# Supplementary material for: Comparative transcriptome and proteome analysis reveals a global impact of the nitrogen regulators AreA and AreB on secondary metabolism in Fusarium fujikuroi
Source: PLoS One. 2017 Apr 25;12(4):e0176194. doi: 10.1371/journal.pone.0176194 (PMC5404775; doi:10.1371/journal.pone.0176194)
Supplement: S1 Table — (XLSX) [file pone.0176194.s001.xlsx]

## Sheet: a) Wt_60mM-6mM_Gln
S1a Table Differentially regulated genes in wild type, cultivated under limiting (6 mM GLN) and sufficient (60 mM GLN) nitrogen conditions.
For each gene description, secondary metabolism gene cluster (SMC Annotation), predicted transcription factor (TF Annotation), predicted transporter (TP Annotation)
and predicted histone modifying enzyme annotation (HME Annotation) is shown.
Differential expression is depicted by log2 fold changes (logFC). P.Values and false discorvery rates (FDR) indicate significance of the observation.
	Gene Expression Data			Promoter	Annotation
Gene Code	logFC	P.Value	FDR	GATA pairs	Gene Description	FunCat Category	SMC Annotation	TF Annotation	TP Annotation	HME Annotation
FFUJ_00003	10.2236	9.15358e-12	1.29432e-08	3	non-ribosomal peptide synthetase	non-ribosomal peptide synthesis	Apicidin
FFUJ_00004	8.30999	4.4888e-10	9.27114e-08	3	probable DHA14-like major facilitator; ABC transporter	secondary metabolism	Apicidin		probable DHA14-like major facilitator; ABC transporter
FFUJ_00005	11.4708	1.65569e-10	5.85286e-08		related to isoamyl alcohol oxidase	secondary metabolism	Apicidin
FFUJ_00006	10.8819	1.66852e-09	2.10073e-07	6	related to cytochrom P450	secondary metabolism	Apicidin
FFUJ_00007	10.7661	1.01079e-12	5.9968e-09	6	related to benzoate-para-hydroxylase (cytochrome P450)	secondary metabolism	Apicidin
FFUJ_00008	10.1055	1.76365e-10	5.93967e-08		related to O-methyltransferase	secondary metabolism	Apicidin	Winged helix-turn-helix transcription repressor DNA-binding
FFUJ_00009	10.4225	3.61667e-10	8.74758e-08	3	uncharacterized protein	secondary metabolism	Apicidin
FFUJ_00010	7.70766	3.12554e-10	7.94909e-08	2	probable fatty acid synthase, alpha subunit	secondary metabolism	Apicidin
FFUJ_00011	5.67639	4.99442e-11	3.14106e-08	1	related to branched-chain amino acid aminotransferase	secondary metabolism	Apicidin
FFUJ_00012	9.47803	1.86714e-10	5.93967e-08	2	bZIP transcription factor	secondary metabolism	Apicidin	Basic-leucine zipper (bZIP) transcription factor
FFUJ_00013	7.51675	1.30493e-12	5.9968e-09		related to PRO3 - delta 1-pyrroline-5-carboxylate reductase	secondary metabolism	Apicidin
FFUJ_00014	4.19971	1.7253e-09	2.14287e-07	6	related to ferric reductase Fre2p	homeostasis of metal ions (Na, K, Ca etc.)
FFUJ_00015	1.30502	2.26703e-05	0.000189506	7	uncharacterized protein	degradation of lysine
FFUJ_00016	1.64797	1.924e-06	2.81249e-05	2	uncharacterized protein	-
FFUJ_00017	1.53357	0.000437596	0.00196672	2	related to protoporphyrinogen oxidase	secondary metabolism
FFUJ_00018	1.27115	0.000136793	0.000773465	1	related to ketoreductase	secondary metabolism
FFUJ_00023	-4.0333	0.00113691	0.00427902	1	uncharacterized protein	-
FFUJ_00024	-3.59679	0.000611313	0.0025797	5	uncharacterized protein	-
FFUJ_00027	6.52694	7.22241e-08	2.51444e-06	1	probable benzoate 4-monooxygenase cytochrome P450	biosynthesis of phenylalanine
FFUJ_00028	2.63694	1.80529e-06	2.70456e-05	1	related to alcohol dehydrogenase	C-compound and carbohydrate metabolism
FFUJ_00029	2.64545	1.3582e-05	0.000126207		related to exostosin-like 3	pyrimidine nucleotide/nucleoside/nucleobase metabolism
FFUJ_00030	1.71785	0.0142995	0.0344596	6	related to acyl-CoA transferases/carnitine dehydratase	-
FFUJ_00033	3.51604	4.78703e-05	0.000340538	3	probable 3-hydroxyisobutyrate dehydrogenase, mitochondrial precursor	C-compound and carbohydrate metabolism
FFUJ_00034	1.27654	0.000144388	0.000805752	3	related to vegetatible incompatibility protein HET-E-1	-
FFUJ_00040	-4.64655	1.80035e-08	9.93817e-07	2	related to nicotinamide mononucleotide permease	secondary metabolism			related to nicotinamide mononucleotide permease
FFUJ_00041	-5.16439	3.61246e-07	8.13778e-06	16	uncharacterized protein	secondary metabolism		Zinc finger, C2H2-type; Transcription factor, fungi; Zinc finger, C2H2-type/integrase, DNA-binding; Zinc finger, C2H2-like
FFUJ_00042	-4.72659	8.59271e-08	2.81052e-06	4	related to Protein mmf2, mitochondrial	purin nucleotide/nucleoside/nucleobase metabolism
FFUJ_00044	-4.91854	3.32175e-08	1.5188e-06	3	related to integral membrane protein PTH11	disease, virulence and defense
FFUJ_00045	-5.55532	3.72976e-08	1.66409e-06	21	choline permease	secondary metabolism			choline permease
FFUJ_00046	-2.24275	0.000252228	0.00126644	3	probable alpha-glucoside transport protein	secondary metabolism			probable alpha-glucoside transport protein
FFUJ_00048	-3.86722	3.59747e-06	4.55119e-05		probable alpha-galactosidase C precursor	-
FFUJ_00056	-2.77256	9.7171e-05	0.000590478	3	uncharacterized protein	-
FFUJ_00058	-4.44418	6.39803e-08	2.3197e-06	7	related to putative tartrate transporter	allantoin and allantoate transport			related to putative tartrate transporter
FFUJ_00070	-2.31389	8.04828e-05	0.00051015	9	probable aspartic proteinase precursor	protein/peptide degradation
FFUJ_00076	-2.24459	8.95498e-06	9.16539e-05	1	related to a retinal short-chain dehydrogenase/reductase	lipid, fatty acid and isoprenoid metabolism
FFUJ_00077	-4.79942	3.03634e-07	7.13734e-06	3	uncharacterized protein	-
FFUJ_00078	-2.54977	0.000139368	0.000784882	1	related to ankyrin	DNA repair
FFUJ_00080	-5.2234	6.26304e-07	1.23395e-05	1	uncharacterized protein	-
FFUJ_00081	-6.49039	6.12532e-07	1.21565e-05	3	related to tenascin X precursor	-
FFUJ_00082	-5.02256	6.43112e-06	7.08309e-05	2	uncharacterized protein	-
FFUJ_00083	-2.3616	4.06984e-06	4.99744e-05	1	uncharacterized protein	-
FFUJ_00084	1.04935	0.0039565	0.0118818		trichothecene 3-O-acetyltransferase	secondary metabolism
FFUJ_00088	1.08455	0.00157051	0.00558073	2	uncharacterized protein	-
FFUJ_00089	-1.28212	0.00823599	0.0217864	4	uncharacterized protein	secondary metabolism
FFUJ_00090	-3.02213	1.08249e-07	3.38985e-06	4	uncharacterized protein	secondary metabolism
FFUJ_00091	-1.06923	0.00013995	0.000786958		uncharacterized protein	-
FFUJ_00092	-1.10004	0.00181483	0.0062778	4	uncharacterized protein	-
FFUJ_00093	-1.79786	1.64782e-05	0.000146968	3	related to aliphatic nitrilase	plant hormonal regulation
FFUJ_00094	-1.73483	7.3981e-06	7.88359e-05	7	uncharacterized protein	nitrogen, sulfur and selenium metabolism		Zn(2)-C6 fungal-type DNA-binding domain
FFUJ_00095	-5.37519	3.72893e-09	3.46188e-07	6	related to HNM1 - Choline permease	secondary metabolism			related to HNM1 - Choline permease
FFUJ_00105	3.68447	1.5639e-07	4.43675e-06	2	probable aspartate aminotransferase, cytoplasmic	metabolism of glutamate
FFUJ_00106	4.55872	1.79006e-07	4.90386e-06	2	related to pyruvate decarboxylase	C-compound and carbohydrate metabolism
FFUJ_00107	1.02595	0.000646188	0.0026923	4	uncharacterized protein	-		Transcription factor, fungi
FFUJ_00111	2.66376	1.78754e-05	0.00015752	5	related to multidrug resistance protein	drug/toxin transport			related to multidrug resistance protein
FFUJ_00114	2.60546	0.000449565	0.00200873	4	uncharacterized protein	-
FFUJ_00115	1.75982	2.21195e-05	0.000186196		uncharacterized protein	-	PKS2
FFUJ_00117	2.0066	4.70862e-05	0.000336001		related to integral membrane protein PTH11	secondary metabolism	PKS2
FFUJ_00118	4.73062	0.00107018	0.00407038	2	polyketide synthase	metabolism of polyketides	PKS2
FFUJ_00120	2.0888	0.000675264	0.00278874	3	uncharacterized protein	secondary metabolism
FFUJ_00121	1.18346	0.00341858	0.0105614	11	uncharacterized protein	regulation of secondary metabolism		Zn(2)-C6 fungal-type DNA-binding domain
FFUJ_00122	-2.64783	0.00124683	0.0046177	8	uncharacterized protein	secondary metabolism
FFUJ_00124	-4.013	2.67901e-09	2.7666e-07		CHS-3 chitin synthase 3	secondary metabolism
FFUJ_00133	-2.59944	0.000266548	0.00132161	2	uncharacterized protein	secondary metabolism
FFUJ_00134	-2.3003	7.07284e-06	7.62987e-05		uncharacterized protein	-
FFUJ_00135	-3.42164	1.21258e-06	2.00989e-05	2	uncharacterized protein	secondary metabolism
FFUJ_00136	-2.24238	0.000253846	0.00127248	1	uncharacterized protein	-
FFUJ_00137	-4.54618	1.00665e-05	0.000100131	1	related to thermostable alkaline protease precursor	protein processing (proteolytic)
FFUJ_00138	-5.07998	2.30303e-06	3.25148e-05	1	uncharacterized protein	secondary metabolism
FFUJ_00141	-2.74672	0.000152729	0.000844096	12	related to allantoate permease	allantoin and allantoate transport			related to allantoate permease
FFUJ_00145	-5.30106	1.89883e-06	2.78788e-05	13	related to hexose transporter protein	C-compound and carbohydrate transport			related to hexose transporter protein
FFUJ_00146	-1.61975	2.58062e-06	3.54126e-05	15	uncharacterized protein	amino acid metabolism
FFUJ_00149	-1.07275	0.000231225	0.00117935	1	uncharacterized protein	-
FFUJ_00154	-1.55486	0.00053235	0.00230848	2	related to beta transducin-like protein	fungal and other eukaryotic cell type differentiation
FFUJ_00155	-1.19895	7.76566e-05	0.00049531	7	uncharacterized protein	-
FFUJ_00158	-4.72403	4.41802e-07	9.48738e-06	15	uncharacterized protein	-
FFUJ_00167	1.35285	0.000286122	0.00139806	4	uncharacterized protein	-
FFUJ_00170	-2.63595	4.71059e-06	5.60091e-05		uncharacterized protein	protein binding
FFUJ_00172	-1.93173	0.000810541	0.00323407	1	uncharacterized protein	phosphate metabolism
FFUJ_00175	1.50999	0.000477593	0.00211223	4	uncharacterized protein	-
FFUJ_00177	-1.19357	0.00481429	0.014027		related to splicing factor 3B subunit 3 (spliceosomal protein sap130)	splicing
FFUJ_00178	1.29703	0.000388044	0.00177881		uncharacterized protein	-
FFUJ_00182	2.0032	0.000616121	0.00259641		uncharacterized protein	-
FFUJ_00183	1.15816	0.000209958	0.00109209		related to hsp70 protein	protein folding and stabilization
FFUJ_00185	2.88165	4.16658e-05	0.000304049		related to heterokaryon incompatibility protein	protein binding
FFUJ_00186	1.76357	0.00158763	0.0056307		uncharacterized protein	-
FFUJ_00187	-3.61728	0.000114972	0.000673103	1	related to nicotinamide mononucleotide permease	C-compound and carbohydrate transport			related to nicotinamide mononucleotide permease
FFUJ_00188	2.15191	3.81874e-07	8.4269e-06	5	related to vegetatible incompatibility protein HET-E-1	secondary metabolism
FFUJ_00189	1.77942	8.87808e-05	0.0005493		uncharacterized protein	-
FFUJ_00190	8.23869	2.60566e-07	6.39482e-06	1	related to neutral amino acid permease	amino acid/amino acid derivatives transport			related to neutral amino acid permease
FFUJ_00191	3.43518	0.000118185	0.000688147	1	uncharacterized protein	-
FFUJ_00192	2.5474	1.13896e-06	1.92253e-05	5	uncharacterized protein	-		Zn(2)-C6 fungal-type DNA-binding domain
FFUJ_00194	1.48802	0.00136595	0.0049691	2	uncharacterized protein	-
FFUJ_00196	-1.22379	1.18455e-05	0.000114002	8	probable aldehyde dehydrogenase	C-compound and carbohydrate metabolism
FFUJ_00199	-1.26944	0.0164126	0.0386493	5	related to dihydrodipicolinate synthase	diaminopimelic acid pathway
FFUJ_00200	-3.10691	2.53486e-06	3.50868e-05	15	uncharacterized protein	-		Transcription factor, fungi
FFUJ_00202	-4.65096	7.4695e-09	5.66909e-07	2	related to hexose transporter protein	secondary metabolism			related to hexose transporter protein
FFUJ_00204	2.4583	1.59646e-06	2.4578e-05	4	related to endo-polygalacturonase 6	C-compound and carbohydrate metabolism
FFUJ_00206	-1.15457	0.000105249	0.00062937	2	HET-6OR heterokaryon incompatibility protein (het-6OR allele)	fungal and other eukaryotic cell type differentiation
FFUJ_00209	-3.85498	0.000106644	0.000634608	5	related to small s protein	fungal and other eukaryotic cell type differentiation
FFUJ_00211	-6.20423	4.75939e-06	5.64433e-05	16	related to C6 transcription factor	secondary metabolism		Zn(2)-C6 fungal-type DNA-binding domain; Transcription factor, fungi
FFUJ_00212	-7.58458	3.33457e-10	8.17347e-08	18	related to amine oxidase	secondary metabolism
FFUJ_00214	-4.68779	2.1471e-07	5.61421e-06	1	related to succinate-semialdehyde dehydrogenase	metabolism of glutamate
FFUJ_00215	-3.97067	1.82167e-06	2.71442e-05		uncharacterized protein	-
FFUJ_00216	-3.76116	1.32874e-06	2.14337e-05	7	uncharacterized protein	-
FFUJ_00222	1.65584	0.0123171	0.0304564	3	uncharacterized protein	-
FFUJ_00225	-1.7416	0.00951723	0.0245262	9	probable unsaturated glucuronyl hydrolase involved in regulation of bacterial surface properties, and related proteins	-
FFUJ_00226	-1.31341	0.000344611	0.00161598		probable beta-glucosidase	polysaccharide metabolism
FFUJ_00231	-2.45552	0.00106506	0.00405762		uncharacterized protein	DNA topology
FFUJ_00232	-2.41698	7.54201e-06	8.00446e-05	1	uncharacterized protein	-		Zinc finger, CCCH-type
FFUJ_00233	-1.93058	0.000224156	0.00115193	2	related to glutathione transferase omega 1	metabolism of thioredoxin, glutaredoxin, glutathion
FFUJ_00234	-1.95541	0.000175738	0.000945394	4	related to putative glycosidases	cell wall
FFUJ_00237	1.06767	0.000896571	0.00351778		probable isocitrate lyase	C-2 compound and organic acid catabolism
FFUJ_00239	-1.90457	3.75435e-05	0.000280083	4	probable glutamine synthetase	biosynthesis of glutamine
FFUJ_00240	-1.65735	1.96365e-05	0.000169942	1	uncharacterized protein	secondary metabolism
FFUJ_00241	-1.29152	5.47138e-05	0.000378243	1	uncharacterized protein	modification by ubiquitination, deubiquitination
FFUJ_00243	-1.28376	0.0017646	0.00614101	6	uncharacterized protein	secondary metabolism			uncharacterized protein - related to MFS transporter
FFUJ_00245	-1.69979	8.52912e-05	0.000532879	11	uncharacterized protein	-
FFUJ_00258	1.86582	0.000114345	0.000670674	9	related to monocarboxylate transporter 2	C-compound and carbohydrate transport			related to monocarboxylate transporter 2
FFUJ_00259	1.48105	1.31587e-05	0.000123258	9	uncharacterized protein	mRNA synthesis		Zn(2)-C6 fungal-type DNA-binding domain; Transcription factor, fungi
FFUJ_00260	1.82846	0.0096137	0.0247332	1	related to integral membrane protein PTH11	virulence, disease factors
FFUJ_00263	2.87556	1.81123e-06	2.70575e-05		uncharacterized protein	-				GNAT
FFUJ_00264	4.69622	7.12796e-10	1.2361e-07		uncharacterized protein	-
FFUJ_00265	3.36817	2.12453e-08	1.09868e-06		related to HNM1 - Choline permease	secondary metabolism			related to HNM1 - Choline permease
FFUJ_00267	1.88978	2.45786e-05	0.000200934	9	related to monocarboxylate transporter 4	secondary metabolism			related to monocarboxylate transporter 4
FFUJ_00268	-1.64091	0.000290058	0.00141129	6	uncharacterized protein	-
FFUJ_00271	1.02708	0.000301399	0.00145491	8	related to ankyrin repeat protein	protein binding
FFUJ_00274	-1.9764	0.000127755	0.000732498	4	related to heterokaryon incompatibility protein (het-6OR allele)	fungal and other eukaryotic cell type differentiation
FFUJ_00275	1.25523	0.0063985	0.0177028	7	related to DUF636 domain protein	-
FFUJ_00277	-9.34119	7.92134e-09	5.86464e-07	3	uncharacterized protein	-
FFUJ_00278	-7.00629	5.46941e-07	1.11958e-05	5	uncharacterized protein	-
FFUJ_00279	-5.58598	5.24017e-06	6.06579e-05	5	uncharacterized protein	-
FFUJ_00281	-2.91967	3.4266e-06	4.39552e-05	1	uncharacterized protein	-
FFUJ_00282	4.88511	4.97873e-05	0.000350379	4	related to nonribosomal peptide synthetase	non-ribosomal peptide synthesis
FFUJ_00283	1.5897	0.0024848	0.0080942	3	uncharacterized protein	-
FFUJ_00286	-4.71068	5.91039e-09	4.80729e-07	4	related to microsomal dipeptidase precursor	protein/peptide degradation
FFUJ_00287	-1.63787	0.00026079	0.00129985	4	uncharacterized protein	-
FFUJ_00288	-5.20717	1.08986e-05	0.000106619	14	related to DAL5 - Allantoate and ureidosuccinate permease	allantoin and allantoate transport			related to DAL5 - Allantoate and ureidosuccinate permease
FFUJ_00290	-2.88476	4.69065e-08	1.91183e-06	3	uncharacterized protein	-
FFUJ_00291	-2.67998	2.16522e-07	5.62161e-06	2	uncharacterized protein	-
FFUJ_00292	1.29123	0.00235934	0.00777728	7	probable pyrimidine 5`-nucleotidase	pyrimidine nucleotide/nucleoside/nucleobase metabolism
FFUJ_00295	3.99283	0.00100025	0.00384415	5	CON-10 conidation-specific protein CON-10	development of conidia
FFUJ_00296	6.11106	4.72613e-10	9.34147e-08	1	uncharacterized protein	-
FFUJ_00297	2.6388	4.19361e-08	1.78442e-06	1	related to two-component response regulator	-
FFUJ_00301	1.47456	0.000133636	0.000759582	4	related to alcohol dehydrogenase homolog Bli-4	C-compound and carbohydrate metabolism
FFUJ_00302	1.8979	2.37452e-05	0.000196438	4	uncharacterized protein	-
FFUJ_00303	2.55143	3.48269e-07	7.90356e-06		related to GTPase-activating protein of the rho/rac family (LRG1 protein)	development of asco- basidio- or zygospore
FFUJ_00312	-6.54835	5.7604e-08	2.17593e-06	2	uncharacterized protein	assembly of protein complexes
FFUJ_00313	-1.62551	0.000157066	0.000864685		related to Rtm1p	detoxification
FFUJ_00322	1.5156	9.24629e-06	9.38517e-05	3	related to ketoreductases	metabolism of serine
FFUJ_00324	-1.14414	0.000477924	0.00211234	9	uncharacterized protein	-
FFUJ_00326	2.10697	3.73009e-07	8.29358e-06	4	uncharacterized protein	-
FFUJ_00327	1.26981	0.0118236	0.0294341	1	related to zinc finger protein	nucleic acid binding		Zinc finger, C2H2-type; Zinc finger, C2H2-type/integrase, DNA-binding; Zinc finger, C2H2-like
FFUJ_00328	-2.79854	1.07256e-05	0.000105264	6	uncharacterized protein	-		Zinc finger, C2H2-type; Zinc finger, C2H2-like
FFUJ_00329	-1.54186	5.75978e-06	6.50467e-05	3	uncharacterized protein	transcriptional control		Zinc finger, C2H2-type; Zinc finger, C2H2-like
FFUJ_00334	-2.06304	9.03034e-05	0.000556846	2	uncharacterized protein	-		Zinc finger, C2H2-type; Zinc finger, C2H2-like
FFUJ_00346	1.18061	2.25825e-05	0.000189152	3	uncharacterized protein	-
FFUJ_00350	-1.01256	0.00452958	0.0133306	3	uncharacterized protein	-
FFUJ_00351	1.08007	0.00131943	0.00482661	1	probable galactose oxidase precursor	secondary metabolism
FFUJ_00353	-1.13741	0.000370078	0.00171744		uncharacterized protein	-
FFUJ_00366	-2.52477	4.58464e-05	0.000328301	1	uncharacterized protein	-
FFUJ_00367	1.81632	0.000210931	0.00109622	1	uncharacterized protein	-
FFUJ_00368	1.6178	7.19339e-06	7.73589e-05	3	related to protein BTN1	homeostasis of protons
FFUJ_00369	1.35931	4.72502e-05	0.00033691	2	related to nicotinate phosphoribosyltransferase	-
FFUJ_00371	1.73421	2.47162e-05	0.000201836	3	related to UTP4 - U3 snoRNP protein	rRNA processing
FFUJ_00374	6.11631	1.85936e-07	5.02628e-06		related to oxidoreductase	C-compound and carbohydrate metabolism
FFUJ_00377	1.12559	1.2119e-05	0.00011577	2	uncharacterized protein	-
FFUJ_00379	1.37022	4.58274e-06	5.48794e-05	7	uncharacterized protein	-
FFUJ_00395	1.33571	3.88017e-05	0.00028737	4	uncharacterized protein	-
FFUJ_00402	2.52981	2.49232e-06	3.47075e-05	1	uncharacterized protein	-
FFUJ_00403	1.05917	6.16576e-05	0.000414554	3	probable ILV1 - anabolic serine and threonine dehydratase precursor	biosynthesis of isoleucine
FFUJ_00404	1.55547	0.00620798	0.0172797	3	uncharacterized protein	-
FFUJ_00405	-1.35052	3.94236e-06	4.88661e-05		uncharacterized protein	-
FFUJ_00406	-1.15314	4.30456e-05	0.000312506		uncharacterized protein	-
FFUJ_00413	1.08403	0.00031761	0.0015133	8	probable MXR1 - responsible for the reduction of methionine sulfoxide	regulation by modification
FFUJ_00414	1.0329	0.000260166	0.00129802	8	related to TIM barrel metal-dependent hydrolase	-
FFUJ_00417	3.21495	3.65179e-06	4.59967e-05	4	related to aquaporin	channel / pore class transport
FFUJ_00418	1.7597	2.25125e-06	3.19555e-05		related to formate dehydrogenase	biosynthesis of serine
FFUJ_00423	-6.04775	1.79189e-09	2.20633e-07	1	uncharacterized protein	-
FFUJ_00426	-1.39748	0.00837378	0.022062	3	related to quinate transport protein	C-compound and carbohydrate transport			related to quinate transport protein
FFUJ_00430	-1.00285	3.30252e-05	0.000252945		probable ribosomal protein L23.e, cytosolic	ribosomal proteins
FFUJ_00440	-2.36848	0.00149921	0.00536994	3	uncharacterized protein	-
FFUJ_00447	2.72423	2.44813e-05	0.000200452	2	related to DUF1275 domain protein	-
FFUJ_00453	1.89154	0.000289228	0.00140949	7	related to acetylxylan esterase precursor	polysaccharide metabolism
FFUJ_00465	-1.30197	0.000771184	0.00310841	4	uncharacterized protein	-
FFUJ_00466	1.03406	0.000459618	0.00204124	1	uncharacterized protein	-
FFUJ_00475	2.51128	6.66146e-07	1.29168e-05	3	uncharacterized protein	secondary metabolism
FFUJ_00476	1.01937	2.86382e-05	0.000226323	3	related to putative glutathione S-transferase	-
FFUJ_00477	-3.40426	7.89323e-05	0.000502053	7	uncharacterized protein	-
FFUJ_00478	-3.9139	1.85567e-06	2.74008e-05	8	uncharacterized protein	-		Zinc finger, C2H2-type; Zinc finger, C2H2-type/integrase, DNA-binding; Zinc finger, C2H2-like
FFUJ_00492	-1.20317	6.97423e-05	0.000455742	3	related to nitrogen permease regulator	regulation of nitrogen, sulfur and selenium metabolism			related to nitrogen permease regulator
FFUJ_00495	5.04475	1.21329e-07	3.6682e-06	1	related to S-adenosylmethionine:diacylglycerol 3-amino-3-carboxypropyl transferase	lipid, fatty acid and isoprenoid metabolism
FFUJ_00499	1.95481	0.00129307	0.00474909	1	uncharacterized protein	-
FFUJ_00502	3.0103	1.69992e-05	0.00015123	1	uncharacterized protein	-
FFUJ_00507	-3.50091	3.05683e-07	7.17633e-06	2	related to nucleosomal binding protein	transcription activation
FFUJ_00512	1.74559	0.000330794	0.00156396		uncharacterized protein	-		Zn(2)-C6 fungal-type DNA-binding domain; Transcription factor, fungi
FFUJ_00514	-1.31091	4.54606e-05	0.000326556	3	uncharacterized protein	-
FFUJ_00527	1.20081	6.2421e-05	0.000418157	11	related to flavin-containing monooxygenase	nitrogen, sulfur and selenium metabolism
FFUJ_00537	-1.75957	2.9549e-05	0.000231549	2	related to enoyl-CoA hydratase	C-compound and carbohydrate metabolism
FFUJ_00539	-2.36847	8.92391e-06	9.13868e-05		related to polysaccharide synthase Cps1	polysaccharide metabolism
FFUJ_00544	1.50942	6.66751e-05	0.00044008	4	uncharacterized protein	-
FFUJ_00560	-1.22326	2.83801e-05	0.000225155	4	probable tetrahydrofolylpolyglutamate synthase (met6+)	biosynthesis of vitamins, cofactors, and prosthetic groups
FFUJ_00564	2.21625	3.29754e-06	4.25968e-05	2	uncharacterized protein	-
FFUJ_00566	-1.03669	0.000110451	0.000652832		probable 40s ribosomal protein s11.e, cytosolic	ribosomal proteins
FFUJ_00576	-1.01659	0.00013134	0.000748851	5	uncharacterized protein	regulation of C-compound and carbohydrate metabolism		Zn(2)-C6 fungal-type DNA-binding domain; Transcription factor, fungi
FFUJ_00579	1.58161	1.01568e-05	0.000100811	5	related to RGT2 - Sensor of high external glucose concentrations	C-compound and carbohydrate transport			related to RGT2 - Sensor of high external glucose concentrations
FFUJ_00589	-1.12738	4.45108e-05	0.000320862	4	probable class I alpha-mannosidase	C-compound and carbohydrate metabolism
FFUJ_00599	1.10484	9.39764e-05	0.000574867	2	uncharacterized protein	-
FFUJ_00601	1.94206	1.23691e-05	0.000117686	8	uncharacterized protein	-
FFUJ_00609	2.01917	8.7699e-06	8.996e-05	2	uncharacterized protein	-
FFUJ_00622	-1.1873	3.56951e-05	0.000268803	1	probable ribosomal protein Rps8bp	ribosome biogenesis
FFUJ_00625	-2.03898	1.03841e-06	1.79063e-05	1	uncharacterized protein	-
FFUJ_00631	-1.03882	0.000879933	0.00346358		uncharacterized protein	-
FFUJ_00634	-1.46713	0.0116665	0.0290941	1	probable aldehyde dehydrogenase	defense related proteins
FFUJ_00637	-1.00712	0.00147141	0.00528859	5	related to transcriptional repressor rco-1	phosphate metabolism
FFUJ_00642	-3.31958	1.94718e-09	2.29443e-07		uncharacterized protein	-
FFUJ_00644	-3.68269	1.0462e-05	0.000103228	4	related to amidase (acetamidase)	nitrogen, sulfur and selenium metabolism
FFUJ_00647	-4.53446	8.45565e-06	8.71255e-05	2	related to methyltransferase	secondary metabolism
FFUJ_00653	-1.32288	0.00217876	0.00728827	2	uncharacterized protein	-
FFUJ_00657	1.67003	7.49167e-05	0.000481678		uncharacterized protein	-
FFUJ_00661	-1.03079	0.00186989	0.00643918	2	uncharacterized protein	-
FFUJ_00663	-2.60885	3.56019e-06	4.51646e-05	4	uncharacterized protein	-
FFUJ_00667	-1.51239	2.56002e-06	3.52761e-05	4	uncharacterized protein	-
FFUJ_00669	-1.16962	8.15889e-05	0.0005145	9	uncharacterized protein	-
FFUJ_00686	2.15722	2.3675e-05	0.000196122	2	related to G/T mismatch-specific thymine DNA glycosylase	DNA repair
FFUJ_00691	1.94568	0.00302931	0.00955306		uncharacterized protein	-
FFUJ_00692	1.97695	0.000131388	0.000748889	2	uncharacterized protein	-
FFUJ_00694	-1.42752	5.55782e-07	1.13148e-05	2	uncharacterized protein	-
FFUJ_00701	-1.37619	5.98433e-05	0.000405171		uncharacterized protein	-
FFUJ_00702	-2.21247	0.000478786	0.00211513	2	uncharacterized protein	-		TEA/ATTS
FFUJ_00708	1.84311	2.07827e-05	0.000177786	2	uncharacterized protein	-
FFUJ_00715	-1.33505	1.25062e-05	0.000118641	4	related to 6-hydroxy-D-nicotine oxidase	C-compound and carbohydrate metabolism
FFUJ_00716	-1.27927	6.89974e-06	7.49637e-05	4	related to DUF1479 domain protein	-
FFUJ_00723	-2.17789	6.8659e-06	7.47683e-05	2	related to morphogenesis-related protein MSB1	budding, cell polarity and filament formation
FFUJ_00726	-1.2861	3.07817e-06	4.04851e-05	1	uncharacterized protein	-
FFUJ_00739	1.78754	0.00169814	0.00595598	4	uncharacterized protein	-
FFUJ_00740	1.38373	0.000154379	0.00085168	3	uncharacterized protein	-
FFUJ_00744	-2.57441	2.07497e-05	0.000177653		uncharacterized protein	-
FFUJ_00745	1.15067	0.00390416	0.0117515	2	uncharacterized protein	-
FFUJ_00747	1.41878	0.000729863	0.00297546	5	uncharacterized protein	-
FFUJ_00748	1.7029	0.00075748	0.00306561	7	uncharacterized protein	-
FFUJ_00754	1.04253	0.0065645	0.0180723		uncharacterized protein	-
FFUJ_00757	1.29032	7.40551e-05	0.000477643	5	uncharacterized protein	-
FFUJ_00759	-1.12023	4.05499e-05	0.000297442	3	probable serine/threonine protein phosphatase-z-like	modification by phosphorylation, dephosphorylation, autophosphorylation
FFUJ_00767	-1.29313	6.67455e-05	0.000440386	3	probable ribosomal protein L15.e.B, cytosolic	ribosome biogenesis
FFUJ_00785	-1.98503	9.58337e-07	1.68254e-05	4	related to sorbitol transporter	C-compound and carbohydrate transport			related to sorbitol transporter
FFUJ_00798	2.18831	8.37979e-05	0.000525724	6	related to Leucine Rich Repeat domain protein	-
FFUJ_00801	-1.32659	9.64966e-06	9.71413e-05	2	probable glucosidase I	-
FFUJ_00806	1.38255	0.000315686	0.00150648	1	probable RHO1 protein	regulation of C-compound and carbohydrate metabolism
FFUJ_00813	-3.55098	2.16787e-06	3.09633e-05		uncharacterized protein	-
FFUJ_00814	-1.73246	0.000923924	0.00360432		uncharacterized protein	-
FFUJ_00815	-2.30032	7.06496e-08	2.48314e-06	3	related to UPC2 - regulatory protein involved in control of sterol uptake	lipid, fatty acid and isoprenoid metabolism		Zn(2)-C6 fungal-type DNA-binding domain
FFUJ_00819	-1.32274	8.1657e-05	0.000514753	3	probable Alp11 homologue of tubulin-folding cofactor B	fungal and other eukaryotic cell type differentiation
FFUJ_00821	-1.54263	6.02731e-05	0.000407151	3	related to DRPLA protein	-		SANT domain, DNA binding; Myb, DNA-binding; Transcription regulator HTH, Myb-type, DNA-binding
FFUJ_00834	1.04744	0.000270993	0.00133909	4	related to putative venom metalloproteinase jararhagin precursor	integrin receptor signalling pathway
FFUJ_00838	-1.04622	0.000183269	0.000978747	6	related to ferric reductase	heavy metal binding (Cu, Fe, Zn)
FFUJ_00840	2.77373	1.8579e-07	5.02628e-06		uncharacterized protein	-
FFUJ_00852	-4.13225	9.26212e-05	0.000568142	2	uncharacterized protein	-
FFUJ_00854	1.42735	0.000110623	0.000653427	6	uncharacterized protein	-
FFUJ_00858	-1.27471	0.000338844	0.00159407		uncharacterized protein	-			uncharacterized protein
FFUJ_00862	1.12719	0.00129358	0.00475003	7	uncharacterized protein	-
FFUJ_00875	1.2835	3.9497e-05	0.00029158		probable DNA-directed RNA polymerase	rRNA synthesis
FFUJ_00876	2.46006	3.58126e-06	4.54005e-05		uncharacterized protein	-
FFUJ_00893	-3.08913	2.7584e-07	6.63677e-06	3	uncharacterized protein	-
FFUJ_00902	-1.1297	0.00024091	0.00122062		uncharacterized protein	-
FFUJ_00908	2.155	0.00118982	0.00444991		uncharacterized protein	-
FFUJ_00911	-1.9856	3.73577e-07	8.29358e-06	1	uncharacterized protein	-
FFUJ_00913	-2.67449	5.06406e-08	1.99567e-06	11	uncharacterized protein	-
FFUJ_00914	-5.41342	1.55783e-09	2.0321e-07	10	related to UGA4 - GABA permease - also involved in delta-aminolevulinate transport	amino acid/amino acid derivatives transport			related to UGA4 - GABA permease - also involved in delta-aminolevulinate transport
FFUJ_00918	1.04958	1.62392e-05	0.000145823	1	uncharacterized protein	-
FFUJ_00921	-1.78245	7.30986e-05	0.000472967	4	uncharacterized protein	-
FFUJ_00924	-1.70745	8.52719e-06	8.78134e-05	6	uncharacterized protein	-
FFUJ_00925	1.34046	0.000213306	0.00110606	3	probable 2,4-dienoyl-CoA reductase SPS19	fatty acid metabolism
FFUJ_00934	-3.58165	8.75748e-07	1.58271e-05	7	probable nitrate transport protein crnA	cation transport (H+, Na+, K+, Ca2+ , NH4+, etc.)			probable nitrate transport protein crnA
FFUJ_00960	1.42964	4.70034e-05	0.000335541	9	related to E.coli cation transport protein	cation transport (H+, Na+, K+, Ca2+ , NH4+, etc.)
FFUJ_00962	1.23072	0.000378478	0.00174815	1	uncharacterized protein	-
FFUJ_00965	-1.24416	7.44292e-05	0.000479215	3	related to Acylphosphatase	-
FFUJ_00971	2.05092	6.61223e-06	7.25215e-05		uncharacterized protein	-
FFUJ_00972	2.02322	2.37345e-06	3.33553e-05	1	related to cystathionine gamma-synthases	metabolism of methionine
FFUJ_00994	1.11695	0.000640108	0.00267177	3	uncharacterized protein	-
FFUJ_00998	1.38157	0.000158372	0.000870834	1	uncharacterized protein	-
FFUJ_01003	2.86793	1.18691e-07	3.60624e-06	2	uncharacterized protein	-
FFUJ_01012	1.10087	2.33935e-05	0.000194315	7	Methylthioribulose-1-phosphate dehydratase	metal binding
FFUJ_01018	1.59671	0.000401623	0.00183238	2	uncharacterized protein	-
FFUJ_01021	1.10516	0.000115012	0.000673103	1	related to polyphosphate synthetase	vacuole or lysosome
FFUJ_01022	-2.57463	9.52333e-06	9.61328e-05	7	related to O-succinylhomoserine (thiol)-lyase	amino acid metabolism
FFUJ_01038	1.31587	0.00212682	0.00714329	6	uncharacterized protein	-
FFUJ_01039	-2.09903	1.72999e-06	2.61304e-05	2	related to extracellular matrix protein precursor	cell wall
FFUJ_01051	-1.73843	0.00222594	0.00742194	3	uncharacterized protein	-
FFUJ_01066	1.1112	0.00384833	0.0116406	3	related to ankyrin repeat protein	protein binding
FFUJ_01070	1.90228	7.58624e-06	8.02361e-05	3	uncharacterized protein	-
FFUJ_01071	1.61438	2.20075e-05	0.000185655	4	related to putative sterigmatocystin biosynthesis lipase/esterase STCI	lipid, fatty acid and isoprenoid metabolism
FFUJ_01072	2.05254	1.60173e-07	4.51124e-06	4	related to COX17 protein	respiration
FFUJ_01073	1.34894	0.000163296	0.000893368	1	uncharacterized protein	-
FFUJ_01084	1.19155	0.0018195	0.00628805		uncharacterized protein	-
FFUJ_01088	1.08688	0.0166149	0.0390657	3	related to short-chain alcohol dehydrogenase	sugar, glucoside, polyol and carboxylate catabolism
FFUJ_01094	-1.37558	0.000993601	0.00382741	5	related to GAL4-like transcriptional activator	transcription activation		Zn(2)-C6 fungal-type DNA-binding domain; Transcription factor, fungi
FFUJ_01095	-2.37697	2.76799e-05	0.000220839	5	related to HXT3 - Low-affinity hexose facilitator	fungal/microorganismic development			related to HXT3 - Low-affinity hexose facilitator
FFUJ_01105	3.13565	0.000129733	0.000742218	3	uncharacterized protein	-
FFUJ_01109	-1.16572	2.41141e-05	0.000198345	6	uncharacterized protein	-		Zn(2)-C6 fungal-type DNA-binding domain
FFUJ_01112	1.19525	7.4757e-05	0.000480988	2	related to component of NuA3 histone acetyltransferase complex	-
FFUJ_01116	-3.35007	9.52903e-08	3.05161e-06	14	uncharacterized protein	degradation of lysine
FFUJ_01121	1.73894	0.000329346	0.00155957	4	uncharacterized protein	-
FFUJ_01122	1.67307	8.8168e-06	9.03907e-05	4	related to alpha-methylacyl-coa racemase	fatty acid metabolism
FFUJ_01124	-2.34762	7.46109e-05	0.000480216	5	uncharacterized protein	-
FFUJ_01128	-2.0207	4.83156e-05	0.000343043	3	uncharacterized protein	-
FFUJ_01137	-1.36455	2.01092e-05	0.000173299	4	probable amino acid transport protein GAP1	amino acid/amino acid derivatives transport			probable amino acid transport protein GAP1
FFUJ_01143	-6.20812	2.0097e-08	1.06838e-06	2	uncharacterized protein	-
FFUJ_01144	-2.94953	8.67194e-07	1.57052e-05	3	probable ammonium transporter MEPa	cation transport (H+, Na+, K+, Ca2+ , NH4+, etc.)			probable ammonium transporter MEPa
FFUJ_01150	-1.02408	0.00142849	0.00515075	4	related to cell cycle checkpoint protein RAD17	cell cycle checkpoints (checkpoints of morphogenesis, DNA-damage,-replication, mitotic phase and spindle)
FFUJ_01152	1.52709	0.000273763	0.0013495		uncharacterized protein	-
FFUJ_01153	-1.84412	0.00030867	0.00148156	4	related to DNA repair protein rad8	DNA repair
FFUJ_01154	1.6035	0.000160174	0.000879426	5	uncharacterized protein	-
FFUJ_01155	1.03296	0.000351764	0.00164323		uncharacterized protein	-
FFUJ_01167	2.92616	0.00167776	0.00589459	5	probable rhamnogalacturonase B precursor	C-compound and carbohydrate metabolism
FFUJ_01171	-1.23309	0.00198357	0.00676098	4	uncharacterized protein	-
FFUJ_01175	1.05205	5.67024e-05	0.000389308	1	related to mitochondrial ribosomal protein L37p	-
FFUJ_01183	2.51715	8.08966e-07	1.49602e-05		uncharacterized protein	-
FFUJ_01192	1.03054	0.0035091	0.0107975	3	uncharacterized protein	-
FFUJ_01199	1.24147	0.00019404	0.00102349	1	probable branched-chain alpha-keto acid dehydrogenase complex	amino acid metabolism
FFUJ_01226	-1.40691	0.000251735	0.00126501	1	related to sucrose transporter SUT1D	C-compound and carbohydrate transport			related to sucrose transporter SUT1D
FFUJ_01228	1.1166	0.00233746	0.00771957		uncharacterized protein	-
FFUJ_01231	-1.09419	0.00197559	0.00673504	8	related to isotrichodermin C-15 hydroxylase (cytochrome P-450 monooxygenase CYP65A1)	secondary metabolism
FFUJ_01245	1.08248	0.00108796	0.00412518	1	uncharacterized protein	-
FFUJ_01249	-1.14626	0.00596878	0.0167253	1	related to cell wall biosynthesis kinase	modification by phosphorylation, dephosphorylation, autophosphorylation
FFUJ_01256	1.33907	7.94641e-05	0.000505086	2	uncharacterized protein	-
FFUJ_01259	-1.9907	0.000229376	0.0011722		uncharacterized protein	-			uncharacterized protein
FFUJ_01264	1.04445	0.00953793	0.0245658	2	uncharacterized protein	-
FFUJ_01269	2.25311	5.28441e-06	6.10164e-05	4	uncharacterized protein	-
FFUJ_01271	-1.21784	0.000203348	0.00106494		probable ribosomal protein L11.e.A, cytosolic	ribosomal proteins
FFUJ_01277	-1.40291	0.016772	0.0393545		uncharacterized protein	-
FFUJ_01295	-2.78923	2.62362e-05	0.000211655	7	probable molybdenum cofactor sulfurase HxB protein	protein modification
FFUJ_01302	2.31739	5.03838e-06	5.9066e-05	3	uncharacterized protein	-
FFUJ_01309	-1.23823	0.000232016	0.00118253	3	related to verprolin	cellular import
FFUJ_01315	1.22392	1.43705e-05	0.000132079	4	uncharacterized protein	-
FFUJ_01329	4.74972	7.42491e-09	5.66326e-07	3	uncharacterized protein	-		Helix-loop-helix DNA-binding domain; Helix-loop-helix DNA-binding
FFUJ_01331	-2.11414	1.17634e-07	3.58341e-06	3	uncharacterized protein	-
FFUJ_01333	2.99453	1.15171e-06	1.93871e-05	1	uncharacterized protein	-
FFUJ_01338	1.76581	2.02021e-06	2.92636e-05	5	related to PPN1 - vacuolar endopolyphosphatase	phosphate metabolism
FFUJ_01345	1.00339	3.15444e-05	0.000243839	3	probable Rad51 homolog MEI-3	DNA recombination and DNA repair
FFUJ_01346	1.63281	7.42543e-05	0.000478591	1	probable heat shock protein 30	heat shock response
FFUJ_01361	-1.12365	0.0112335	0.0281864		uncharacterized protein	-
FFUJ_01362	-2.99851	7.13087e-06	7.68345e-05	3	uncharacterized protein	-
FFUJ_01363	5.54305	9.93854e-09	6.74134e-07	1	related to Zn-dependent oxidoreductases	C-compound and carbohydrate metabolism
FFUJ_01367	1.48655	6.33622e-05	0.00042369	2	probable RNA binding protein Rpf2 involved in ribosome biogenesis	ribosome biogenesis
FFUJ_01373	-3.23374	7.35097e-08	2.549e-06	6	uncharacterized protein	-
FFUJ_01381	1.03758	0.000905374	0.00354748	1	probable TIM54 (component of the mitochondrial TIM22 translocase)	protein targeting, sorting and translocation
FFUJ_01388	1.12388	0.000739237	0.003009		probable calcium P-type ATPase NCA-3 (Ca2+-transporting ATPase)	cation transport (H+, Na+, K+, Ca2+ , NH4+, etc.)			probable calcium P-type ATPase NCA-3 (Ca2+-transporting ATPase)
FFUJ_01405	1.59447	2.21223e-05	0.000186196		uncharacterized protein	-
FFUJ_01409	1.88916	1.00822e-05	0.000100165	1	uncharacterized protein	-
FFUJ_01410	-3.033	3.38632e-05	0.000258181	3	uncharacterized protein	-
FFUJ_01414	-1.88418	0.00076108	0.00307815	4	related to 2,4-dihydroxyhept-2-ene-1,7-dioic acid aldolase	metabolism of secondary products derived from L-phenylalanine and L-tyrosine
FFUJ_01417	-1.66095	1.25058e-05	0.000118641	9	uncharacterized protein	-
FFUJ_01429	-1.39969	4.39238e-06	5.30491e-05	2	probable alpha-glucosidase (maltase)	sugar, glucoside, polyol and carboxylate catabolism
FFUJ_01432	-1.19972	9.7109e-05	0.000590478	5	probable 60S ribosomal protein L36	ribosomal proteins
FFUJ_01436	-1.17687	0.00640983	0.0177287	3	uncharacterized protein	-
FFUJ_01439	-1.04259	0.00261031	0.00844467	3	probable cytochrome-c peroxidase precursor	oxidative stress response
FFUJ_01440	1.07432	3.31418e-05	0.000253483	7	related to flavin oxidoreductase	catabolism of nitrogenous compounds
FFUJ_01442	2.37426	0.000986109	0.00380812		uncharacterized protein	-
FFUJ_01447	-1.46706	0.00130961	0.00479849	3	related to beta-glucosidase	polysaccharide metabolism
FFUJ_01449	-1.19838	1.82559e-05	0.000159952	2	related to negative regulator of glucose-repressible genes	regulation of C-compound and carbohydrate metabolism
FFUJ_01452	1.24544	0.000128195	0.000734562		related to NUS1 Putative nuclear undecaprenyl pyrophosphate synthase	isoprenoid metabolism
FFUJ_01457	-1.30448	0.000367504	0.00170722		uncharacterized protein	-
FFUJ_01464	-1.23925	0.000433845	0.00195177	6	uncharacterized protein	-
FFUJ_01465	-2.15624	0.000190769	0.00100883	9	uncharacterized protein	-
FFUJ_01471	1.31825	6.32083e-06	6.99014e-05	2	related to helicases of the Snf2/Rad54 family	DNA topology
FFUJ_01480	-3.47045	6.92485e-07	1.33012e-05	1	related to n-alkane-inducible cytochrome P450	lipid, fatty acid and isoprenoid metabolism
FFUJ_01482	-1.44131	0.00350531	0.0107895		uncharacterized protein	-
FFUJ_01490	-1.30805	7.82386e-05	0.00049822	1	related to glutathione transferase omega 1	metabolism of thioredoxin, glutaredoxin, glutathion
FFUJ_01491	1.04359	2.41402e-05	0.000198455	1	related to high-affinity phosphate permease, phosphate-repressible	heavy metal ion transport (Cu+, Fe3+, etc.)			related to high-affinity phosphate permease, phosphate-repressible
FFUJ_01492	1.89909	1.76859e-06	2.66258e-05	6	uncharacterized protein	-
FFUJ_01498	1.08178	0.00128926	0.00473792	3	related to mfs-multidrug-resistance transporter	drug/toxin transport			related to mfs-multidrug-resistance transporter
FFUJ_01503	-1.20399	6.46605e-05	0.000430336	1	related to ethanolamine kinase	phospholipid metabolism
FFUJ_01505	2.44429	8.07794e-08	2.69143e-06		related to inorganic phosphate permease	phosphate metabolism			related to inorganic phosphate permease
FFUJ_01521	-1.12772	5.42886e-05	0.00037587	2	uncharacterized protein	-
FFUJ_01531	-2.07669	1.74592e-06	2.63262e-05	6	uncharacterized protein	-
FFUJ_01545	1.0591	7.63498e-05	0.000488671		probable AP endonuclease	DNA repair
FFUJ_01549	-1.59263	0.000887249	0.00348864	7	related to MFS amino acid transporter	secondary metabolism			related to MFS amino acid transporter
FFUJ_01563	1.10716	0.00241123	0.00790921	1	uncharacterized protein	-
FFUJ_01566	1.46754	5.93773e-05	0.000402313	1	related to mating type 1-2 protein	-		High mobility group, HMG1/HMG2; High mobility group, superfamily
FFUJ_01568	1.96728	7.3498e-07	1.38382e-05	1	related to MSH5 - meiosis-specific protein	DNA repair
FFUJ_01583	-4.35943	2.65597e-06	3.60309e-05		uncharacterized protein	-
FFUJ_01603	2.4706	1.28373e-05	0.000120951	4	uncharacterized protein	-
FFUJ_01605	-1.87396	1.7131e-06	2.58966e-05	3	uncharacterized protein	-
FFUJ_01609	-1.44384	0.00157526	0.00559438		related to hydroxyproline-rich glycoprotein precursor	-
FFUJ_01610	1.00401	0.000225267	0.00115634		related to DNA repair protein MUS-42	DNA synthesis and replication		Zinc finger, Rad18-type putative
FFUJ_01613	1.72091	4.58464e-05	0.000328301		uncharacterized protein	-
FFUJ_01619	-1.16901	0.00438392	0.0129683	5	related to USO1 - intracellular protein transport protein	-
FFUJ_01622	-2.35088	0.000235822	0.00119814	8	uncharacterized protein	-
FFUJ_01623	-2.37087	3.43777e-05	0.00026102	6	uncharacterized protein	-
FFUJ_01639	1.36735	3.48408e-06	4.44444e-05	3	related to VTC2 - putative polyphosphate synthetase	vacuolar/lysosomal transport
FFUJ_01652	1.65959	2.24987e-06	3.19555e-05		related to serine protease	protein processing (proteolytic)
FFUJ_01658	1.2638	1.88304e-05	0.000164125		probable dicarboxylate carrier protein	C-compound and carbohydrate transport
FFUJ_01660	1.37459	0.000112264	0.000661423		related to inhibitor of calcineurin	meiosis
FFUJ_01661	-1.09267	0.00222163	0.00741185	3	uncharacterized protein	secondary metabolism
FFUJ_01664	-1.81139	3.91764e-06	4.85925e-05	3	uncharacterized protein	-
FFUJ_01668	-2.93932	0.00211402	0.00710678	2	uncharacterized protein	-
FFUJ_01669	-1.1327	0.00027131	0.00133993	3	uncharacterized protein	-
FFUJ_01680	-1.38797	0.00244745	0.0080009	7	uncharacterized protein	-
FFUJ_01683	1.00567	0.000143011	0.000800495		related to glycerophosphocholine (GroPCho) phosphodiesterase	regulation of phosphate metabolism
FFUJ_01694	-1.03017	6.10107e-05	0.000411106		probable 40S ribosomal protein S5	ribosomal proteins
FFUJ_01696	1.05877	7.13931e-05	0.000464055	1	anaphase promoting complex subunit 11	-
FFUJ_01698	-1.98421	0.000746426	0.00303289	3	uncharacterized protein	-
FFUJ_01711	-2.16458	2.64089e-06	3.59325e-05	5	uncharacterized protein	-
FFUJ_01724	3.30842	0.00488723	0.0141978		uncharacterized protein	-
FFUJ_01729	2.39755	1.38023e-05	0.000127751	1	uncharacterized protein	-
FFUJ_01730	-1.44649	0.00252935	0.00821747	3	related to alpha/beta superfamily hydrolase	protein/peptide degradation
FFUJ_01733	-1.33304	5.7112e-06	6.48262e-05	7	uncharacterized protein	-
FFUJ_01734	-3.52853	1.45572e-07	4.23684e-06	10	uncharacterized protein	-
FFUJ_01735	-2.44781	7.4089e-05	0.000477693	6	related to peroxisomal ABC transporter 1	ABC transporters			related to peroxisomal ABC transporter 1
FFUJ_01741	5.10599	1.40305e-06	2.22144e-05	4	probable CYB2 - lactate dehydrogenase cytochrome b2	C-compound and carbohydrate metabolism
FFUJ_01742	1.22904	9.32359e-05	0.000571478	6	uncharacterized protein	-
FFUJ_01743	-1.61463	0.000802673	0.00320925	5	related to arginase	degradation of arginine
FFUJ_01754	1.33155	1.78915e-06	2.68695e-05	2	probable Nuc-2 protein	regulation of phosphate metabolism
FFUJ_01767	1.18487	0.000382465	0.00176026	8	related to heterokaryon incompatibility protein het-6	fungal and other eukaryotic cell type differentiation
FFUJ_01768	-1.69339	0.00312554	0.00980104	5	uncharacterized protein	-
FFUJ_01770	-1.13187	0.00415266	0.0123678	5	related to CDC5 - protein kinase involved in regulation of DNA replication	phosphate metabolism
FFUJ_01772	-2.44511	8.45116e-06	8.71255e-05	6	probable xanthine dehydrogenase	purin nucleotide/nucleoside/nucleobase metabolism
FFUJ_01773	1.86389	0.000747461	0.00303576		related to transcription factors	transcriptional control
FFUJ_01774	-1.40075	0.00286214	0.00911186	1	probable ZFR1 regulator of fumonisin biosynthesis	regulation of C-compound and carbohydrate metabolism		Zn(2)-C6 fungal-type DNA-binding domain; Transcription factor, fungi
FFUJ_01775	-1.09598	7.99352e-06	8.3393e-05	8	probable AAH1 - adenosine deaminase	purine nucleotide /nucleoside/nucleobase catabolism
FFUJ_01780	-3.90123	0.000317223	0.00151236	6	related to hormone-sensitive lipase	lipid, fatty acid and isoprenoid metabolism
FFUJ_01784	-3.89202	0.000305911	0.0014709		related to Y.lipolytica GPR1 protein and Fun34p	nitrogen, sulfur and selenium metabolism
FFUJ_01785	-1.79155	0.000133218	0.00075768	3	uncharacterized protein	-
FFUJ_01794	4.12602	7.52419e-07	1.41132e-05	6	related to putative multidrug transporter Mfs1.1 (major facilitator family protein)	secondary metabolism			related to putative multidrug transporter Mfs1.1 (major facilitator family protein)
FFUJ_01795	-4.10055	9.91292e-06	9.9194e-05	3	uncharacterized protein	-
FFUJ_01796	-4.85898	4.88979e-06	5.7655e-05	4	uncharacterized protein	-
FFUJ_01797	-5.12991	1.85027e-06	2.74008e-05	2	uncharacterized protein	-
FFUJ_01798	1.09794	0.000136359	0.000771724	13	uncharacterized protein	-		Zn(2)-C6 fungal-type DNA-binding domain
FFUJ_01800	1.41334	2.20682e-05	0.000185911	2	related to oxidoreductase	lipid, fatty acid and isoprenoid metabolism
FFUJ_01803	-1.68783	0.0012017	0.00448535	2	uncharacterized protein	-
FFUJ_01808	-3.09033	1.39983e-06	2.22016e-05	13	uncharacterized protein	-
FFUJ_01809	-3.40289	2.95807e-06	3.93453e-05		related to glucose/galactose transporter	C-compound and carbohydrate transport			related to glucose/galactose transporter
FFUJ_01811	1.97818	4.35224e-05	0.000315096	1	uncharacterized protein	-
FFUJ_01839	-2.18847	3.72955e-05	0.000278685	6	related to mannosylphosphorylation protein MNN4	modification by phosphorylation, dephosphorylation, autophosphorylation
FFUJ_01840	-5.35039	4.41065e-08	1.85106e-06	3	related to nicotinamide mononucleotide permease	allantoin and allantoate transport			related to nicotinamide mononucleotide permease
FFUJ_01853	-2.55859	0.000990358	0.00381891	8	uncharacterized protein	-
FFUJ_01857	-1.9605	1.17873e-06	1.96797e-05		uncharacterized protein	-
FFUJ_01858	-1.3112	0.000169486	0.000919026		related to triacylglycerol lipase	lipid, fatty acid and isoprenoid metabolism
FFUJ_01860	2.74149	5.3004e-06	6.10858e-05	3	uncharacterized protein	-
FFUJ_01863	-1.34896	0.00523564	0.0150166	6	related to enoyl-CoA hydratase/isomerase	lipid, fatty acid and isoprenoid metabolism
FFUJ_01865	-1.64894	1.03362e-05	0.000102205	1	probable protein kinase PAK1	modification by phosphorylation, dephosphorylation, autophosphorylation
FFUJ_01867	-2.31308	1.61392e-05	0.000145071	8	related to lipoyltransferase	lipid, fatty acid and isoprenoid metabolism
FFUJ_01882	-3.83049	2.63354e-07	6.43055e-06	6	related to E.coli dioxygenase	nitrogen, sulfur and selenium metabolism
FFUJ_01883	-1.04569	0.00986212	0.0252276	3	related to permease	cellular import			related to permease
FFUJ_01884	3.44575	6.03971e-08	2.24906e-06	3	uncharacterized protein	-
FFUJ_01887	-3.97355	0.0035795	0.0109682		uncharacterized protein	-
FFUJ_01890	-1.2065	9.10436e-06	9.26156e-05	2	related to tyrosine-protein phosphatase SIW14	phosphate metabolism
FFUJ_01899	1.62393	0.00866684	0.0227331		uncharacterized protein	-
FFUJ_01902	-8.20104	2.53703e-09	2.71153e-07	1	probable DIP5 - glutamate and aspartate permease	amino acid/amino acid derivatives transport			probable DIP5 - glutamate and aspartate permease
FFUJ_01903	3.793	6.13304e-06	6.82844e-05	6	uncharacterized protein	-
FFUJ_01906	1.25624	0.000969003	0.00375152	7	related to WSS1 Protein involved in sister chromatid separation and segregation	-
FFUJ_01907	3.94165	4.41421e-05	0.000318954	2	uncharacterized protein	-
FFUJ_01908	3.72044	3.51474e-06	4.47698e-05	1	uncharacterized protein	-
FFUJ_01909	4.74406	2.50947e-06	3.48116e-05	2	uncharacterized protein	-
FFUJ_01910	2.17722	0.000146517	0.00081466		uncharacterized protein	-
FFUJ_01920	-3.52519	3.03062e-05	0.000236455	8	uncharacterized protein	-
FFUJ_01921	-4.59957	0.000289465	0.00141018	8	uncharacterized protein	-
FFUJ_01922	-2.35538	0.000588254	0.00250199	6	uncharacterized protein	-
FFUJ_01923	-4.36192	2.89159e-05	0.000228125	2	uncharacterized protein	-
FFUJ_01925	4.79	4.81144e-08	1.93531e-06	9	uncharacterized protein	-
FFUJ_01926	2.20311	1.50893e-06	2.36061e-05	1	related to oxidoreductase	secondary metabolism
FFUJ_01927	1.29765	4.63797e-06	5.52886e-05	1	uncharacterized protein	actin cytoskeleton
FFUJ_01929	2.92474	2.54679e-07	6.29234e-06	1	related to UDPglucose 4-epimerase	-
FFUJ_01930	1.69655	0.000142839	0.000799777	4	uncharacterized protein	-
FFUJ_01931	1.37908	0.000731466	0.00298133	5	related to nodulin	protein binding
FFUJ_01939	-1.16263	3.838e-05	0.000285051	4	uncharacterized protein	-
FFUJ_01941	1.22752	3.19549e-05	0.000246597		uncharacterized protein	-
FFUJ_01943	-4.4681	2.89019e-07	6.86401e-06	3	related to cholinesterase	lipid, fatty acid and isoprenoid metabolism
FFUJ_01944	-7.60863	1.43307e-09	1.9948e-07	13	related to allantoate permease	allantoin and allantoate transport			related to allantoate permease
FFUJ_01947	4.33062	0.000588623	0.00250291	1	uncharacterized protein	-
FFUJ_01948	4.69919	4.73977e-06	5.62833e-05	1	uncharacterized protein	-
FFUJ_01966	-1.75812	0.000237201	0.00120415	5	uncharacterized protein	-
FFUJ_01967	1.06635	0.0199788	0.0453844	3	uncharacterized protein	-
FFUJ_01968	-4.6331	3.32975e-08	1.5188e-06		related to heterokaryon incompatibility protein	fungal and other eukaryotic cell type differentiation
FFUJ_01978	-4.40503	0.000506287	0.00221796	3	related to TOB3 (member of AAA-ATPase family)	transport ATPases
FFUJ_01979	-2.35028	0.00319179	0.00996792	2	uncharacterized protein	-
FFUJ_01985	4.23897	2.21863e-07	5.70389e-06	3	putative trichothecene biosynthesis gene	secondary metabolism
FFUJ_01986	3.32713	9.27384e-06	9.40274e-05		related to immune-responsive protein 1	-
FFUJ_01987	2.18091	2.21934e-05	0.000186453		related to sugar transporter	C-compound and carbohydrate transport			related to sugar transporter
FFUJ_01989	1.08101	0.000199439	0.00104771		related to isoamyl alcohol oxidase	C-compound and carbohydrate metabolism
FFUJ_01993	1.5164	6.94683e-05	0.000454275	4	probable organic hydroperoxide resistance protein	oxidative stress response
FFUJ_02000	1.88872	1.30445e-05	0.000122589	1	related to beta-lactamase	-
FFUJ_02003	-2.33762	7.25328e-05	0.000470345	2	uncharacterized protein	-
FFUJ_02012	-1.16853	0.00521316	0.0149685	3	related to ARO1 - arom pentafunctional enzyme	metabolism of the cysteine - aromatic group
FFUJ_02013	1.56166	0.000581083	0.0024806	3	uncharacterized protein	-
FFUJ_02014	3.85613	4.05264e-08	1.75284e-06	2	uncharacterized protein	-
FFUJ_02015	-1.11402	0.00180249	0.006241		uncharacterized protein	-
FFUJ_02020	2.13654	4.02038e-06	4.94994e-05		related to 2,4-dienoyl-CoA reductase precursor	secondary metabolism
FFUJ_02023	1.76361	1.06859e-05	0.00010493	1	uncharacterized protein	secondary metabolism			uncharacterized protein - related to major facilitator superfamily domain-containing protein 5
FFUJ_02024	2.05682	8.66906e-06	8.90747e-05	1	uncharacterized protein	-
FFUJ_02025	1.82644	0.0090985	0.0236394	8	related to xylan 1,4-beta-xylosidase	C-compound and carbohydrate metabolism
FFUJ_02026	1.61137	0.000164448	0.000898599		uncharacterized protein	-
FFUJ_02027	1.10627	0.000261472	0.0013029	1	related to ARO80 - positive transcription regulator of ARO9 and ARO10	transcriptional control		Zn(2)-C6 fungal-type DNA-binding domain
FFUJ_02028	1.35715	0.000225518	0.00115731	8	related to nicotinamide mononucleotide permease	vitamine/cofactor transport			related to nicotinamide mononucleotide permease
FFUJ_02029	1.64328	0.000379505	0.00175146	7	related to carboxyphosphonoenolpyruvate phosphonomutase	C-compound and carbohydrate metabolism
FFUJ_02035	1.73702	0.00485823	0.0141326	9	related to WSC2 Glucoamylase III (alpha-1,4-glucan-glucosidase)	-
FFUJ_02037	1.27182	0.00078855	0.00316626	2	uncharacterized protein	-				GNAT
FFUJ_02039	2.17903	2.4026e-06	3.36824e-05		uncharacterized protein	-
FFUJ_02040	1.39645	0.000448121	0.00200422	6	uncharacterized protein	-
FFUJ_02046	-3.3443	1.56404e-07	4.43675e-06	6	probable monoamine oxidase N	secondary metabolism
FFUJ_02054	-2.56548	1.5478e-06	2.40681e-05		related to methyltransferase	secondary metabolism
FFUJ_02058	-1.99776	2.39142e-05	0.000197214	8	related to pisatin demethylase cytochrome P450	detoxification involving cytochrome P450
FFUJ_02059	-1.04641	0.00760537	0.0203823	1	probable amidases related to nicotinamidase	metabolism of ubiquinone
FFUJ_02060	2.93858	2.87425e-06	3.83693e-05		uncharacterized protein	-
FFUJ_02061	-1.24013	1.34515e-05	0.000125388	2	related to cutinase transcription factor 1 beta	transcriptional control		Zn(2)-C6 fungal-type DNA-binding domain; Transcription factor, fungi
FFUJ_02064	3.0806	2.01844e-07	5.39288e-06	2	related to ankyrin	protein binding
FFUJ_02070	-3.66797	2.44275e-05	0.00020019	3	uncharacterized protein	-
FFUJ_02071	-1.086	0.00407081	0.0121502		related to isoflavone reductase homolog P3	secondary metabolism
FFUJ_02072	1.0958	0.000544135	0.00234906		related to C6 zink-finger protein PRO1A	regulation of secondary metabolism		Zn(2)-C6 fungal-type DNA-binding domain
FFUJ_02075	5.38504	6.57391e-07	1.2801e-05	3	related to Virulence protein STM3117	C-compound and carbohydrate metabolism
FFUJ_02076	5.05599	6.25842e-07	1.23395e-05	2	related to MFS transporter	drug/toxin transport			related to MFS transporter
FFUJ_02077	-4.62867	8.01881e-08	2.68831e-06	11	FMS1 - Protein involved in the biosynthesis of pantothenic acid	degradation of polyamines
FFUJ_02078	-7.23104	1.12257e-09	1.71993e-07	11	probable HOL1 - Putative substrate-H+ antiporter - unknown biological function	drug/toxin transport			probable HOL1 - Putative substrate-H+ antiporter - unknown biological function
FFUJ_02080	4.47923	6.65335e-08	2.39338e-06	2	related to O-methyltransferase	-
FFUJ_02081	2.88596	5.8955e-05	0.000400632		uncharacterized protein	C-compound and carbohydrate metabolism
FFUJ_02084	-3.79263	4.14094e-05	0.000302418	4	uncharacterized protein	-		Basic-leucine zipper (bZIP) transcription factor
FFUJ_02086	-2.6725	6.01276e-07	1.20137e-05	1	uncharacterized protein	secondary metabolism			uncharacterized protein - related to MFS multidrug transporter
FFUJ_02087	-3.99111	1.12864e-09	1.71993e-07	1	related to multidrug resistance protein	-			related to multidrug resistance protein
FFUJ_02088	5.27681	4.26378e-06	5.18365e-05		uncharacterized protein	-
FFUJ_02090	1.38123	0.00240233	0.00788565	1	uncharacterized protein	-
FFUJ_02094	-1.14882	0.0132529	0.032357	2	uncharacterized protein	-
FFUJ_02095	5.36761	2.37265e-05	0.000196371		uncharacterized protein	-
FFUJ_02098	-3.56088	6.23958e-06	6.92609e-05	4	related to helix-loop-helix protein	-		Helix-loop-helix DNA-binding domain; Helix-loop-helix DNA-binding
FFUJ_02099	3.26343	0.00775356	0.020709	7	related to a-agglutinin core protein AGA1	fungal and other eukaryotic cell type differentiation
FFUJ_02103	2.25423	5.21843e-05	0.000364043	6	related to triacylglycerol lipase V precursor	secondary metabolism
FFUJ_02104	7.1002	0.00315938	0.00989533	4	uncharacterized protein	secondary metabolism
FFUJ_02105	10.3793	2.40405e-06	3.36824e-05	4	polyketide synthase	metabolism of polyketides	Fusaric Acid
FFUJ_02106	7.83186	1.66948e-06	2.54118e-05	2	uncharacterized protein	-	Fusaric Acid
FFUJ_02107	7.51026	1.94972e-05	0.000169211	4	probable aspartate kinase	amino acid metabolism	Fusaric Acid
FFUJ_02108	11.1637	1.36513e-06	2.18207e-05		uncharacterized protein	secondary metabolism	Fusaric Acid
FFUJ_02109	10.7598	8.26841e-07	1.5199e-05		probable homoserine O-acetyltransferase	biosynthesis of methionine	Fusaric Acid
FFUJ_02110	4.26309	1.05538e-06	1.81478e-05	1	uncharacterized protein	secondary metabolism
FFUJ_02111	3.75971	0.00187188	0.00644482	1	uncharacterized protein	-
FFUJ_02112	5.9421	7.6364e-06	8.06738e-05	1	related to zinc-binding dehydrogenase	secondary metabolism	NRPS34
FFUJ_02113	5.4891	1.41117e-05	0.00013009		probable reductase RED1	secondary metabolism	NRPS34
FFUJ_02114	11.3623	1.47357e-07	4.27919e-06	6	probable O-acetylhomoserine (thiol)-lyase	secondary metabolism	NRPS34
FFUJ_02115	10.8014	7.75456e-06	8.17811e-05	6	related to nonribosomal peptide synthetase MxcG (component of the myxochelin iron transport regulon)	non-ribosomal peptide synthesis	NRPS34
FFUJ_02116	10.6912	1.84751e-07	5.0164e-06	3	probable L-lactate dehydrogenase (cytochrome)	secondary metabolism	NRPS34
FFUJ_02117	9.99268	7.15834e-08	2.50161e-06	4	uncharacterized protein	secondary metabolism	NRPS34	Zn(2)-C6 fungal-type DNA-binding domain
FFUJ_02118	9.01422	6.63349e-09	5.22842e-07	3	probable mfs-multidrug-resistance transporter	secondary metabolism	NRPS34		probable mfs-multidrug-resistance transporter
FFUJ_02119	3.26415	6.26506e-09	4.98547e-07	3	related to cutinase transcription factor 1 beta	secondary metabolism	NRPS34	Zn(2)-C6 fungal-type DNA-binding domain; Transcription factor, fungi
FFUJ_02120	1.65175	0.000103511	0.000622011		uncharacterized protein	secondary metabolism	NRPS34	Zn(2)-C6 fungal-type DNA-binding domain
FFUJ_02121	4.00322	0.00108508	0.00411679		uncharacterized protein	secondary metabolism	NRPS34
FFUJ_02122	5.90557	0.00124751	0.00461866		uncharacterized protein	secondary metabolism	NRPS34
FFUJ_02124	7.49231	0.00271396	0.00872169	5	uncharacterized protein	-
FFUJ_02131	-1.08072	4.71709e-05	0.000336475	4	uncharacterized protein	-
FFUJ_02132	1.24035	0.00041786	0.00189097	5	uncharacterized protein	-
FFUJ_02133	3.52829	6.52588e-05	0.000433377	5	related to RTM1 protein	detoxification
FFUJ_02135	2.21432	0.00642098	0.0177489	7	related to Pseudomonas L-fucose dehydrogenase	sugar, glucoside, polyol and carboxylate catabolism
FFUJ_02138	-1.0552	4.88583e-05	0.000345858	9	related to glucose/galactose transporter	C-compound and carbohydrate transport			related to glucose/galactose transporter
FFUJ_02140	2.81379	4.05485e-05	0.000297442	1	uncharacterized protein	-
FFUJ_02142	-1.83098	8.40828e-05	0.000526843	3	related to beta transducin-like protein	GTP binding
FFUJ_02148	5.59885	0.000190044	0.00100616		related to glu/asp-tRNA amidotransferase subunit A	amino acid metabolism
FFUJ_02149	1.26454	1.02628e-05	0.000101589		related to C6 zink-finger protein PRO1A	regulation of secondary metabolism
FFUJ_02150	1.81422	2.40122e-05	0.000197934		uncharacterized protein	-
FFUJ_02151	1.25605	0.000696756	0.00286143	1	uncharacterized protein	-
FFUJ_02152	2.03365	3.46642e-05	0.000262871	11	uncharacterized protein	-
FFUJ_02154	-2.98636	7.68726e-05	0.00049065	2	related to pisatin demethylase	defense related proteins
FFUJ_02155	-3.64983	1.25083e-05	0.000118641	1	related to transaminase type I	biosynthesis of arginine
FFUJ_02159	1.4546	0.000366204	0.00170204	5	probable brt1 protein	purin nucleotide/nucleoside/nucleobase metabolism
FFUJ_02162	1.73772	0.000394482	0.00180517	2	probable aldehyde dehydrogenase	C-compound and carbohydrate metabolism
FFUJ_02165	2.68279	0.00945411	0.0244081	2	related to 3-oxoacyl-(acyl carrier protein) reductase	lipid, fatty acid and isoprenoid metabolism
FFUJ_02166	5.14475	1.00565e-05	0.000100086		related to 4-coumarate-CoA ligase	metabolism of phenylpropanoids
FFUJ_02173	1.8203	8.77836e-05	0.000545517		uncharacterized protein	transcriptional control		Transcription factor, fungi
FFUJ_02175	1.17864	0.0129892	0.0318188	3	uncharacterized protein	-
FFUJ_02176	1.1414	0.0030557	0.00962307	2	uncharacterized protein	-
FFUJ_02179	-1.38319	0.00385099	0.0116448	5	related to monocarboxylate transporter 2	C-compound and carbohydrate transport			related to monocarboxylate transporter 2
FFUJ_02180	1.73412	1.19353e-06	1.98547e-05	5	related to methyltransferase	secondary metabolism
FFUJ_02182	-1.80188	0.000112374	0.000661858	1	uncharacterized protein	-
FFUJ_02184	-1.34426	0.00359976	0.0110193	7	related to heterokaryon incompatibility protein (het-6OR allele)	fungal and other eukaryotic cell type differentiation
FFUJ_02185	-2.41482	3.20423e-07	7.41987e-06	1	uncharacterized protein	-
FFUJ_02186	-4.3824	4.14718e-06	5.06534e-05	1	uncharacterized protein	-
FFUJ_02187	-1.94213	8.71878e-06	8.95355e-05	7	uncharacterized protein	-
FFUJ_02188	-1.76324	1.88255e-05	0.000164125	8	related to ankyrin	secondary metabolism
FFUJ_02189	-2.33935	0.000139459	0.000785158	9	uncharacterized protein	cellular signalling
FFUJ_02190	2.71907	6.27686e-06	6.95486e-05	2	uncharacterized protein	secondary metabolism
FFUJ_02191	2.03164	0.000686075	0.00282451	2	uncharacterized protein	-
FFUJ_02193	-3.33166	8.40783e-05	0.000526843	6	related to DAL5 - Allantoate and ureidosuccinate permease	allantoin and allantoate transport			related to DAL5 - Allantoate and ureidosuccinate permease
FFUJ_02197	3.29903	3.87176e-05	0.000286863	1	uncharacterized protein	-
FFUJ_02198	2.97573	6.03004e-08	2.24906e-06	5	uncharacterized protein	DNA conformation modification (e.g. chromatin)				GNAT
FFUJ_02201	1.28516	0.00200479	0.00681563		related to 2`-hydroxyisoflavone reductase	C-compound and carbohydrate metabolism
FFUJ_02202	2.95164	7.16704e-05	0.000465199	3	uncharacterized protein	-
FFUJ_02205	3.79237	1.5159e-07	4.37446e-06		related to galactinol synthase	polysaccharide metabolism
FFUJ_02208	2.34885	8.25043e-06	8.54419e-05		uncharacterized protein	secondary metabolism
FFUJ_02209	5.00769	1.72404e-08	9.66197e-07	2	uncharacterized protein	secondary metabolism
FFUJ_02212	-1.1127	0.00288525	0.0091743	1	L-amino-acid oxidase	secondary metabolism
FFUJ_02214	3.30666	7.8988e-07	1.46959e-05		uncharacterized protein	secondary metabolism
FFUJ_02215	1.05504	0.0175661	0.0408908	4	related to alcohol oxidase	secondary metabolism
FFUJ_02216	-3.49775	6.1468e-08	2.25981e-06	4	probable catalase isozyme P	secondary metabolism
FFUJ_02218	5.97996	1.31661e-08	8.05002e-07	4	uncharacterized protein	-
FFUJ_02219	2.65025	4.32301e-08	1.83044e-06	1	probable polyketide synthase	metabolism of polyketides	PKS1
FFUJ_02223	5.3879	7.09389e-08	2.48855e-06	5	uncharacterized protein	secondary metabolism	PKS1	Transcription factor, fungi
FFUJ_02224	2.57585	0.000540896	0.00233727	5	related to multidrug resistant protein	secondary metabolism			related to multidrug resistant protein
FFUJ_02226	-3.73797	9.75763e-05	0.000591963	1	uncharacterized protein	-
FFUJ_02227	-2.30407	0.000279774	0.00137215	1	uncharacterized protein	protein binding
FFUJ_02245	-1.38245	6.93637e-05	0.000453892	5	related to arylamine N-acetyltransferase	-
FFUJ_02247	-2.97245	3.69138e-05	0.000276282	2	related to aldo/keto reductase	C-compound and carbohydrate metabolism
FFUJ_02248	-4.75456	6.17778e-09	4.93739e-07	22	related to lipase (lipP)	lipid, fatty acid and isoprenoid metabolism
FFUJ_02249	-3.79143	1.49009e-06	2.33511e-05	24	related to neutral amino acid permease	amino acid/amino acid derivatives transport			related to neutral amino acid permease
FFUJ_02250	1.28632	0.00453725	0.013343	2	related to phthalate 4,5-dioxygenase oxygenase reductase subunit	C-compound and carbohydrate metabolism
FFUJ_02253	1.82205	4.82459e-05	0.000342928	2	related to ankyrin	secondary metabolism
FFUJ_02254	1.70634	9.87611e-05	0.000597966	2	related to chitinase	polysaccharide metabolism
FFUJ_02256	-3.17825	0.00275362	0.00883062	8	related to methyltransferase	secondary metabolism
FFUJ_02257	-1.72077	0.00436328	0.0129156	2	related to toxD protein	secondary metabolism
FFUJ_02259	1.16991	0.00968479	0.0248674	1	uncharacterized protein	-
FFUJ_02262	-5.81633	0.000207529	0.00108191	3	uncharacterized protein	-
FFUJ_02264	-1.82734	3.1373e-06	4.09662e-05	9	related to permease of the major facilitator superfamily	transport facilities			related to permease of the major facilitator superfamily
FFUJ_02266	-1.58005	0.000117576	0.000685906	4	uncharacterized protein	-
FFUJ_02267	-2.94316	5.66403e-06	6.43487e-05	2	related to general amidase	secondary metabolism
FFUJ_02269	-3.56917	2.04586e-06	2.9542e-05	4	related to HOL1 - Putative substrate-H+ antiporter - unknown biological function	drug/toxin transport			related to HOL1 - Putative substrate-H+ antiporter - unknown biological function
FFUJ_02270	-1.10234	0.000385864	0.00177191	4	uncharacterized protein	-		Zn(2)-C6 fungal-type DNA-binding domain
FFUJ_02271	-4.65897	3.18171e-08	1.48067e-06	14	related to acid phosphatase precursor	-
FFUJ_02272	-3.28678	3.7388e-06	4.70087e-05	2	uncharacterized protein	-
FFUJ_02278	2.94286	6.84165e-06	7.459e-05	7	probable alpha-L-arabinofuranosidase precursor	-
FFUJ_02281	-3.80159	1.73555e-07	4.78007e-06	5	probable laccase precursor	aerobic aromate catabolism
FFUJ_02282	-2.72413	9.27616e-07	1.63799e-05	7	related to ROT2 - glucosidase II, catalytic subunit	C-compound and carbohydrate metabolism
FFUJ_02285	-1.3861	4.93592e-06	5.81243e-05	5	uncharacterized protein	secondary metabolism
FFUJ_02287	-6.41077	6.41037e-11	3.25298e-08	3	probable xanthine dehydrogenase	xanthine catabolism
FFUJ_02288	-2.85617	5.38588e-09	4.5207e-07	4	uncharacterized protein	-
FFUJ_02291	1.8438	0.000306919	0.00147536	7	uncharacterized protein	-
FFUJ_02295	1.03563	0.000740449	0.00301283	2	probable transcriptional regulator	-		Negative transcriptional regulator
FFUJ_02296	-1.8303	4.41361e-05	0.000318954		related to tol protein	fungal and other eukaryotic cell type differentiation
FFUJ_02297	-2.66597	0.0139831	0.0338171	2	probable low-affinity hexose transporter HXT3	C-compound and carbohydrate metabolism			probable low-affinity hexose transporter HXT3
FFUJ_02300	-3.4392	6.91426e-07	1.32948e-05		uncharacterized protein	-
FFUJ_02305	-1.34957	0.000166961	0.000908818	4	uncharacterized protein	-
FFUJ_02310	-7.17949	1.33665e-10	5.37269e-08	4	uncharacterized protein	transcriptional control		Zn(2)-C6 fungal-type DNA-binding domain; Transcription factor, fungi
FFUJ_02311	-3.3045	1.68859e-06	2.56739e-05	11	uncharacterized protein	-
FFUJ_02312	-6.14508	6.54771e-11	3.25298e-08	11	related to sugar transport protein STP1	secondary metabolism			related to sugar transport protein STP1
FFUJ_02313	-3.46163	3.4494e-06	4.41542e-05	5	related to ankyrin	secondary metabolism
FFUJ_02314	-2.10101	1.32926e-06	2.14337e-05	4	uncharacterized protein	-
FFUJ_02315	-3.07864	4.80932e-06	5.69084e-05	4	related to seed maturation protein pm25	-
FFUJ_02316	-6.63861	7.64015e-07	1.4287e-05	5	uncharacterized protein	-
FFUJ_02318	-1.0346	0.000103736	0.000622957	2	related to RF2 protein	toxins
FFUJ_02319	1.0078	0.0023971	0.0078741		uncharacterized protein	transfer of activated C-1 groups
FFUJ_02322	-4.08572	7.49422e-09	5.66909e-07	9	uncharacterized protein	-
FFUJ_02323	-1.17351	0.0022217	0.00741185		uncharacterized protein	-			uncharacterized protein
FFUJ_02327	4.91319	1.1335e-07	3.50774e-06	3	related to Staphylococcus multidrug resistance protein	transport facilities			related to Staphylococcus multidrug resistance protein
FFUJ_02330	1.99255	0.000109778	0.000649272	2	uncharacterized protein	-
FFUJ_02331	3.09556	2.66146e-07	6.47987e-06		uncharacterized protein	-
FFUJ_02334	1.23122	4.02701e-05	0.000295861		related to lactose regulatory protein	transcription activation		Zn(2)-C6 fungal-type DNA-binding domain; Transcription factor, fungi
FFUJ_02335	1.9727	8.27892e-06	8.56887e-05	2	uncharacterized protein	-
FFUJ_02341	5.22738	2.6176e-06	3.56949e-05	7	uncharacterized protein	-
FFUJ_02343	2.17195	1.08853e-06	1.86134e-05		uncharacterized protein	-
FFUJ_02345	2.30665	8.54416e-05	0.000533487	2	related to citrate lyase beta subunit	tricarboxylic-acid pathway (citrate cycle, Krebs cycle, TCA cycle)
FFUJ_02349	2.97015	4.45993e-06	5.37237e-05	1	related to transcription co-repressor GAL80	regulation of C-compound and carbohydrate metabolism
FFUJ_02351	-1.1336	0.00297966	0.00943047	2	related to TGL4 - triacylglycerol lipase	lipid, fatty acid and isoprenoid metabolism
FFUJ_02352	2.26177	8.36235e-06	8.64063e-05		related to YRO2 protein	stress response
FFUJ_02353	1.91259	2.6197e-07	6.4207e-06		related to allantoate permease	secondary metabolism			related to allantoate permease
FFUJ_02354	1.02858	0.000294093	0.00142601		related to Transcriptional activator of proteases prtT	-		Zn(2)-C6 fungal-type DNA-binding domain; Transcription factor, fungi
FFUJ_02357	-4.79731	2.07511e-07	5.45785e-06		uncharacterized protein	-
FFUJ_02358	-4.21223	7.16625e-07	1.36085e-05		uncharacterized protein	-
FFUJ_02361	-2.14987	0.000119696	0.000695184	2	probable exopolygalacturonase	polysaccharide metabolism
FFUJ_02366	-1.29078	8.81374e-05	0.000546975	3	uncharacterized protein	-
FFUJ_02367	-3.38961	9.78949e-06	9.82798e-05	1	uncharacterized protein	-		AT hook, DNA-binding motif
FFUJ_02369	-1.72842	0.0117551	0.0292843	2	related to BCS1 protein precursor	assembly of protein complexes
FFUJ_02370	-2.74467	0.000249116	0.00125342		related to alpha-L-arabinofuranosidase 1	C-compound and carbohydrate metabolism
FFUJ_02379	3.80578	2.01183e-08	1.06838e-06		uncharacterized protein	-
FFUJ_02385	-5.74131	5.77326e-09	4.75495e-07	7	uncharacterized protein	-
FFUJ_02389	-4.53469	3.67762e-06	4.6271e-05	8	related to high affinity methionine permease	amino acid/amino acid derivatives transport			related to high affinity methionine permease
FFUJ_02390	-9.80539	3.7407e-05	0.000279405	5	uncharacterized protein	-
FFUJ_02391	1.07694	0.00450927	0.0132833	2	uncharacterized protein	-
FFUJ_02394	-1.54529	8.62312e-05	0.000537805	3	related to cellular myosin heavy chain, type a	cytokinesis (cell division) /septum formation and hydrolysis
FFUJ_02397	-2.46856	0.000401457	0.00183207	1	related to multidrug resistant protein	secondary metabolism			related to multidrug resistant protein
FFUJ_02405	-1.578	4.87428e-05	0.000345409	2	uncharacterized protein	-
FFUJ_02410	-1.18681	0.000799675	0.00319975	16	uncharacterized protein	-
FFUJ_02415	-1.298	0.00160822	0.00568725	6	uncharacterized protein	-
FFUJ_02419	-1.86163	2.95964e-05	0.000231704	1	related to high affinity methionine permease	amino acid/amino acid derivatives transport			related to high affinity methionine permease
FFUJ_02420	-2.55491	6.13709e-07	1.21565e-05	2	uncharacterized protein	-
FFUJ_02421	-1.98593	1.09653e-06	1.8698e-05	8	probable uric acid-xanthine permease	nucleotide/nucleoside/nucleobase transport			probable uric acid-xanthine permease
FFUJ_02430	-2.0923	0.000609652	0.00257505	11	uncharacterized protein	-
FFUJ_02433	1.33362	0.00223277	0.00743934	1	uncharacterized protein	-
FFUJ_02437	-1.24117	3.71832e-05	0.000278072		uncharacterized protein	-		Zinc finger, C2H2-like
FFUJ_02438	-2.65625	3.23408e-06	4.19832e-05		uncharacterized protein	-
FFUJ_02440	-1.05295	0.00840242	0.0221185	2	related to non-ribosomal peptide synthetase	amino acid metabolism	NPS13
FFUJ_02441	1.05744	0.000362351	0.00168541		related to alpha/beta hydrolase	aromate metabolism
FFUJ_02443	1.27833	8.06243e-05	0.000510871		uncharacterized protein	-
FFUJ_02444	-2.46335	7.01289e-06	7.58746e-05	20	related to bifunctional GTP cyclohydrolase II/3, 4-dihydroxy-2butanone-4-phosphate synthase	-
FFUJ_02449	1.12407	0.000238853	0.00121177	4	uncharacterized protein	nucleic acid binding
FFUJ_02453	1.93153	3.52839e-06	4.48456e-05		probable SER33 - 3-phosphoglycerate dehydrogenase	biosynthesis of serine
FFUJ_02459	2.02156	1.24375e-06	2.04349e-05	1	probable phospholipase	lipid, fatty acid and isoprenoid metabolism		Transcription factor jumonji/aspartyl beta-hydroxylase
FFUJ_02465	1.2585	0.00016004	0.000878953	1	related to rRNA processing protein EBP2	rRNA synthesis
FFUJ_02469	1.28871	3.31505e-05	0.000253483	3	uncharacterized protein	-
FFUJ_02485	2.50926	1.90572e-06	2.79353e-05	2	uncharacterized protein	-
FFUJ_02492	1.31949	0.000199786	0.00104868	6	uncharacterized protein	-
FFUJ_02494	1.07667	0.000399226	0.0018237		related to FK506 suppressor Sfk1	-
FFUJ_02508	6.64753	1.2559e-08	7.87916e-07	1	related to malic acid transport protein	C4-dicarboxylate transport (e.g. malate, succinate, fumarate)			related to malic acid transport protein
FFUJ_02509	-1.2947	0.00025579	0.00128083	21	related to Lysophospholipase	lipid, fatty acid and isoprenoid metabolism
FFUJ_02516	2.19056	9.69649e-07	1.69753e-05		uncharacterized protein	-
FFUJ_02521	-1.73812	0.000105049	0.000628586	2	related to GNT1 alphaN-acetylglucosamine transferase K. lactis	aminosaccharide anabolism
FFUJ_02522	-1.73517	0.000290701	0.00141329	2	uncharacterized protein	-
FFUJ_02523	1.98408	5.16362e-05	0.000361178	2	related to glutamic acid decarboxylase	secondary metabolism
FFUJ_02524	1.77709	0.000521983	0.00227049		related to glutamic acid decarboxylase	-
FFUJ_02527	1.60505	0.0174223	0.0405954	2	uncharacterized protein	-
FFUJ_02531	-1.11076	0.000608916	0.00257372	3	uncharacterized protein	oxidative stress response
FFUJ_02542	-5.66874	9.62667e-08	3.06685e-06	5	uncharacterized protein	-
FFUJ_02543	-4.23343	1.28585e-07	3.8496e-06	4	uncharacterized protein	-
FFUJ_02544	-2.8819	9.51102e-07	1.67143e-05		related to calcium-independent phospholipase A2	lipid, fatty acid and isoprenoid metabolism
FFUJ_02548	1.3145	2.78519e-05	0.000221825	1	uncharacterized protein	-
FFUJ_02550	1.1487	0.00430247	0.0127561	2	uncharacterized protein	-
FFUJ_02553	3.66166	0.000114496	0.000671131		uncharacterized protein	-
FFUJ_02561	-2.37948	3.01592e-05	0.000235608	8	uncharacterized protein	-
FFUJ_02562	-1.05733	0.0167715	0.0393545	1	related to queuine-tRNA ribosyltransferase	purine nucleotide/nucleoside/nucleobase anabolism
FFUJ_02563	5.67264	4.45892e-09	4.05762e-07	1	probable alkaline phosphatase	phosphate metabolism
FFUJ_02565	-1.12466	0.00853149	0.0224197	4	related to phosphatase 2a inhibitor	-
FFUJ_02571	-1.34114	6.11694e-05	0.000412025	1	related to hsp70 protein	protein folding and stabilization
FFUJ_02574	-6.92288	2.98579e-11	2.43315e-08	3	probable ATP-binding multidrug cassette transport protein	drug/toxin transport			probable ATP-binding multidrug cassette transport protein
FFUJ_02575	-1.10792	1.23286e-05	0.000117362	4	uncharacterized protein	-
FFUJ_02578	-1.01226	0.000726939	0.00296617	3	uncharacterized protein	protein/peptide degradation
FFUJ_02581	1.9941	8.4432e-05	0.000528792	1	uncharacterized protein	-
FFUJ_02591	-4.77558	2.366e-05	0.000196122	13	uncharacterized protein	-
FFUJ_02593	2.0272	2.54783e-05	0.000207139	5	related to heterokaryon incompatibility protein (het-6OR allele)	fungal and other eukaryotic cell type differentiation
FFUJ_02604	1.18468	0.00012235	0.000708581	4	uncharacterized protein	-
FFUJ_02607	1.01488	0.000309827	0.00148546		related to ubiquitin related modifier URM1	protein modification
FFUJ_02609	1.00137	5.36559e-05	0.000372196	5	uncharacterized protein	-
FFUJ_02612	1.36101	0.000745371	0.00303062	1	probable FES1 - Hsp70 nucleotide exchange factor	ATP binding
FFUJ_02628	2.45525	2.79297e-05	0.000222253		related to ADH5 - alcohol dehydrogenase V	C-compound and carbohydrate metabolism
FFUJ_02632	-2.61997	5.54784e-07	1.13148e-05	12	related to PTR2 - Di- and tripeptide permease	peptide transport			related to PTR2 - Di- and tripeptide permease
FFUJ_02635	-3.97358	5.1872e-06	6.02268e-05	14	uncharacterized protein	-
FFUJ_02638	1.166	0.00023885	0.00121177	5	probable FCF1 involved in the pre-rRNA processing steps of 40S ribosomal subunit biogenesis	-
FFUJ_02640	1.25949	0.000138557	0.000781232	2	uncharacterized protein	-
FFUJ_02642	-1.37926	9.74201e-06	9.78566e-05		related to exo-alpha-sialidase / neuraminidase	-
FFUJ_02643	-2.08038	2.74887e-06	3.70181e-05		related to amino-terminal amidase	protein modification
FFUJ_02644	-1.81734	5.05755e-06	5.9253e-05	4	uncharacterized protein	-
FFUJ_02646	-1.14652	0.0179117	0.0415182	5	related to endo-arabinase	secondary metabolism
FFUJ_02647	-1.72094	1.9506e-05	0.000169211	4	related to exo-alpha-sialidase / neuraminidase	-
FFUJ_02656	-1.56857	3.26325e-07	7.50753e-06	2	related to aromatic amino acid aminotransferase I	regulation of amino acid metabolism
FFUJ_02657	-1.10285	1.81998e-05	0.000159537	1	probable ribosomal protein RPL4A	ribosome biogenesis
FFUJ_02669	-1.52586	0.000789357	0.00316879	8	probable glutamate dehydrogenase (NADP+)	degradation of glutamine
FFUJ_02670	1.52839	8.15421e-05	0.000514382	2	probable alpha-methylacyl-coa racemase	lipid, fatty acid and isoprenoid metabolism
FFUJ_02680	1.03962	0.00048964	0.00215531	14	related to L-serine dehydratase	degradation of serine
FFUJ_02682	1.43919	0.00446838	0.0131821	2	uncharacterized protein	-
FFUJ_02692	1.8693	1.46774e-06	2.30993e-05	7	uncharacterized protein	purin nucleotide/nucleoside/nucleobase metabolism
FFUJ_02693	1.56608	0.00531692	0.0152165	2	uncharacterized protein	-
FFUJ_02709	4.32179	2.55198e-08	1.26279e-06	4	related to monocarboxylate transporter 4	C-compound and carbohydrate transport			related to monocarboxylate transporter 4
FFUJ_02719	-1.77772	0.00205738	0.0069558	3	uncharacterized protein	-
FFUJ_02729	1.3921	0.000236568	0.00120127	1	related to nonhistone chromosomal protein	transcriptional control		High mobility group, HMG1/HMG2; High mobility group, superfamily
FFUJ_02739	1.05187	0.00024398	0.00123244	4	related to regulator of ribosome biogenesis	ribosome biogenesis
FFUJ_02740	1.02626	2.06291e-05	0.000176867	5	related to ribosomal protein	ribosomal proteins
FFUJ_02744	1.01349	0.000158774	0.00087278	5	uncharacterized protein	-
FFUJ_02750	-1.05956	0.0073556	0.0198489	2	uncharacterized protein	-		Homeobox; Homeobox, conserved site
FFUJ_02768	-1.07939	6.54518e-05	0.000434131	4	uncharacterized protein	-
FFUJ_02769	-4.03106	3.25956e-08	1.50169e-06	1	uncharacterized protein	-
FFUJ_02772	-1.34547	2.9391e-05	0.000230587		uncharacterized protein	-
FFUJ_02784	-3.22364	2.98767e-06	3.96244e-05	6	uncharacterized protein	-
FFUJ_02785	-3.3558	8.34094e-08	2.74943e-06	1	related to C6 zink-finger protein PRO1A	DNA binding		Zn(2)-C6 fungal-type DNA-binding domain
FFUJ_02786	-1.7935	1.93157e-05	0.000167798	2	uncharacterized protein	-
FFUJ_02788	1.48169	0.000551582	0.0023773		uncharacterized protein	-
FFUJ_02791	-1.29363	5.91396e-06	6.65393e-05	3	uncharacterized protein	-
FFUJ_02817	-2.32585	6.51032e-06	7.15745e-05	14	related to putative multidrug transporter	drug/toxin transport			related to putative multidrug transporter
FFUJ_02818	-1.01312	0.0100469	0.0256432		uncharacterized protein	-
FFUJ_02820	1.10892	9.09141e-06	9.25635e-05	3	uncharacterized protein	-
FFUJ_02826	3.8024	1.33006e-07	3.964e-06		related to multidrug resistance protein	secondary metabolism			related to multidrug resistance protein
FFUJ_02831	1.30855	4.02601e-05	0.000295861		related to glutamic acid decarboxylase	degradation of glutamate
FFUJ_02838	3.49869	2.47679e-07	6.16914e-06	3	probable DFG5 protein	fungal and other eukaryotic cell type differentiation
FFUJ_02839	3.55489	1.53259e-08	9.00068e-07	3	uncharacterized protein	-
FFUJ_02844	1.90021	4.70379e-07	9.9331e-06	3	related to stress response protein rds1p	stress response
FFUJ_02849	-2.08809	3.66994e-07	8.21692e-06	1	uncharacterized protein	-
FFUJ_02852	-1.24196	0.00159812	0.00565998	7	related to monooxygenase	secondary metabolism
FFUJ_02859	-4.3374	2.48996e-06	3.47009e-05	7	related to D-amino acid hydantoin hydrolase (hydantoinase)	amino acid metabolism
FFUJ_02862	-1.98365	0.00763125	0.0204367	16	uncharacterized protein	-
FFUJ_02864	-1.26784	5.74954e-05	0.000393331	3	related to regulatory protein for the arginine catabolic pathway	-
FFUJ_02865	-1.56407	0.000234214	0.00119162	3	probable D-xylose reductase	polysaccharide metabolism
FFUJ_02885	-1.9793	2.33459e-07	5.93187e-06		uncharacterized protein	-
FFUJ_02891	1.04445	0.00255583	0.00829032	4	related to transcription initiation factor	rRNA synthesis
FFUJ_02892	-4.20276	1.19695e-09	1.7888e-07	5	uncharacterized protein	-
FFUJ_02901	1.02064	1.12607e-05	0.000109347	1	related to Ku70-binding protein	-
FFUJ_02910	1.53325	3.34216e-05	0.000255343	4	uncharacterized protein	-
FFUJ_02925	2.84433	5.13886e-08	2.00984e-06	3	related to monomeric sarcosine oxidase	degradation of lysine
FFUJ_02933	-1.24714	2.05163e-05	0.000176065	2	probable 60S ribosomal protein L8.e	ribosomal proteins
FFUJ_02934	-1.03986	0.000546348	0.00235695	5	uncharacterized protein	-
FFUJ_02936	-1.24106	0.000104762	0.000627275	1	uncharacterized protein	-
FFUJ_02937	-1.11848	0.000630951	0.00264127		uncharacterized protein	-
FFUJ_02941	-1.01154	0.000804284	0.00321399		uncharacterized protein	-
FFUJ_02949	1.16201	3.76863e-05	0.000280921	4	uncharacterized protein	-
FFUJ_02950	4.43247	3.95749e-09	3.63733e-07	3	related to fluconazole resistance protein (FLU1)	resistance proteins			related to fluconazole resistance protein (FLU1)
FFUJ_02953	1.03135	1.84135e-05	0.000161027	4	uncharacterized protein	-
FFUJ_02970	-1.17796	4.02216e-05	0.00029586	4	related to VPS27 - vacuolar protein sorting-associated protein	-
FFUJ_02971	1.62468	0.000106712	0.000634608	2	related to fatty acid elongation protein	-
FFUJ_02983	1.20471	3.83298e-05	0.000284793	1	related to QRI7 - similarity to H.influenzae sialoglycoprotease (gcp)	protein/peptide degradation
FFUJ_03018	1.48632	0.000262872	0.00130845	8	uncharacterized protein	-
FFUJ_03019	1.31474	7.25789e-05	0.000470345	6	uncharacterized protein	-
FFUJ_03030	-1.97119	5.4191e-08	2.08834e-06	3	uncharacterized protein	-
FFUJ_03038	1.74814	0.000324515	0.0015414	1	related to DNA polymerase theta	DNA synthesis and replication
FFUJ_03049	-1.13646	0.000228422	0.00116862	1	probable glycogen synthase	sugar, glucoside, polyol and carboxylate catabolism
FFUJ_03059	-1.41134	0.00369746	0.0112886	14	uncharacterized protein	-
FFUJ_03073	1.96291	1.6282e-05	0.000145855	1	uncharacterized protein	-
FFUJ_03098	-1.52531	0.00382071	0.011578	6	uncharacterized protein	-
FFUJ_03104	1.58289	2.59843e-05	0.000210323	6	uncharacterized protein	-
FFUJ_03114	-1.20366	2.9309e-05	0.000230239	1	probable RPL43B - 60S large subunit ribosomal protein	ribosome biogenesis
FFUJ_03120	1.49161	0.000173998	0.000937679	2	uncharacterized protein	-
FFUJ_03122	3.64933	2.94479e-08	1.39513e-06	1	probable UGA2 - succinate semialdehyde dehydrogenase	metabolism of glutamate
FFUJ_03123	1.3337	9.43826e-05	0.000576584	2	probable UGA1 - 4-aminobutyrate aminotransferase (GABA transaminase)	amino acid metabolism
FFUJ_03127	-1.02524	0.000631181	0.00264127		uncharacterized protein	-
FFUJ_03130	1.71859	0.000355817	0.00165922	1	uncharacterized protein	phosphate metabolism
FFUJ_03139	2.08735	6.89327e-05	0.00045222	1	uncharacterized protein	-
FFUJ_03140	2.12511	2.33635e-07	5.93187e-06		uncharacterized protein	-
FFUJ_03141	-1.41825	0.000263273	0.00130903	5	related to intracellular membrane protein involved in nucleoside transport	nucleotide/nucleoside/nucleobase transport			related to intracellular membrane protein involved in nucleoside transport
FFUJ_03152	-1.16046	7.87378e-05	0.000500989	3	uncharacterized protein	-
FFUJ_03154	-5.71629	2.08947e-08	1.08806e-06	3	related to gibberellin 20-oxidase	secondary metabolism
FFUJ_03155	-1.74849	3.60788e-07	8.13743e-06	3	related to 2-amino-3-carboxylmuconate-6-semialdehyde decarboxylase	C-compound and carbohydrate metabolism
FFUJ_03158	-1.15782	0.000986684	0.00380954	10	related to Putative transferase CAF17, mitochondrial	degradation of glycine
FFUJ_03163	-1.03731	7.60075e-05	0.000486988	1	uncharacterized protein	-
FFUJ_03166	-1.22166	4.8299e-05	0.000343043		probable ribosomal protein S15a.e.c10, cytosolic	ribosomal proteins
FFUJ_03177	1.42004	0.00422017	0.0125384	1	uncharacterized protein	-		Zn(2)-C6 fungal-type DNA-binding domain
FFUJ_03186	1.4647	4.9012e-07	1.02379e-05	3	uncharacterized protein	-
FFUJ_03191	-1.04317	0.000266677	0.00132161	9	uncharacterized protein	-
FFUJ_03200	3.42968	0.000574979	0.00245911	5	related to UTP10 - U3 snoRNP protein	rRNA processing
FFUJ_03207	1.30826	1.64034e-05	0.000146444	2	probable pyrroline-5-carboxylate reductase	biosynthesis of proline
FFUJ_03238	1.16895	0.000627781	0.00263107		related to glutathione S-transferase	oxygen and radical detoxification
FFUJ_03239	1.19157	0.00057628	0.00246315		probable reductases with broad range of substrate specificities	lipid, fatty acid and isoprenoid metabolism
FFUJ_03253	2.9549	1.99663e-08	1.06838e-06	10	uncharacterized protein	-
FFUJ_03255	2.20757	5.01381e-05	0.000352713	3	uncharacterized protein	-
FFUJ_03259	-1.42697	5.18032e-06	6.02268e-05	1	uncharacterized protein	-
FFUJ_03260	1.09004	0.000560043	0.00240587	2	related to 60S ribosomal protein L24	ribosomal proteins
FFUJ_03268	1.25324	0.00890443	0.0232596	3	related to DNA topoisomerase III	DNA topology
FFUJ_03271	3.72209	6.06862e-08	2.24906e-06		uncharacterized protein	-
FFUJ_03276	1.18505	1.99474e-05	0.000172372	3	uncharacterized protein	-
FFUJ_03283	1.06862	0.00902027	0.0234864		uncharacterized protein	-
FFUJ_03284	2.03415	7.56878e-08	2.58125e-06	12	uncharacterized protein	-		Zn(2)-C6 fungal-type DNA-binding domain
FFUJ_03285	1.10739	2.79082e-05	0.000222178	2	uncharacterized protein	-
FFUJ_03296	-1.14338	3.14117e-05	0.00024312	2	related to diacylglycerol acyltransferase	lipid, fatty acid and isoprenoid metabolism
FFUJ_03299	1.40082	9.68519e-06	9.7382e-05	3	related to vacuolar zinc efflux protein	cation transport (H+, Na+, K+, Ca2+ , NH4+, etc.)			related to vacuolar zinc efflux protein
FFUJ_03302	1.68348	0.000521133	0.00226791	3	uncharacterized protein	-
FFUJ_03313	2.19208	0.000848117	0.00335776	4	uncharacterized protein	-
FFUJ_03315	-1.69457	0.00109024	0.00412955	3	uncharacterized protein	-
FFUJ_03327	1.95617	0.000141316	0.000792939		uncharacterized protein	-
FFUJ_03329	1.11381	0.0013604	0.00495427	3	uncharacterized protein	-
FFUJ_03337	-1.16231	0.000413416	0.00187547	1	uncharacterized protein	-		Basic-leucine zipper (bZIP) transcription factor
FFUJ_03338	1.46151	0.000564201	0.00242147	3	related to senescence marker protein 30	cell aging
FFUJ_03342	1.14337	0.000118065	0.000687663	2	uncharacterized protein	-
FFUJ_03368	-6.57818	1.78072e-10	5.93967e-08	3	related to oxidoreductase, zinc-binding dehydrogenase family superfamily	C-compound and carbohydrate metabolism
FFUJ_03369	-5.39077	8.41611e-09	5.99631e-07	2	related to cytochrome P450	lipid, fatty acid and isoprenoid metabolism
FFUJ_03372	2.12344	1.07681e-05	0.000105567		uncharacterized protein	-
FFUJ_03373	1.08027	0.00475214	0.0138701		related to multidrug resistant protein	drug/toxin transport			related to multidrug resistant protein
FFUJ_03374	2.51954	1.48146e-06	2.32755e-05		uncharacterized protein	protein/peptide degradation
FFUJ_03377	-2.51297	0.000170954	0.000925076		uncharacterized protein	-
FFUJ_03382	1.46278	1.56521e-06	2.42924e-05	2	uncharacterized protein	-
FFUJ_03385	1.26201	0.00138798	0.00503074	10	related to amidohydrolase AmhX	nitrogen, sulfur and selenium metabolism
FFUJ_03387	-2.39771	5.98016e-06	6.71107e-05	3	uncharacterized protein	protein binding
FFUJ_03389	7.97109	2.57946e-09	2.71153e-07	4	related to alkaline phosphatase D precursor	C-compound and carbohydrate metabolism
FFUJ_03391	-1.94997	0.000357701	0.00166758		uncharacterized protein	-
FFUJ_03393	1.62734	8.53152e-05	0.000532879	8	uncharacterized protein	-				GNAT
FFUJ_03396	1.55493	0.000684571	0.00281895		uncharacterized protein	-
FFUJ_03404	1.47392	0.00252178	0.00819725	1	related to alcohol dehydrogenase I - ADH1	C-compound and carbohydrate metabolism
FFUJ_03407	-2.36005	0.0195178	0.0445187	3	related to CTA1 - catalase A, peroxisomal	-
FFUJ_03408	-3.80773	0.00250678	0.0081557	3	probable gibberellin biosynthesis-related	-
FFUJ_03409	-1.31129	0.00091335	0.00357141	2	uncharacterized protein	secondary metabolism
FFUJ_03413	2.82609	2.64568e-06	3.5971e-05	3	uncharacterized protein	-
FFUJ_03414	-1.35689	0.000304201	0.00146613	2	uncharacterized protein	-
FFUJ_03416	-1.86544	2.57082e-05	0.000208608	1	probable 40S ribosomal protein CRPS-7	ribosomal proteins
FFUJ_03434	1.07978	0.000120215	0.000697537		related to UPF0187 domain membrane protein	-
FFUJ_03437	-1.385	0.00593927	0.0166618		related to TWF1 - twinfilin, an actin monomer sequestering protein	-
FFUJ_03440	1.34295	0.000485225	0.00213792	6	related to bile acid transporter	lipid/fatty acid transport			related to bile acid transporter
FFUJ_03441	6.17034	5.2307e-08	2.03696e-06	7	uncharacterized protein	-
FFUJ_03442	3.42906	1.17898e-06	1.96797e-05	5	related to ferric reductase (metalloreductase)	homeostasis of metal ions (Na, K, Ca etc.)
FFUJ_03443	1.09702	0.000974867	0.00377025	4	uncharacterized protein	-
FFUJ_03445	4.4723	4.63263e-10	9.33783e-08		uncharacterized protein	-
FFUJ_03448	-2.27084	0.00626196	0.0173957	7	related to BENZOYLFORMATE DECARBOXYLASE	biosynthesis of phenylalanine
FFUJ_03449	1.73079	6.495e-05	0.00043195	5	related to 6-hydroxy-D-nicotine oxidase	C-compound and carbohydrate metabolism
FFUJ_03450	7.31469	8.39999e-11	3.68325e-08	5	uncharacterized protein	-
FFUJ_03454	4.54711	5.24914e-05	0.000365768	7	related to NDP-N-acetyl-D-galactosaminuronic acid dehydrogenase	-
FFUJ_03455	7.2273	3.30207e-09	3.145e-07	3	related to chitin binding protein	polysaccharide metabolism
FFUJ_03457	-2.87558	2.74074e-08	1.33046e-06	8	uncharacterized protein	secondary metabolism		Zn(2)-C6 fungal-type DNA-binding domain
FFUJ_03458	-9.24019	1.88888e-12	6.94428e-09	4	related to GABA permease	C-compound and carbohydrate transport			related to GABA permease
FFUJ_03459	-3.89145	1.22181e-06	2.01791e-05		related to TOB3 (member of AAA-ATPase family)	transport ATPases
FFUJ_03460	-2.09897	0.000263592	0.00130992		uncharacterized protein	-
FFUJ_03461	-2.16065	1.43283e-06	2.26079e-05	4	related to tol protein	fungal and other eukaryotic cell type differentiation
FFUJ_03464	-5.04468	2.99649e-07	7.06174e-06		uncharacterized protein	-
FFUJ_03465	-2.07024	6.5801e-05	0.000435718	3	related to aminopeptidase Y precursor, vacuolar	lysosomal and vacuolar protein degradation
FFUJ_03466	2.07685	6.08571e-06	6.79214e-05	3	probable CYS4 - cystathionine beta-synthase	biosynthesis of cysteine
FFUJ_03472	6.5988	3.04441e-11	2.43315e-08		probable neutral amino acid permease	amino acid/amino acid derivatives transport			probable neutral amino acid permease
FFUJ_03473	1.50087	0.00102231	0.00392402	6	related to fructosyl amino acid oxidase	protein modification
FFUJ_03474	1.70523	3.90806e-06	4.8572e-05	6	uncharacterized protein	-		Zn(2)-C6 fungal-type DNA-binding domain
FFUJ_03476	-2.57125	3.03222e-05	0.00023648	5	uncharacterized protein	-
FFUJ_03481	2.23419	6.28569e-06	6.96045e-05		related to flavin oxidoreductase	secondary metabolism
FFUJ_03482	3.23297	2.67843e-07	6.50412e-06	10	uncharacterized protein	-
FFUJ_03495	1.1973	0.000117715	0.000686494		related to purine utilization positive regulator	regulation of secondary metabolism		Zn(2)-C6 fungal-type DNA-binding domain; Transcription factor, fungi
FFUJ_03499	-1.51334	5.61814e-06	6.40649e-05	3	probable high-affinity nickel transport protein nic1	heavy metal ion transport (Cu+, Fe3+, etc.)			probable high-affinity nickel transport protein nic1
FFUJ_03500	-2.02243	8.00211e-06	8.34343e-05	5	uncharacterized protein	-
FFUJ_03501	-1.89424	0.00105576	0.00403051	3	related to calpain-like protein	protein/peptide degradation
FFUJ_03503	1.15284	0.00179518	0.00622506	4	uncharacterized protein	-
FFUJ_03505	4.91858	1.9227e-09	2.29443e-07	4	uncharacterized protein	-
FFUJ_03506	-1.28993	2.46629e-05	0.000201491	3	related to alpha-aminoadipate reductase large subunit	metabolism of polyketides	NPS10
FFUJ_03507	1.61115	4.66887e-05	0.000333683	4	probable lysine permease	amino acid/amino acid derivatives transport			probable lysine permease
FFUJ_03511	1.13126	0.00312226	0.00979376	1	probable extragenic suppressor of the bimD6 mutation	phosphate metabolism
FFUJ_03516	-3.34242	0.00195478	0.00667772	4	uncharacterized protein	-
FFUJ_03518	-1.59808	9.39479e-05	0.000574867	2	uncharacterized protein	-
FFUJ_03520	1.44345	2.92344e-06	3.89128e-05	2	related to serine-type carboxypeptidase Z precursor	protein/peptide degradation
FFUJ_03523	-1.12009	5.73438e-06	6.49765e-05	2	related to GABA permease	C-compound and carbohydrate transport			related to GABA permease
FFUJ_03525	-1.72449	4.61214e-06	5.5088e-05	14	related to transporter protein	C-compound and carbohydrate transport			related to transporter protein
FFUJ_03526	4.61608	1.70754e-07	4.72711e-06	2	uncharacterized protein	-
FFUJ_03530	2.84322	1.8107e-06	2.70575e-05	3	related to AAH1 - adenosine deaminase	purine nucleotide /nucleoside/nucleobase catabolism
FFUJ_03531	2.56045	8.99933e-07	1.60739e-05		probable TfdA family oxidoreductase	-
FFUJ_03532	-2.25839	2.76382e-07	6.64112e-06		uncharacterized protein	-
FFUJ_03541	-2.57404	3.23633e-06	4.19832e-05	5	Weak similarity to Y.pseudotuberculosis CDP-3,6-dideoxy-D-glycero-L-glycero-4-hexulose-5-epimerase	-
FFUJ_03542	-3.73517	1.66949e-08	9.50113e-07	5	related to C6 finger domain protein	-		Zn(2)-C6 fungal-type DNA-binding domain
FFUJ_03545	-1.41937	1.25552e-05	0.00011878	6	related to xylosidase/arabinosidase	polysaccharide metabolism
FFUJ_03547	2.31719	5.76328e-07	1.16803e-05		uncharacterized protein	-
FFUJ_03550	1.64679	0.0177554	0.0412251	1	uncharacterized protein	-
FFUJ_03552	1.31041	8.21517e-05	0.000517339	4	uncharacterized protein	-
FFUJ_03554	-2.29463	0.000433682	0.00195176	7	related to sugar transporter	C-compound and carbohydrate transport			related to sugar transporter
FFUJ_03555	1.14918	0.000375032	0.00173692	10	uncharacterized protein	-
FFUJ_03556	2.35751	5.48753e-05	0.000379075		related to haloacetate dehalogenase H-1	aromate metabolism
FFUJ_03557	1.5011	7.88515e-06	8.25427e-05	1	uncharacterized protein	-
FFUJ_03563	-4.94163	1.30574e-08	8.02748e-07	1	related to putative tartrate transporter	secondary metabolism			related to putative tartrate transporter
FFUJ_03566	3.96596	8.36829e-07	1.53213e-05	1	probable pectin lyase precursor	secondary metabolism
FFUJ_03569	-2.93327	5.56298e-05	0.000383566	2	uncharacterized protein	-
FFUJ_03570	1.64142	0.00163596	0.0057709	4	uncharacterized protein	-
FFUJ_03571	1.69769	2.78732e-06	3.74567e-05	2	uncharacterized protein	-
FFUJ_03573	3.44373	3.07999e-06	4.04851e-05	3	uncharacterized protein	amino acid metabolism
FFUJ_03574	3.30128	1.75868e-08	9.79636e-07		uncharacterized protein	-
FFUJ_03575	1.46273	1.64799e-06	2.51816e-05	1	related to heterokaryon incompatibility protein (het-6OR allele)	fungal and other eukaryotic cell type differentiation
FFUJ_03576	3.41216	7.91664e-07	1.47142e-05	4	related to short-chain alcohol dehydrogenase	-
FFUJ_03578	2.34905	3.74564e-05	0.000279547	1	uncharacterized protein	-
FFUJ_03579	-3.51122	1.25287e-06	2.05261e-05	2	uncharacterized protein	-
FFUJ_03580	-1.92529	4.28858e-05	0.000311715	4	uncharacterized protein	-
FFUJ_03581	-5.48147	3.28243e-05	0.000251721	3	uncharacterized protein	-
FFUJ_03582	-7.18333	7.59597e-05	0.000486934	1	uncharacterized protein	-
FFUJ_03588	-2.41377	0.00757508	0.0203108		related to cutinase transcription factor 1 beta	transcriptional control		Zn(2)-C6 fungal-type DNA-binding domain; Transcription factor, fungi
FFUJ_03590	1.33212	0.00352195	0.0108298		related to 2,4-dihydroxyhept-2-ene-1,7-dioic acid aldolase	secondary metabolism
FFUJ_03593	-1.94996	1.65078e-05	0.000147161	3	uncharacterized protein	-
FFUJ_03595	-1.57346	0.00374371	0.0113954	6	related to D-lactate dehydrogenase	biosynthesis of serine
FFUJ_03597	-4.99721	5.29565e-06	6.10694e-05	1	uncharacterized protein	-
FFUJ_03598	-8.52081	3.33484e-10	8.17347e-08	14	related to allantoate transport protein	allantoin and allantoate transport			related to allantoate transport protein
FFUJ_03599	-4.3268	1.96346e-07	5.26126e-06	13	related to N-carbamoyl-L-amino acid hydrolase	amino acid metabolism
FFUJ_03604	-3.61584	2.40642e-08	1.2086e-06	1	uncharacterized protein	-
FFUJ_03606	4.75697	4.58026e-07	9.76732e-06	4	related to YPC1 - alkaline ceramidase	lipid, fatty acid and isoprenoid metabolism
FFUJ_03607	2.04829	2.34765e-05	0.000194829	7	related to arachidonate 5-lipoxygenase	lipid, fatty acid and isoprenoid metabolism
FFUJ_03611	-1.56298	0.00164992	0.00581123	6	uncharacterized protein	-
FFUJ_03614	3.44532	1.20234e-05	0.000115111		related to gamma hydroxybutyrate dehydrogenase	degradation of isoleucine
FFUJ_03616	4.41303	1.03784e-08	6.86245e-07		related to bifunctional 4-hydroxyphenylacetate degradation enzyme	aerobic aromate catabolism
FFUJ_03617	2.9362	7.59981e-08	2.58612e-06		uncharacterized protein	-
FFUJ_03620	3.55266	1.8546e-06	2.74008e-05	8	uncharacterized protein	-
FFUJ_03621	3.05154	3.01937e-06	3.99296e-05	8	uncharacterized protein	secondary metabolism
FFUJ_03622	1.93277	0.00640434	0.0177163	3	related to monooxigenase	detoxification
FFUJ_03623	1.30445	0.000378656	0.00174842	4	uncharacterized protein	-
FFUJ_03637	6.70894	2.90165e-07	6.88235e-06		uncharacterized protein	-
FFUJ_03638	1.84013	2.02355e-05	0.000174082		related to NAM7 - nonsense-mediated mRNA decay protein (RdRP)	polynucleotide degradation
FFUJ_03639	1.79707	5.45374e-06	6.26958e-05		uncharacterized protein	-
FFUJ_03640	1.9516	0.0011019	0.00416856		uncharacterized protein	-
FFUJ_03645	-1.80213	0.0025177	0.00818542	5	related to tripeptidyl-peptidase I	protein/peptide degradation	NPS17/AM Toxin group
FFUJ_03646	-3.11713	0.000202371	0.00106012	1	uncharacterized protein	-
FFUJ_03647	-3.62513	3.55557e-05	0.000267972	1	uncharacterized protein	-
FFUJ_03648	2.89526	1.65296e-08	9.46566e-07	1	related to tetracycline resistance protein from transposon Tn4351/Tn4400	aerobic aromate catabolism
FFUJ_03649	1.04628	0.00370017	0.0112947	3	related to GPI anchored dioxygenase	-
FFUJ_03653	1.23318	0.000205456	0.00107323	16	uncharacterized protein	-
FFUJ_03654	2.39986	0.000124927	0.000720558	16	related to amidase family protein	nitrogen, sulfur and selenium metabolism
FFUJ_03656	4.01173	8.03832e-08	2.68831e-06	2	related to aspartic-type signal peptidase	protein processing (proteolytic)
FFUJ_03660	-1.21133	0.000511038	0.00223504	10	related to pathway-specific regulatory protein nit-4	transcriptional control		Transcription factor, fungi
FFUJ_03661	-3.26103	1.11737e-07	3.46367e-06	11	related to sugar transporter	secondary metabolism			related to sugar transporter
FFUJ_03662	-2.81837	0.000191822	0.00101266	1	related to tol protein	fungal and other eukaryotic cell type differentiation
FFUJ_03663	1.14194	0.0127133	0.0312554	3	uncharacterized protein	-		Zn(2)-C6 fungal-type DNA-binding domain
FFUJ_03664	1.11152	0.019627	0.0447233		uncharacterized protein	-
FFUJ_03671	-2.77817	0.00067359	0.00278433	2	probable glucokinase	C-compound and carbohydrate metabolism
FFUJ_03673	2.74158	0.000282043	0.00138132	3	probable glucosamine-6-phosphate deaminase	C-compound and carbohydrate metabolism
FFUJ_03674	3.60613	0.000218528	0.00112653	4	related to OrfH, unknown gene in trichothecene gene cluster	-
FFUJ_03675	-2.12997	0.0075557	0.0202669	4	related to hexose transporter protein	C-compound and carbohydrate transport			related to hexose transporter protein
FFUJ_03676	1.01565	0.00330601	0.0102741	4	related to beta-galactosidase	sugar, glucoside, polyol and carboxylate catabolism
FFUJ_03677	8.72977	5.92171e-08	2.23059e-06		GPM1 - Phosphoglycerate mutase	C-compound and carbohydrate metabolism
FFUJ_03678	4.28037	7.26489e-07	1.37532e-05		related to ATP adenylyltransferase II	purine nucleotide /nucleoside/nucleobase catabolism
FFUJ_03680	3.73922	0.0047442	0.0138513	1	uncharacterized protein	phospholipid metabolism
FFUJ_03686	-4.87427	2.28064e-07	5.8307e-06	19	related to salicylate 1-monooxygenase	secondary metabolism
FFUJ_03691	-2.3091	3.98669e-06	4.92165e-05	2	probable PAD1 - phenylacrylic acid decarboxylase	C-compound and carbohydrate metabolism
FFUJ_03692	-2.69039	9.92435e-06	9.92003e-05	5	uncharacterized protein	-		Zn(2)-C6 fungal-type DNA-binding domain
FFUJ_03693	3.31481	5.85351e-07	1.18107e-05	2	related to aldehyde dehydrogenase	secondary metabolism
FFUJ_03697	-3.22122	1.69274e-06	2.56944e-05	4	related to dienelactone hydrolase and related enzymes	-
FFUJ_03698	-1.01382	0.000815329	0.00324683	15	probable MFS transporter	allantoin and allantoate transport			probable MFS transporter
FFUJ_03707	1.00112	0.00237975	0.00782979		uncharacterized protein	-
FFUJ_03708	6.57016	0.000208585	0.00108649		uncharacterized protein	secondary metabolism
FFUJ_03709	1.18412	0.0106506	0.0269447	6	related to nicotinamide mononucleotide permease	C-compound and carbohydrate transport			related to nicotinamide mononucleotide permease
FFUJ_03710	1.13322	0.000190315	0.00100673	6	probable Arylsulfatase	polysaccharide metabolism
FFUJ_03711	3.34929	0.000350342	0.00163784		uncharacterized protein	secondary metabolism		Zn(2)-C6 fungal-type DNA-binding domain
FFUJ_03715	-3.75686	4.05265e-05	0.000297442	1	related to acetyltransferase, GNAT family family	-				GNAT
FFUJ_03716	-2.40514	0.000996974	0.00383638	2	uncharacterized protein	-
FFUJ_03717	-3.27227	1.29981e-06	2.10883e-05	1	uncharacterized protein	secondary metabolism
FFUJ_03718	-4.65392	7.05346e-08	2.48314e-06	5	HNM1 - Choline permease	amino acid/amino acid derivatives transport			HNM1 - Choline permease
FFUJ_03719	-3.50481	1.14132e-06	1.92475e-05		uncharacterized protein	metal binding
FFUJ_03720	-1.66449	0.000308022	0.00147989	1	uncharacterized protein	metal binding
FFUJ_03730	-1.06544	0.00880365	0.0230361		uncharacterized protein	-
FFUJ_03735	2.58828	5.40913e-07	1.11096e-05	1	uncharacterized protein	-
FFUJ_03736	-8.64426	4.43447e-10	9.263e-08	5	related to choline monooxygenase	secondary metabolism
FFUJ_03739	2.11819	1.3475e-05	0.00012548	8	uncharacterized protein	-
FFUJ_03744	-2.56037	4.9337e-07	1.02825e-05	4	related to G protein coupled receptor like protein	G-protein coupled receptor signalling pathway
FFUJ_03747	-3.61315	5.22391e-08	2.03696e-06	5	related to HNM1 - Choline permease	secondary metabolism			related to HNM1 - Choline permease
FFUJ_03753	-1.23381	0.0162075	0.0382251		related to Cupin domain protein	-
FFUJ_03754	-2.07735	0.00657469	0.0180949	1	probable transcription factor Pig1p	transcriptional control		Zn(2)-C6 fungal-type DNA-binding domain; Zinc finger, C2H2-type; Transcription factor, fungi; Zinc finger, C2H2-type/integrase, DNA-binding; Zinc finger, C2H2-like
FFUJ_03760	-1.33895	0.000184706	0.000984993	4	uncharacterized protein	-
FFUJ_03761	1.97309	0.00119058	0.00445184	3	uncharacterized protein	-
FFUJ_03763	-1.38546	0.0193332	0.0441688	3	uncharacterized protein	-		Zn(2)-C6 fungal-type DNA-binding domain
FFUJ_03764	-1.52995	0.000409966	0.00186298	3	related to TOB3 (member of AAA-ATPase family)	transport ATPases
FFUJ_03765	-1.71097	0.000754132	0.00305677	4	uncharacterized protein	DNA conformation modification (e.g. chromatin)		Zinc finger, GATA-type; Zinc finger, NHR/GATA-type
FFUJ_03777	1.94999	0.00104767	0.00400463		related to endoglucanase IV precursor	polysaccharide metabolism
FFUJ_03778	2.65187	0.000111648	0.00065875	8	related to RSB1 - integral membrane transporter or flippase that may transport LCBs from the cytoplasmic side toward the extracytoplasmic side of the membrane	lipid/fatty acid transport
FFUJ_03779	2.6634	2.49774e-07	6.20452e-06		uncharacterized protein	DNA repair
FFUJ_03781	2.02802	0.0134814	0.0328146		related to integral membrane protein	fungal and other eukaryotic cell type differentiation
FFUJ_03783	-1.3743	0.00313686	0.00983152	1	related to nicotinamide mononucleotide permease	secondary metabolism			related to nicotinamide mononucleotide permease
FFUJ_03787	1.67946	2.34463e-05	0.000194666		uncharacterized protein	-
FFUJ_03788	4.92978	0.000144621	0.000806807	2	uncharacterized protein	-
FFUJ_03790	1.29304	0.00464382	0.0136058		uncharacterized protein	-
FFUJ_03791	1.02557	0.000828231	0.00329108	4	uncharacterized protein	-
FFUJ_03792	-2.42289	6.37445e-06	7.0291e-05	2	related to heterokaryon incompatibility protein het-6	fungal and other eukaryotic cell type differentiation
FFUJ_03805	2.12246	2.86787e-06	3.83398e-05	2	uncharacterized protein	-
FFUJ_03809	2.04413	6.8898e-06	7.49399e-05	5	uncharacterized protein	-
FFUJ_03810	2.70989	6.10431e-08	2.2532e-06	4	uncharacterized protein	-
FFUJ_03811	-3.16472	0.00663806	0.018242	2	uncharacterized protein	fungal and other eukaryotic cell type differentiation
FFUJ_03812	-1.3718	0.00389085	0.0117347	2	uncharacterized protein	-
FFUJ_03816	-3.13331	7.00232e-08	2.47532e-06	4	related to permeases - unknown function	peptide transport			related to permeases - unknown function
FFUJ_03819	-3.98471	0.00104058	0.00398003	17	probable monoamine oxidase N	secondary metabolism
FFUJ_03821	6.32039	3.8433e-08	1.69826e-06	3	uncharacterized protein	-
FFUJ_03822	-1.74134	0.000648839	0.00270146	2	related to signal peptide protein	-
FFUJ_03824	-1.6128	0.000182764	0.000976332	2	related to integral membrane protein	cellular signalling
FFUJ_03826	1.3953	2.5727e-05	0.000208608	1	uncharacterized protein	-
FFUJ_03828	-1.1641	0.000509681	0.00223124	5	uncharacterized protein	-
FFUJ_03829	-2.46538	2.025e-08	1.06838e-06	2	uncharacterized protein	-
FFUJ_03831	-1.12166	8.62848e-05	0.000537805		uncharacterized protein	-
FFUJ_03832	-2.02059	0.000699676	0.0028715		uncharacterized protein	-
FFUJ_03834	-1.0225	0.0217428	0.0486931		uncharacterized protein	-
FFUJ_03835	-3.41567	3.46511e-05	0.000262871		uncharacterized protein	-
FFUJ_03839	-3.31501	1.92477e-06	2.81249e-05		uncharacterized protein	-
FFUJ_03843	-1.12095	0.000287036	0.00140089	1	uncharacterized protein	-
FFUJ_03844	1.79507	0.000255867	0.00128087	1	probable xylitol dehydrogenase	C-compound and carbohydrate metabolism
FFUJ_03845	1.88985	0.00201474	0.00684439		uncharacterized protein	-
FFUJ_03848	1.85086	0.000101111	0.000609784	4	uncharacterized protein	-
FFUJ_03855	2.84068	5.83919e-05	0.000397393	2	uncharacterized protein	-
FFUJ_03856	1.63438	4.55507e-05	0.000326948		related to ERO1 protein, required for protein disulfide bond formation in the ER	protein modification
FFUJ_03862	2.12592	1.3945e-06	2.21553e-05	5	uncharacterized protein	-
FFUJ_03863	1.37423	2.89317e-05	0.000228152	4	related to alpha-1,3-mannosyltransferases	C-compound and carbohydrate metabolism
FFUJ_03864	3.94184	0.00362636	0.0110915		related to cytochrome-b5 reductase, mitochondrial	aerobic respiration
FFUJ_03871	3.4774	3.51142e-08	1.58203e-06		related to metalloproteinase	protein/peptide degradation
FFUJ_03872	3.04413	1.60257e-07	4.51124e-06		uncharacterized protein	-
FFUJ_03874	-2.3294	6.63241e-05	0.000438393	3	uncharacterized protein	-
FFUJ_03875	4.34437	1.45669e-07	4.23684e-06		related to 3-hydroxyacyl-CoA dehydratase	cell cycle
FFUJ_03876	-4.22563	3.62027e-09	3.3953e-07		related to heterokaryon incompatibility protein (het-6OR allele)	fungal and other eukaryotic cell type differentiation
FFUJ_03877	2.39015	8.04358e-08	2.68831e-06	5	related to TAM domain methyltransferase	secondary metabolism
FFUJ_03878	-3.79094	0.000189265	0.00100435		uncharacterized protein	-
FFUJ_03879	-3.95222	0.000112205	0.000661288	2	uncharacterized protein	regulation of C-compound and carbohydrate metabolism		Zn(2)-C6 fungal-type DNA-binding domain; Zinc finger, C2H2-type; Zinc finger, C2H2-type/integrase, DNA-binding; Zinc finger, C2H2-like
FFUJ_03880	-2.36679	2.58564e-05	0.000209472	1	uncharacterized protein	-
FFUJ_03882	1.02188	6.68563e-05	0.000440801		uncharacterized protein	-
FFUJ_03887	-1.78685	1.16569e-06	1.95687e-05	4	related to proline oxidase	amino acid metabolism
FFUJ_03892	-1.02492	0.00574686	0.0162037	5	related to ketoreductases	C-compound and carbohydrate metabolism
FFUJ_03896	4.96695	1.21965e-06	2.01615e-05		uncharacterized protein	-
FFUJ_03897	2.86258	2.66531e-05	0.000214227	7	uncharacterized protein	-
FFUJ_03899	3.15715	0.00119244	0.0044579	5	uncharacterized protein	-
FFUJ_03900	-2.38819	9.88961e-05	0.00059839	1	related to proteoglycan	-
FFUJ_03904	4.60511	1.61618e-09	2.07752e-07		uncharacterized protein	-
FFUJ_03908	-1.94915	9.9546e-05	0.000600937	4	related to Put3p and to hypothetical protein YJL206c	transcription activation		Zn(2)-C6 fungal-type DNA-binding domain; Transcription factor, fungi
FFUJ_03910	-4.50324	2.64685e-08	1.29057e-06	10	related to nicotinamide mononucleotide permease	C-compound and carbohydrate transport			related to nicotinamide mononucleotide permease
FFUJ_03912	-1.53528	0.000302076	0.00145742	3	uncharacterized protein	-		Zn(2)-C6 fungal-type DNA-binding domain
FFUJ_03920	2.28718	0.000116206	0.000678775	2	uncharacterized protein	-
FFUJ_03921	1.84812	0.0010949	0.00414519	1	uncharacterized protein	-
FFUJ_03922	1.25049	0.0012207	0.00454139	2	related to periplasmic beta-glucosidase/beta-xylosidase precursor	C-compound and carbohydrate metabolism
FFUJ_03926	1.05043	0.000259236	0.00129432	2	probable phosphate transport protein MIR1	phosphate transport
FFUJ_03930	1.85248	0.000412486	0.00187264	1	uncharacterized protein	-
FFUJ_03936	4.63217	6.01127e-08	2.24906e-06	2	uncharacterized protein	-
FFUJ_03938	2.48521	1.36022e-05	0.00012628	8	uncharacterized protein	-
FFUJ_03939	-1.03467	0.00491846	0.0142672	8	related to heterokaryon incompatibility protein (het-6OR allele)	fungal and other eukaryotic cell type differentiation
FFUJ_03940	-2.89357	3.26369e-05	0.000250702		related to gamma-glutamyltransferase	amino acid metabolism
FFUJ_03942	1.81318	0.0124589	0.0307243	1	uncharacterized protein	secondary metabolism		Zn(2)-C6 fungal-type DNA-binding domain; Transcription factor, fungi
FFUJ_03947	1.41527	0.00447763	0.0132073	2	uncharacterized protein	protein binding
FFUJ_03950	1.23629	0.000557351	0.00239823	1	uncharacterized protein	-				GNAT
FFUJ_03953	-2.66419	0.000205748	0.00107414	5	uncharacterized protein	-
FFUJ_03955	3.98845	4.50082e-07	9.61044e-06		related to hippurate hydrolase	protein modification
FFUJ_03956	4.43463	7.99361e-06	8.3393e-05	1	related to hydrolases or acyltransferases (alpha/beta hydrolase superfamily)	-
FFUJ_03957	-3.58132	8.0359e-07	1.48907e-05		uncharacterized protein	fungal and other eukaryotic cell type differentiation
FFUJ_03958	-1.6405	0.00262895	0.00849005		uncharacterized protein	secondary metabolism
FFUJ_03973	-1.30696	0.00556561	0.0157784	2	uncharacterized protein	-
FFUJ_03974	-2.67932	7.54687e-08	2.57856e-06	4	related to zinc finger protein odd-paired-like (opl)	transcriptional control		Zinc finger, C2H2-type; Zinc finger, C2H2-type/integrase, DNA-binding; Zinc finger, C2H2-like
FFUJ_03975	-3.84443	1.05189e-07	3.3166e-06	1	uncharacterized protein	-		Zn(2)-C6 fungal-type DNA-binding domain
FFUJ_03976	-1.61842	0.000246995	0.00124493	6	uncharacterized protein	-
FFUJ_03986	-2.55977	6.93851e-05	0.000453892	5	fusarubin cluster - monooxygenase	secondary metabolism	Fusarubin
FFUJ_03987	-2.09535	0.000260414	0.00129832	3	fusarubin cluster - oxidoreductase	secondary metabolism	Fusarubin
FFUJ_03988	-5.59259	6.00322e-07	1.20077e-05	3	fusarubin cluster - dehydrogenase	secondary metabolism	Fusarubin
FFUJ_03990	-2.3805	2.56683e-05	0.000208407	1	fusarubin cluster - esterase	secondary metabolism
FFUJ_03993	-2.09709	2.20352e-05	0.000185718	4	related to formate transport protein	C-compound and carbohydrate transport			related to formate transport protein
FFUJ_03995	1.1721	7.29886e-05	0.000472421	8	related to host-specific AK-toxin Akt2	toxins
FFUJ_03998	-5.55386	5.63236e-09	4.6848e-07	3	related to cycloheximide-inducible protein CIP70 (cytochrome P450 family)	diterpenes metabolism
FFUJ_04001	1.59168	0.000203452	0.00106518	8	related to myosin-crossreactive antigen	-
FFUJ_04007	-2.82173	1.7088e-06	2.58528e-05		related to ALCOHOL DEHYDROGENASE I - ADH1	C-compound and carbohydrate metabolism
FFUJ_04013	2.30121	6.41222e-05	0.000427838		uncharacterized protein	-
FFUJ_04014	1.75098	0.000581622	0.00248233		uncharacterized protein	-
FFUJ_04015	1.4693	0.000252146	0.00126638	1	related to phosphatidylcholine-sterol acyltransferase precursor	-
FFUJ_04016	1.87842	3.65331e-06	4.59967e-05	1	related to cercosporin resistance protein	resistance proteins		Zn(2)-C6 fungal-type DNA-binding domain
FFUJ_04023	4.75485	1.49719e-05	0.000136244	3	probable neutral amino acid permease	amino acid/amino acid derivatives transport			probable neutral amino acid permease
FFUJ_04027	-3.45401	2.44493e-05	0.00020028	4	related to pisatin demethylase / cytochrome P450 monooxygenase	detoxification involving cytochrome P450
FFUJ_04028	-4.3015	6.37297e-08	2.31517e-06	1	related to integral membrane protein PTH11	virulence, disease factors
FFUJ_04029	4.31138	3.41843e-07	7.81561e-06		uncharacterized protein	-
FFUJ_04032	-1.34587	0.00316911	0.00991569		related to heterokaryon incompatibility protein het-6	fungal and other eukaryotic cell type differentiation
FFUJ_04033	-1.7932	8.04258e-06	8.37401e-05	3	uncharacterized protein	secondary metabolism		Zn(2)-C6 fungal-type DNA-binding domain; Transcription factor, fungi
FFUJ_04034	-1.01942	0.000414058	0.00187746	4	related to conserved protein/domain typically associated with flavoprotein oxygenases, DIM6/NTAB family	nitrogen, sulfur and selenium metabolism
FFUJ_04035	-4.89166	6.76634e-08	2.42454e-06	1	probable aspartate aminotransferase, cytoplasmic	amino acid metabolism
FFUJ_04036	-2.88578	6.78652e-06	7.40795e-05	1	probable delta-1-pyrroline-5-carboxylate dehydrogenase	biosynthesis of glutamate
FFUJ_04037	-2.49011	4.2436e-05	0.000308934		related to heterokaryon incompatibility protein	fungal and other eukaryotic cell type differentiation
FFUJ_04038	-1.07747	0.00176025	0.00613078		uncharacterized protein	secondary metabolism		Zn(2)-C6 fungal-type DNA-binding domain; Transcription factor, fungi
FFUJ_04039	1.19918	4.0788e-05	0.000298592	2	related to dimeric dihydrodiol dehydrogenase	secondary metabolism
FFUJ_04047	1.77901	8.17918e-06	8.49434e-05	3	uncharacterized protein	secondary metabolism
FFUJ_04053	1.09574	6.81373e-05	0.000447898		uncharacterized protein	-
FFUJ_04055	2.81124	1.24866e-06	2.04754e-05		probable NADH-ubiquinone oxidoreductase 19.3 kDa subunit, mitochondrial precursor	electron transport and membrane-associated energy conservation
FFUJ_04056	1.7109	0.000116361	0.000679341	1	related to Pdr3p	transcriptional control		Zn(2)-C6 fungal-type DNA-binding domain; Transcription factor, fungi
FFUJ_04057	5.73175	2.8784e-07	6.84486e-06	1	related to monocarboxylate transporter 4	C-compound and carbohydrate transport			related to monocarboxylate transporter 4
FFUJ_04059	-2.35677	0.000319385	0.00152136	3	uncharacterized protein	-
FFUJ_04061	1.94097	2.53871e-06	3.50877e-05	3	related to 2-polyprenyl-6-methoxyphenol hydroxylase and related FAD-dependent oxidoreductases	aerobic aromate catabolism
FFUJ_04062	1.83848	4.22125e-06	5.14556e-05	3	uncharacterized protein	-
FFUJ_04063	1.61934	0.000455307	0.0020265	1	related to multidrug resistance protein	secondary metabolism			related to multidrug resistance protein
FFUJ_04068	-2.44131	4.72284e-07	9.9331e-06	5	related to salicylate 1-monooxygenase	secondary metabolism
FFUJ_04069	-8.3607	8.0388e-10	1.32466e-07	12	probable carnitine transporter	secondary metabolism			probable carnitine transporter
FFUJ_04070	-1.46973	5.86316e-05	0.00039873	4	uncharacterized protein	secondary metabolism
FFUJ_04072	1.3724	0.000172461	0.000931586		uncharacterized protein	secondary metabolism		Zn(2)-C6 fungal-type DNA-binding domain; Transcription factor, fungi
FFUJ_04073	-2.91848	1.56905e-06	2.4319e-05	3	uncharacterized protein	-
FFUJ_04078	1.44936	0.00763498	0.0204407	6	related to haloacetate dehalogenase H-1	aromate metabolism
FFUJ_04091	1.86019	6.57224e-07	1.2801e-05	3	uncharacterized protein	-
FFUJ_04101	-2.96676	8.2057e-07	1.50988e-05	4	uncharacterized protein	-
FFUJ_04104	-1.69092	2.56637e-06	3.5337e-05	1	uncharacterized protein	secondary metabolism				GNAT
FFUJ_04110	-4.49716	1.11869e-06	1.89877e-05	1	probable general amino acid permease	amino acid/amino acid derivatives transport			probable general amino acid permease
FFUJ_04114	1.43962	0.00220506	0.00736704		uncharacterized protein	-
FFUJ_04117	2.97464	8.33983e-06	8.6222e-05	3	probable pectate lyase 1	polysaccharide metabolism
FFUJ_04124	1.01931	0.00856583	0.0225035	2	probable homoserine dehydrogenase	amino acid metabolism
FFUJ_04133	1.00627	0.000378503	0.00174815	4	uncharacterized protein	-
FFUJ_04138	-5.69322	9.39729e-05	0.000574867		related to benzoate-para-hydroxylase (cytochrome P450)	nitrogen, sulfur and selenium metabolism
FFUJ_04147	-2.21968	5.49996e-06	6.3032e-05		related to acetyl-hydrolase	lipid, fatty acid and isoprenoid metabolism
FFUJ_04149	-1.05183	0.000276858	0.00136039		Probable kinetochore protein NDC80	chromosome segregation/division
FFUJ_04159	-1.50158	3.94653e-06	4.88848e-05	8	uncharacterized protein	-
FFUJ_04164	1.56994	2.45471e-05	0.000200812	6	uncharacterized protein	-
FFUJ_04165	7.16066	9.02392e-07	1.60739e-05	3	related to PRM10 Pheromone-regulated protein	mating (fertilization)
FFUJ_04170	1.18186	9.85083e-05	0.000596633	7	related to pyruvate dehydrogenase (lipoamide) alpha chain precursor	degradation of isoleucine
FFUJ_04174	1.28678	7.63144e-05	0.000488614	1	uncharacterized protein	-
FFUJ_04183	-1.58293	2.26884e-05	0.000189572	2	related to glucosidase II, alpha subunit	C-compound and carbohydrate metabolism
FFUJ_04189	-1.42325	0.00319152	0.00996792	6	uncharacterized protein	-
FFUJ_04201	-2.86456	4.38157e-07	9.42011e-06	2	uncharacterized protein	-
FFUJ_04204	-1.36665	0.000673146	0.00278375	1	uncharacterized protein	-
FFUJ_04206	-1.93919	3.8098e-05	0.00028353	4	related to phospholipid-translocating ATPase	lipid/fatty acid transport
FFUJ_04207	1.5818	1.02618e-05	0.000101589	6	related to monocarboxylate transporter 2	C-compound and carbohydrate transport			related to monocarboxylate transporter 2
FFUJ_04209	-3.47273	2.45261e-08	1.21848e-06	7	probable benzoate 4-monooxygenase cytochrome P450	secondary metabolism
FFUJ_04219	1.0702	0.0103408	0.0262657		related to integral membrane protein PTH11	virulence, disease factors
FFUJ_04230	-1.0227	0.000168056	0.000913697	1	related to cytochrome b-type NAD(P)H oxidoreductase	respiration
FFUJ_04234	1.85814	1.85534e-06	2.74008e-05	2	probable alkaline protease (oryzin)	protein/peptide degradation
FFUJ_04235	1.35581	7.16771e-06	7.7141e-05	11	related to O-methyltransferase	-
FFUJ_04253	1.02143	0.0048876	0.0141978	5	probable NIMA-like protein kinase	G2 phase of mitotic cell cycle
FFUJ_04257	-1.19533	0.00338243	0.0104708	4	uncharacterized protein	-
FFUJ_04273	-1.13208	0.00718806	0.0194825	2	related to ADA regulatory protein of adaptive response	DNA repair
FFUJ_04293	-1.8438	0.0022926	0.00760009		uncharacterized protein	-
FFUJ_04295	-2.51127	5.21409e-05	0.000364039		uncharacterized protein	-
FFUJ_04297	1.47201	0.000175462	0.000944342	7	related to beta-1,3 exoglucanase precursor	polysaccharide metabolism
FFUJ_04299	5.26254	7.42168e-09	5.66326e-07	4	uncharacterized protein	polynucleotide degradation
FFUJ_04302	-1.72903	2.90153e-05	0.000228517	9	uncharacterized protein	-
FFUJ_04305	-1.57799	2.54746e-05	0.000207139	3	uncharacterized protein	-
FFUJ_04319	-2.7195	6.93611e-06	7.5221e-05	5	uncharacterized protein	-
FFUJ_04327	-1.06013	0.00096161	0.00372966		uncharacterized protein	-
FFUJ_04328	-1.30385	0.00248449	0.0080942		uncharacterized protein	-
FFUJ_04329	-1.64111	0.0048868	0.0141978		related to putative multidrug transporter	drug/toxin transport			related to putative multidrug transporter
FFUJ_04331	-1.69797	0.000251081	0.00126241		related to Rtm1p	detoxification
FFUJ_04335	3.44485	2.59891e-06	3.55456e-05		uncharacterized protein	-
FFUJ_04336	3.54606	2.32657e-06	3.28062e-05		uncharacterized protein	-
FFUJ_04338	2.59314	3.14052e-05	0.00024312	7	uncharacterized protein	-
FFUJ_04340	-1.25786	0.000126206	0.000726335	7	probable endonuclease/exonuclease/phosphatase family protein	-
FFUJ_04355	-1.80004	1.35042e-05	0.000125688	2	related to permease of the major facilitator superfamily	transport facilities			related to permease of the major facilitator superfamily
FFUJ_04360	-2.5406	1.62523e-05	0.000145823	2	related to D-arabinitol 2-dehydrogenase	C-compound and carbohydrate metabolism
FFUJ_04362	-1.42011	2.42857e-05	0.000199295	7	uncharacterized protein	-
FFUJ_04363	-1.35279	2.65313e-05	0.000213341		uncharacterized protein	-
FFUJ_04368	1.76304	0.000124763	0.000720287		uncharacterized protein	-
FFUJ_04369	1.1494	0.000680289	0.00280572		uncharacterized protein	-
FFUJ_04370	-1.15985	0.00130467	0.00478311	3	probable Acetyl-CoA acyltransferase	fatty acid metabolism
FFUJ_04376	-2.24648	2.56445e-05	0.000208306	2	related to BRE4 Protein involved in endocytosis	endocytosis
FFUJ_04378	1.1902	0.0001044	0.000625835	2	probable branched-chain-amino-acid transaminase	amino acid metabolism
FFUJ_04389	-2.54113	1.05117e-05	0.000103606	4	uncharacterized protein	-				GNAT
FFUJ_04390	-2.36447	1.48345e-06	2.32867e-05	10	related to DAL81 - transcriptional activator for allantoin and GABA catabolic genes	regulation of nitrogen, sulfur and selenium metabolism		Transcription factor, fungi
FFUJ_04392	1.31027	0.00126	0.00465743	4	related to flavin-nucleotide-binding protein	-
FFUJ_04396	1.28826	0.0113028	0.0283293		uncharacterized protein	-
FFUJ_04406	-5.14295	4.13497e-06	5.05715e-05	1	uncharacterized protein	-
FFUJ_04421	1.12319	1.1887e-05	0.000114222	8	probable electron transfer flavoprotein beta chain	respiration
FFUJ_04436	-1.64625	1.61668e-05	0.000145249	10	uncharacterized protein	-
FFUJ_04437	-1.35992	3.63068e-06	4.58688e-05	1	related to nicotinamide mononucleotide permease	vitamine/cofactor transport			related to nicotinamide mononucleotide permease
FFUJ_04463	1.35635	0.0129213	0.0316862	1	uncharacterized protein	secondary metabolism
FFUJ_04465	2.21396	3.33078e-05	0.00025458	5	probable aflatoxin efflux pump AFLT	drug/toxin transport			probable aflatoxin efflux pump AFLT
FFUJ_04466	1.27416	0.0102989	0.0261763	1	uncharacterized protein	-
FFUJ_04469	-2.4991	1.46446e-06	2.30674e-05	1	related to sorbitol dehydrogenase	C-compound and carbohydrate metabolism
FFUJ_04477	2.05532	4.65419e-07	9.89055e-06		uncharacterized protein	-
FFUJ_04481	1.5243	0.00210886	0.00709464		uncharacterized protein	-
FFUJ_04516	1.66525	1.51353e-06	2.36377e-05	1	related to pyridoxamine-phosphate oxidase	biosynthesis of vitamins, cofactors, and prosthetic groups
FFUJ_04517	1.64707	5.56937e-05	0.000383862		probable URA2 - multifunctional pyrimidine biosynthesis protein	pyrimidine nucleotide/nucleoside/nucleobase metabolism
FFUJ_04519	1.33106	5.25922e-05	0.000366332	3	probable histidinol-phosphate transaminase	biosynthesis of histidine
FFUJ_04527	2.19301	1.88276e-06	2.77097e-05	1	uncharacterized protein	-
FFUJ_04528	6.04452	1.1344e-08	7.2657e-07	4	related to glucan 1,3-beta-glucosidase	polysaccharide metabolism
FFUJ_04529	-2.65801	2.17178e-07	5.62278e-06	12	uncharacterized protein	-
FFUJ_04531	8.06999	5.08898e-10	9.74433e-08	4	uncharacterized protein	-
FFUJ_04548	1.00867	2.95514e-05	0.000231549	1	uncharacterized protein	-
FFUJ_04551	-1.75154	0.00502988	0.0145308	14	related to Cut9 interacting protein scn1	mitotic cell cycle and cell cycle control
FFUJ_04556	1.26869	0.000246195	0.00124192		probable ferrochelatase	biosynthesis of vitamins, cofactors, and prosthetic groups
FFUJ_04557	1.10609	0.000143189	0.00080076		related to ATP-dependent DNA helicase II, 70 kDa subunit	DNA repair		DNA-binding SAP
FFUJ_04559	-8.11528	1.02361e-08	6.82779e-07	7	related to FLR1 - Putative H+ antiporter regulated by yAP-1 and involved in multidrug resistance	drug/toxin transport			related to FLR1 - Putative H+ antiporter regulated by yAP-1 and involved in multidrug resistance
FFUJ_04564	-1.41698	1.44247e-05	0.000132445	3	related to guanine deaminase	purin nucleotide/nucleoside/nucleobase metabolism
FFUJ_04572	2.58339	1.79515e-05	0.000157593	5	related to mannose-6-phosphate isomerase	C-compound and carbohydrate metabolism
FFUJ_04575	-1.242	2.18871e-05	0.000184979	2	related to RTM1 protein	detoxification
FFUJ_04576	-2.46945	1.24369e-07	3.74777e-06		related to cytochrome P450	diterpenes metabolism
FFUJ_04577	-2.86492	8.10117e-07	1.49655e-05	5	related to GLY1 - L-threonine aldolase, low-specific	degradation of threonine
FFUJ_04583	1.24011	0.00181905	0.00628764		uncharacterized protein	-
FFUJ_04584	1.52279	0.00140509	0.00508431	5	uncharacterized protein	-
FFUJ_04585	2.88132	0.00055757	0.00239861	1	uncharacterized protein	-
FFUJ_04587	-4.40552	2.41047e-05	0.000198345	1	related to KTR1 - mannosyltransferase involved in n-linked and o-linked glycosylation	C-compound and carbohydrate metabolism
FFUJ_04588	-1.02738	3.50717e-05	0.000265085	2	probable UDP-galactose transporter	C-compound and carbohydrate transport			probable UDP-galactose transporter
FFUJ_04591	-1.11512	0.000399911	0.00182592	1	uncharacterized protein	-
FFUJ_04596	-1.30591	0.00499592	0.0144531		related to hexose transporter protein	C-compound and carbohydrate transport			related to hexose transporter protein
FFUJ_04597	2.04737	2.84796e-07	6.81655e-06	5	uncharacterized protein	-
FFUJ_04600	1.1306	0.000828939	0.00329247	3	uncharacterized protein	-
FFUJ_04612	-1.1022	0.00141558	0.00511223	1	uncharacterized protein	secondary metabolism		Zn(2)-C6 fungal-type DNA-binding domain; Transcription factor, fungi
FFUJ_04613	1.6445	0.00434027	0.0128516	2	related to L-ornithine N5-hydroxylase	secondary metabolism	NPS2
FFUJ_04614	-1.47827	0.00111228	0.00419948	3	non-ribosomal peptide synthetase	non-ribosomal peptide synthesis	NPS2
FFUJ_04626	-1.1168	2.6733e-05	0.000214682		related to CECR1 protein	cell growth / morphogenesis
FFUJ_04634	2.50932	1.59847e-05	0.000143964	3	uncharacterized protein	-				GNAT
FFUJ_04635	-1.0842	0.00334116	0.0103675	1	uncharacterized protein	-
FFUJ_04641	-1.21718	0.000334847	0.00157987	1	probable pre-mRNA-splicing factor 38A	-
FFUJ_04648	2.35031	1.54995e-05	0.000140294	1	related to aromatic ring-opening dioxygenase LigB subunit, putative	-
FFUJ_04650	-1.83829	3.03943e-05	0.000236941	5	uncharacterized protein	-
FFUJ_04651	-1.32131	9.86317e-06	9.88037e-05	1	uncharacterized protein	-
FFUJ_04670	4.53297	3.94345e-08	1.72182e-06	9	uncharacterized protein	-
FFUJ_04671	4.06185	5.4735e-06	6.28836e-05	8	uncharacterized protein	-
FFUJ_04672	2.29025	0.000124967	0.000720561	6	uncharacterized protein	-
FFUJ_04675	-1.01605	0.00389236	0.0117347	2	uncharacterized protein	-
FFUJ_04677	2.29455	2.50643e-06	3.48116e-05	3	uncharacterized protein	-
FFUJ_04681	1.30047	6.26866e-05	0.000419477	1	related to malic acid transport protein	anion transport			related to malic acid transport protein
FFUJ_04687	1.35453	0.00208317	0.00701848		uncharacterized protein	-
FFUJ_04693	-1.00688	5.18382e-05	0.000362315		related to multidrug resistance protein fnx1	drug/toxin transport			related to multidrug resistance protein fnx1
FFUJ_04695	-2.61971	2.14756e-05	0.000182608	4	related to tetracycline-efflux transporter	-			related to tetracycline-efflux transporter
FFUJ_04697	-4.0271	1.45584e-08	8.63264e-07	3	related to E.coli tetracycline resistance protein TCR1	transport facilities			related to E.coli tetracycline resistance protein TCR1
FFUJ_04699	1.833	9.57959e-08	3.06247e-06	3	uncharacterized protein	-		Transcription regulator HTH, APSES-type DNA-binding domain
FFUJ_04707	-1.76908	0.000513505	0.00224311		uncharacterized protein	-
FFUJ_04731	1.10086	0.000107741	0.000639694		probable Ca2+-transport (H+/Ca2+ exchange) protein	cation transport (H+, Na+, K+, Ca2+ , NH4+, etc.)
FFUJ_04739	-1.2056	3.81507e-05	0.000283692	3	related to C2H2 zinc finger protein	-		Zinc finger, C2H2-type; Transcription factor, fungi; Zinc finger, C2H2-type/integrase, DNA-binding; Zinc finger, C2H2-like
FFUJ_04743	1.1027	0.00239188	0.00786116		related to mixed-linked glucanase precursor MLG1	C-compound and carbohydrate metabolism
FFUJ_04747	-1.31386	0.0176377	0.0410038		related to endo-1,6-alpha-D-mannanase	polysaccharide metabolism
FFUJ_04749	-2.77041	2.15442e-08	1.10932e-06	8	related to integral membrane protein PTH11	virulence, disease factors
FFUJ_04756	-3.11156	2.17529e-05	0.000184183	2	uncharacterized protein	-
FFUJ_04757	3.25948	4.65416e-07	9.89055e-06		uncharacterized protein	-
FFUJ_04765	-1.9078	0.000541065	0.00233745	5	uncharacterized protein	-
FFUJ_04777	-1.26643	1.08639e-05	0.000106393	5	related to DNA mismatch repair protein	DNA repair
FFUJ_04778	1.44582	0.0056613	0.0159905		uncharacterized protein	-
FFUJ_04782	-2.67124	1.34414e-07	3.99805e-06	2	uncharacterized protein	-				GNAT
FFUJ_04796	-2.87437	2.1775e-06	3.10767e-05	6	related to multidrug resistance-associated protein	secondary metabolism			related to multidrug resistance-associated protein
FFUJ_04797	1.57955	0.000528206	0.00229484	7	related to positive effector protein GCN20	ABC transporters			related to positive effector protein GCN20
FFUJ_04803	-2.0713	2.25778e-05	0.000189152	3	related to major facilitator MirA	siderophore-iron transport			related to major facilitator MirA
FFUJ_04804	1.69021	8.96194e-05	0.000553556	3	uncharacterized protein	-
FFUJ_04806	1.68889	0.0107013	0.0270542	1	uncharacterized protein	-
FFUJ_04807	1.5055	0.000479099	0.002116	7	probable multidrug resistance protein	drug/toxin transport			probable multidrug resistance protein
FFUJ_04810	2.47627	8.95218e-07	1.60389e-05	6	uncharacterized protein	-
FFUJ_04811	1.85037	0.000217351	0.00112181	2	related to G protein coupled receptor like protein	G-protein coupled receptor signalling pathway
FFUJ_04823	2.31654	2.78846e-06	3.74567e-05	1	uncharacterized protein	-
FFUJ_04824	-1.01702	7.04678e-05	0.000459177	1	probable P-type ATPase	heavy metal ion transport (Cu+, Fe3+, etc.)			probable P-type ATPase
FFUJ_04825	1.17228	0.00451064	0.0132833	3	uncharacterized protein	-
FFUJ_04827	1.61602	0.000188758	0.00100311	8	probable nucleoside-diphosphate-sugar epimerase family protein	regulation of nitrogen metabolism
FFUJ_04828	-3.04511	4.01545e-07	8.79761e-06	1	related to Zn(II)2Cys6 transcriptional activator	transcription activation		Zn(2)-C6 fungal-type DNA-binding domain; Transcription factor, fungi
FFUJ_04835	-1.25902	0.00017716	0.000951244		uncharacterized protein	-
FFUJ_04837	-1.06033	0.000105725	0.000631189	1	related to alpha-1,2 glucosyltransferase, potassium channel regulator	protein binding
FFUJ_04846	-1.49408	0.0108004	0.0272636	3	probable acyl-CoA dehydrogenase short-branched chain precursor	degradation of isoleucine
FFUJ_04850	1.99762	1.42978e-05	0.000131608	9	related to tetracycline resistance proteins	-			related to tetracycline resistance proteins
FFUJ_04852	-1.10972	0.000197965	0.00104239	1	related to mannosyltransferase	C-compound and carbohydrate metabolism
FFUJ_04859	-3.46299	4.12489e-08	1.76719e-06	1	related to phospholipid-translocating ATPase	lipid/fatty acid transport
FFUJ_04867	-1.49507	9.60528e-06	9.68537e-05	4	probable uracil permease	nucleotide/nucleoside/nucleobase transport
FFUJ_04874	-1.32688	3.77478e-05	0.000281264	5	related to RING finger protein (TRIAD)	enzymatic activity regulation / enzyme regulator
FFUJ_04879	1.26051	7.48399e-05	0.000481353	5	uncharacterized protein	-
FFUJ_04884	1.46369	1.47405e-05	0.000134671	13	uncharacterized protein	-
FFUJ_04886	4.39772	2.60678e-08	1.28305e-06	7	related to phospholipid-translocating ATPase	lipid/fatty acid transport
FFUJ_04887	1.33129	1.21327e-05	0.00011577	1	uncharacterized protein	-
FFUJ_04891	-1.0146	0.00722105	0.0195507	3	uncharacterized protein	-
FFUJ_04895	-1.07153	0.00128849	0.00473709	1	probable proline-tRNA ligase	aminoacyl-tRNA-synthetases
FFUJ_04896	1.13384	0.000197789	0.00104176	5	uncharacterized protein	-
FFUJ_04902	-7.95997	5.12632e-11	3.14106e-08	5	related to GAL4-like transcriptional activator	-		Transcription factor, fungi
FFUJ_04903	1.54392	0.000124833	0.000720466	2	uncharacterized protein	-
FFUJ_04905	-1.5948	0.000331745	0.00156724	6	related to G protein coupled receptor like protein	G-protein coupled receptor signalling pathway
FFUJ_04906	-4.24326	0.000103226	0.000620507	3	related to allantoate permease	allantoin and allantoate transport			related to allantoate permease
FFUJ_04913	1.57829	0.00284135	0.00906449	3	related to FAM203 family protein C1020.12c	-
FFUJ_04918	1.32124	0.00013704	0.000774386	3	uncharacterized protein	-
FFUJ_04930	1.32422	0.000220387	0.0011351	2	uncharacterized protein	-
FFUJ_04931	-2.21315	0.000722493	0.0029513	5	probable norsolorinic acid reductase	secondary metabolism
FFUJ_04935	3.56956	6.44758e-07	1.26488e-05	4	uncharacterized protein	-
FFUJ_04941	1.19845	2.20332e-05	0.000185718		probable heat shock protein 10 (chaperonin CPN10)	protein folding and stabilization
FFUJ_04947	2.05426	0.000291588	0.00141648	2	related to brt1 protein	purin nucleotide/nucleoside/nucleobase metabolism
FFUJ_04955	-1.67333	0.000631221	0.00264127	3	uncharacterized protein	-
FFUJ_04957	1.03098	5.10394e-05	0.000357958	1	related to pathogenesis-related protein NtPRp27	virulence, disease factors
FFUJ_04959	-1.24596	0.00414579	0.0123514	4	uncharacterized protein	-
FFUJ_04961	-1.03316	8.62813e-06	8.87037e-05	7	related to nuclear pore protein	nuclear transport
FFUJ_04971	1.26929	2.72112e-05	0.000217761	3	uncharacterized protein	-				GNAT
FFUJ_04975	-1.24713	9.06387e-05	0.000558539	6	probable ethionine resistance protein	drug/toxin transport
FFUJ_04988	-1.4943	3.55403e-05	0.000267966	2	related to UPC2 - regulatory protein involved in control of sterol uptake	C-compound and carbohydrate metabolism		Zn(2)-C6 fungal-type DNA-binding domain
FFUJ_04991	-1.27958	4.38926e-05	0.000317651	10	related to helicase-like transcription factor protein	transcriptional control
FFUJ_04993	1.53648	0.000865607	0.00341451	4	uncharacterized protein	-
FFUJ_04998	1.30212	5.25384e-06	6.07779e-05	3	uncharacterized protein	-
FFUJ_05004	2.93769	5.76681e-06	6.5074e-05		uncharacterized protein	-
FFUJ_05005	1.04297	1.9755e-05	0.000170888		related to ribokinase	pentose-phosphate pathway
FFUJ_05007	5.53851	4.67907e-07	9.89767e-06	4	related to purine-cytosine permease	nucleotide/nucleoside/nucleobase metabolism
FFUJ_05008	2.95626	0.000896032	0.00351641	5	related to riboflavin biosynthesis protein RIB7	biosynthesis of vitamins, cofactors, and prosthetic groups
FFUJ_05009	1.75009	1.60709e-06	2.47101e-05	1	related to CUE domain protein	-		Zinc finger, GRF-type
FFUJ_05022	2.51556	7.26305e-07	1.37532e-05	2	uncharacterized protein	-
FFUJ_05030	1.54454	1.60543e-05	0.000144449	1	related to leucine carboxyl methyltransferase	protein modification
FFUJ_05041	1.07604	0.000655018	0.00272423	3	uncharacterized protein	-
FFUJ_05045	-1.22938	0.000282766	0.00138387	3	related to ABC transporter protein (ATP-binding-cassette protein)	ATP binding			related to ABC transporter protein (ATP-binding-cassette protein)
FFUJ_05048	-1.92077	9.82677e-06	9.85529e-05	16	probable GATA type zinc finger protein asd4	transcriptional control		Zinc finger, GATA-type; Zinc finger, NHR/GATA-type
FFUJ_05054	-3.76751	1.59207e-05	0.000143543		related to multidrug resistance protein	secondary metabolism			related to multidrug resistance protein
FFUJ_05057	1.28347	0.00108871	0.00412634	2	uncharacterized protein	amino acid metabolism
FFUJ_05062	2.56206	5.75281e-06	6.50358e-05		related to 3-phytase precursor	phosphate metabolism
FFUJ_05063	2.44751	2.62877e-07	6.43055e-06	7	uncharacterized protein	rhythm (e.g. circadian, ultradian)
FFUJ_05064	1.34075	0.000760783	0.00307762	1	uncharacterized protein	-
FFUJ_05065	1.15073	0.000115914	0.000677347		related to phospholipase C	lipid, fatty acid and isoprenoid metabolism
FFUJ_05066	2.26547	0.00652768	0.0179925	3	uncharacterized protein	-
FFUJ_05067	4.63892	5.54958e-09	4.63693e-07	3	related to O-methyltransferase	-
FFUJ_05072	1.14879	0.000180724	0.000967969	4	related to Peptidase M20 domain-containing protein SMAC_03666.2	diaminopimelic acid pathway
FFUJ_05073	-1.12024	0.0064873	0.0179027	3	related to DUF521 domain protein	secondary metabolism
FFUJ_05075	2.7543	0.000307061	0.00147566	8	related to short-chain dehydrogenase/reductase family protein, putative	secondary metabolism
FFUJ_05076	1.37359	5.92818e-05	0.000402209	8	probable ACC deaminase	C-compound and carbohydrate metabolism
FFUJ_05077	-1.64724	6.79849e-05	0.000447119	1	uncharacterized protein	-
FFUJ_05078	1.27557	0.0153833	0.0366194	10	uncharacterized protein	-
FFUJ_05079	2.71229	8.32335e-07	1.52694e-05	5	probable Snz-type pyridoxine vitamin B6 biosynthetic protein SNZ1	biosynthesis of vitamins, cofactors, and prosthetic groups
FFUJ_05080	1.69961	4.39675e-06	5.3067e-05	6	probable Sno-type pyridoxine vitamin B6 biosynthetic protein SNO1	biosynthesis of vitamins, cofactors, and prosthetic groups
FFUJ_05083	1.32309	0.00190775	0.00654749	5	probable nuclear migration protein	nuclear migration
FFUJ_05084	6.68481	4.87504e-08	1.95661e-06	1	related to integral membrane protein	cellular signalling
FFUJ_05085	2.87626	5.51044e-06	6.30715e-05	1	probable alpha/beta hydrolase	-
FFUJ_05086	1.5352	0.00313399	0.00982418	1	uncharacterized protein	-		Zinc finger, C2H2-type; Zinc finger, C2H2-like
FFUJ_05097	-1.64173	0.000368739	0.00171209		uncharacterized protein	-
FFUJ_05108	1.61305	0.00775501	0.020709	8	uncharacterized protein	-
FFUJ_05109	-1.91618	0.00180215	0.00624096	1	uncharacterized protein	-
FFUJ_05120	-7.24828	1.0829e-08	7.03389e-07	6	related to putative tartrate transporter	allantoin and allantoate transport			related to putative tartrate transporter
FFUJ_05125	-2.01607	0.000386522	0.00177426	5	uncharacterized protein	-
FFUJ_05126	-3.30761	0.000952669	0.00370232	14	uncharacterized protein	-
FFUJ_05129	2.14015	2.54493e-07	6.29234e-06		uncharacterized protein	-
FFUJ_05130	1.7122	2.75346e-05	0.00021995	2	related to branched-chain amino acid aminotransferase	biosynthesis of isoleucine
FFUJ_05131	1.17525	6.09622e-05	0.00041093		related to alpha,alpha-trehalose-phosphate synthase (UDP-forming)	C-compound and carbohydrate metabolism
FFUJ_05135	1.37613	0.00195134	0.00666721	7	related to D-mandelate dehydrogenase	-
FFUJ_05137	1.11048	0.00353733	0.0108713	1	related to MSH4 - meiosis-specific protein	DNA repair
FFUJ_05139	-1.37769	0.0175691	0.0408908	2	probable catabolic 3-dehydroquinase	metabolism of derivatives of dehydroquinic acid, shikimic acid and chorismic acid
FFUJ_05142	1.57448	0.00229777	0.00761174	8	uncharacterized protein	-
FFUJ_05143	1.68027	0.00955645	0.0246021	3	related to TPO4 - Proposed vacuolar polyamine transporter	amine / polyamine transport			related to TPO4 - Proposed vacuolar polyamine transporter
FFUJ_05145	2.69406	0.000285488	0.00139608	2	uncharacterized protein	-
FFUJ_05147	-1.17355	0.00062169	0.00261209	1	QA-1F quinic acid utilization activator QA-1F	transcription activation		Zn(2)-C6 fungal-type DNA-binding domain
FFUJ_05149	-2.09228	0.000191532	0.00101198	3	uncharacterized protein	-
FFUJ_05150	1.95972	0.00295829	0.0093725	2	uncharacterized protein	toxins
FFUJ_05154	4.46025	1.11935e-05	0.000108925		uncharacterized protein	-
FFUJ_05156	-1.21023	0.013856	0.0335573	9	related to nitrate assimilation regulatory protein nirA	assimilation of ammonia		Zn(2)-C6 fungal-type DNA-binding domain
FFUJ_05157	-2.25402	3.83069e-08	1.69677e-06	6	related to hard surface induced protein 3	virulence, disease factors
FFUJ_05164	1.78668	0.00614152	0.0171206	1	related to metalloproteinase	protein/peptide degradation
FFUJ_05169	3.52057	3.62447e-07	8.14488e-06	14	related to C6 transcription factor	-		Zn(2)-C6 fungal-type DNA-binding domain
FFUJ_05170	-2.01631	0.00296629	0.00939139	2	uncharacterized protein	-
FFUJ_05172	-1.91319	0.0135888	0.0330147		related to C6 transcription factor	transcriptional control		Zn(2)-C6 fungal-type DNA-binding domain; Transcription factor, fungi
FFUJ_05179	-4.12477	1.63096e-09	2.08196e-07	2	uncharacterized protein	-		Zn(2)-C6 fungal-type DNA-binding domain
FFUJ_05180	-3.37387	4.49398e-07	9.61044e-06		uncharacterized protein	-
FFUJ_05182	-2.44518	0.000834693	0.00331246		uncharacterized protein	-
FFUJ_05183	-1.90217	0.000248935	0.00125299		related to PNG1 - protein with de-N-glycosylation function (N-glycanase)	proteasomal degradation (ubiquitin/proteasomal pathway)
FFUJ_05184	-5.0068	2.96053e-06	3.93496e-05		uncharacterized protein	-
FFUJ_05185	4.67107	6.19423e-05	0.000416011		uncharacterized protein	cation transport (H+, Na+, K+, Ca2+ , NH4+, etc.)
FFUJ_05186	5.80296	3.43018e-07	7.82302e-06	2	related to FAD binding domain protein	-
FFUJ_05189	7.06795	3.94407e-11	3.02083e-08	3	related to RTA1 - involved in 7-aminocholesterol resistance	detoxification
FFUJ_05190	2.20206	0.000126832	0.000729104		uncharacterized protein	-
FFUJ_05191	7.11429	1.66067e-09	2.10073e-07	1	uncharacterized protein	-
FFUJ_05192	1.10327	0.000104369	0.000625835	2	uncharacterized protein	-
FFUJ_05195	1.36132	4.1188e-05	0.000301281	2	uncharacterized protein	-
FFUJ_05196	1.70379	2.62814e-05	0.000211795	2	uncharacterized protein	-
FFUJ_05197	3.41348	0.000198366	0.00104337	1	uncharacterized protein	-
FFUJ_05200	5.01433	2.63836e-08	1.29057e-06	2	related to DUF1446 domain protein	-
FFUJ_05206	2.31452	7.50336e-05	0.000482093	3	related to tatD-related DNase	DNA degradation
FFUJ_05217	-1.83604	0.00127783	0.00470911		uncharacterized protein	-
FFUJ_05218	-2.90729	6.55885e-05	0.000434468		uncharacterized protein	-
FFUJ_05223	1.79756	0.000120975	0.000701504	4	uncharacterized protein	-
FFUJ_05226	1.83902	3.72242e-05	0.000278266	3	uncharacterized protein	-
FFUJ_05227	2.3008	7.45987e-06	7.94021e-05		uncharacterized protein	-
FFUJ_05228	1.86299	4.55274e-06	5.46626e-05		uncharacterized protein	-
FFUJ_05229	1.87083	0.00012565	0.000723364	3	related to tol protein	fungal and other eukaryotic cell type differentiation
FFUJ_05230	1.91889	8.13082e-06	8.45366e-05	1	uncharacterized protein	-
FFUJ_05233	3.41661	8.07575e-09	5.91428e-07		uncharacterized protein	-
FFUJ_05234	2.5613	3.36394e-06	4.33633e-05	1	related to aflatoxin efflux pump AFLT	drug/toxin transport			related to aflatoxin efflux pump AFLT
FFUJ_05238	1.34864	2.19439e-05	0.000185288	9	uncharacterized protein	-
FFUJ_05242	-1.78136	2.51731e-06	3.48706e-05		uncharacterized protein	-
FFUJ_05249	1.40313	0.000264992	0.00131509	6	uncharacterized protein	-
FFUJ_05250	2.72587	4.39938e-08	1.85056e-06		uncharacterized protein	-
FFUJ_05251	-3.19097	5.31346e-07	1.09498e-05		uncharacterized protein	tRNA synthesis
FFUJ_05252	-1.55277	3.23024e-05	0.000248757		uncharacterized protein	-
FFUJ_05254	-3.08333	1.10914e-06	1.88604e-05	13	uncharacterized protein	-
FFUJ_05255	-2.20179	2.03085e-05	0.000174526		uncharacterized protein	-
FFUJ_05256	-2.12775	5.01965e-06	5.88839e-05		uncharacterized protein	-
FFUJ_05257	-2.22478	7.05483e-08	2.48314e-06		uncharacterized protein	-
FFUJ_05258	-2.62835	9.14111e-08	2.95857e-06		uncharacterized protein	-
FFUJ_05259	-2.23372	1.59055e-06	2.45281e-05		uncharacterized protein	-
FFUJ_05260	-1.73972	4.54941e-05	0.000326669	4	uncharacterized protein	-
FFUJ_05261	-1.27597	8.21038e-05	0.000517215	1	uncharacterized protein	-
FFUJ_05262	4.19152	1.29481e-06	2.10605e-05	2	uncharacterized protein	-
FFUJ_05263	-1.10266	0.00286602	0.00912105	1	uncharacterized protein	-
FFUJ_05264	-1.79763	3.028e-05	0.000236351	1	related to short-chain alcohol dehydrogenase	C-compound and carbohydrate metabolism
FFUJ_05265	-1.0391	0.013257	0.0323582	1	related to monooxigenase	detoxification
FFUJ_05266	-1.35297	0.00887292	0.0231877	1	uncharacterized protein	transcriptional control		Zn(2)-C6 fungal-type DNA-binding domain; Transcription factor, fungi
FFUJ_05267	-1.14113	0.000664243	0.0027525	2	related to allantoate permease	allantoin and allantoate transport			related to allantoate permease
FFUJ_05269	-2.79131	7.43931e-05	0.00047915	5	related to monooxigenase	detoxification
FFUJ_05272	2.43015	0.000143177	0.00080076	5	related to alcohol dehydrogenase	C-compound and carbohydrate metabolism
FFUJ_05273	-2.79406	0.000413221	0.00187505	4	probable phenylacetyl-CoA ligase	C-compound and carbohydrate metabolism
FFUJ_05275	2.92096	3.9132e-07	8.61467e-06	2	uncharacterized protein	-
FFUJ_05276	1.49869	0.00098026	0.00378952	1	uncharacterized protein	-
FFUJ_05277	3.21195	3.30519e-05	0.000253001	4	uncharacterized protein	-
FFUJ_05279	-1.56501	2.94909e-05	0.000231272	4	related to nicotinamide mononucleotide permease	secondary metabolism			related to nicotinamide mononucleotide permease
FFUJ_05281	-4.46823	6.35259e-05	0.00042463	2	uncharacterized protein	-
FFUJ_05282	-2.67405	1.33128e-05	0.000124313	2	uncharacterized protein	-
FFUJ_05283	3.37377	6.35231e-08	2.31517e-06	4	related to oxidoreductase	lipid, fatty acid and isoprenoid metabolism
FFUJ_05285	1.65557	1.83595e-05	0.000160631		uncharacterized protein	-
FFUJ_05290	6.96751	9.01824e-07	1.60739e-05	2	uncharacterized protein	-
FFUJ_05291	5.97632	9.63571e-06	9.7054e-05	2	uncharacterized protein	-
FFUJ_05294	1.95397	0.000227805	0.00116644	4	uncharacterized protein	-
FFUJ_05302	1.25906	0.000281262	0.00137797	2	uncharacterized protein	-		Zn(2)-C6 fungal-type DNA-binding domain; Transcription factor, fungi
FFUJ_05303	2.59916	9.50549e-06	9.60054e-05	1	uncharacterized protein	-
FFUJ_05304	-3.01845	3.66525e-05	0.000274886	7	uncharacterized protein	-
FFUJ_05308	-4.94715	1.73707e-07	4.78007e-06	2	related to MFS transporter	-			related to MFS transporter
FFUJ_05310	2.34203	5.25931e-07	1.08748e-05	2	uncharacterized protein	-
FFUJ_05316	7.38506	2.55553e-08	1.26279e-06	9	uncharacterized protein	-
FFUJ_05318	-1.97538	4.75533e-06	5.64316e-05	5	uncharacterized protein	-		Zn(2)-C6 fungal-type DNA-binding domain
FFUJ_05319	1.12238	0.000712878	0.00291981	5	related to short-chain alcohol dehydrogenase	C-compound and carbohydrate metabolism
FFUJ_05320	2.64984	6.54221e-06	7.18822e-05	5	related to succinate-semialdehyde dehydrogenase	metabolism of glutamate
FFUJ_05331	-2.88036	4.49741e-06	5.40689e-05	5	probable GAP1 - General amino acid permease	amino acid/amino acid derivatives transport			probable GAP1 - General amino acid permease
FFUJ_05336	-1.23036	0.000386568	0.00177426		uncharacterized protein	-
FFUJ_05340	-1.23504	0.000183376	0.000978928	3	probable ornithine aminotransferase	amino acid metabolism
FFUJ_05343	-1.9718	3.58023e-05	0.000269499	3	uncharacterized protein	secondary metabolism			uncharacterized protein - related to MFS multidrug transporter
FFUJ_05349	4.21954	1.86609e-06	2.753e-05	2	uncharacterized protein	-	NPS25
FFUJ_05350	1.15153	0.00826965	0.0218566	5	uncharacterized protein	-	NPS25
FFUJ_05351	5.89724	4.52286e-08	1.89383e-06		related to cytochrome P450 monooxygenase (lovA)	secondary metabolism	NPS25
FFUJ_05354	1.18071	0.000559904	0.00240587	1	uncharacterized protein	-
FFUJ_05358	1.80976	0.00227084	0.00753883	2	related to cellobiose dehydrogenase	secondary metabolism
FFUJ_05359	2.48782	1.31326e-05	0.000123102	5	related to aspartic proteinase, pepstatin-sensitive	protein processing (proteolytic)
FFUJ_05360	1.75091	0.00205813	0.00695706	1	uncharacterized protein	-
FFUJ_05362	5.55291	5.27915e-07	1.08913e-05		probable mutanase (glucan endo-1,3-alpha-glucosidase)	polysaccharide metabolism
FFUJ_05363	1.16572	8.71078e-05	0.000541867		related to alpha-L-arabinofuranosidase II precursor	sugar, glucoside, polyol and carboxylate catabolism
FFUJ_05366	4.74995	3.02543e-09	2.97398e-07	3	related to beta-glucosidase	sugar, glucoside, polyol and carboxylate catabolism
FFUJ_05367	2.13124	0.000308432	0.00148109	3	related to BNR/Asp-box repeat domain protein	-
FFUJ_05373	3.28768	8.93818e-07	1.60294e-05	1	uncharacterized protein	-
FFUJ_05378	-1.14557	1.07853e-05	0.00010568	9	related to sugar transporter	secondary metabolism			related to sugar transporter
FFUJ_05379	-4.30379	1.49822e-07	4.33024e-06	1	related to protein TOL	fungal and other eukaryotic cell type differentiation
FFUJ_05380	-3.43723	9.62006e-06	9.69496e-05	1	uncharacterized protein	-
FFUJ_05381	-2.48577	2.40565e-05	0.000198122		uncharacterized protein	-		Transcription factor, fungi
FFUJ_05383	1.27121	0.00641077	0.0177287	5	related to epoxide hydrolase	C-compound and carbohydrate metabolism
FFUJ_05386	1.83279	0.000315599	0.00150645	8	uncharacterized protein	-
FFUJ_05387	-6.30733	4.28688e-11	3.03082e-08		probable L-amino-acid oxidase	amino acid metabolism
FFUJ_05389	-3.10963	7.36329e-08	2.549e-06		uncharacterized protein	-
FFUJ_05394	-2.50535	8.51101e-07	1.55208e-05	6	uncharacterized protein	-		Zn(2)-C6 fungal-type DNA-binding domain
FFUJ_05396	-1.93496	0.00110334	0.00417225		related to heterokaryon incompatibility protein het-6	fungal and other eukaryotic cell type differentiation
FFUJ_05398	-3.64457	1.71075e-08	9.66197e-07	7	related to monomeric sarcosine oxidase	degradation of lysine
FFUJ_05399	-1.52262	2.173e-05	0.00018413	7	uncharacterized protein	-		Zn(2)-C6 fungal-type DNA-binding domain
FFUJ_05403	2.39357	0.00330558	0.0102741	4	related to transcriptional activator acu-15	regulation of C-compound and carbohydrate metabolism		Transcription factor, fungi
FFUJ_05404	1.91113	0.00415514	0.0123732	4	uncharacterized protein	-
FFUJ_05408	-1.6939	0.0132881	0.0324136	1	uncharacterized protein	-
FFUJ_05410	1.39827	2.85897e-05	0.000226037	3	uncharacterized protein	-
FFUJ_05411	-1.04476	0.0215445	0.0483378		related to methyltransferase	secondary metabolism
FFUJ_05413	1.16646	0.000321135	0.00152732	2	uncharacterized protein	protein binding
FFUJ_05419	2.05687	0.000441776	0.00198163		uncharacterized protein	-
FFUJ_05420	-1.66793	0.0181015	0.0418543	2	uncharacterized protein	secondary metabolism
FFUJ_05424	-5.03709	8.33243e-09	5.99631e-07		uncharacterized protein	-
FFUJ_05425	1.56483	0.00196899	0.00671627	4	uncharacterized protein	-
FFUJ_05428	1.23549	0.00309398	0.00972529	7	related to monocarboxylate transporter 2	secondary metabolism			related to monocarboxylate transporter 2
FFUJ_05429	3.30525	1.64411e-07	4.60703e-06	3	uncharacterized protein	aerobic aromate catabolism
FFUJ_05430	3.47678	2.47436e-09	2.67551e-07	1	related to metallo-beta-lactamase domain protein	-
FFUJ_05432	3.90482	8.36156e-09	5.99631e-07	3	related to aldehyde reductase II	biosynthesis of vitamins, cofactors, and prosthetic groups
FFUJ_05433	2.71474	7.77446e-06	8.18969e-05	2	uncharacterized protein	-
FFUJ_05444	-2.37598	0.00171741	0.00601356	9	uncharacterized protein	-
FFUJ_05445	-3.7454	1.93418e-07	5.19961e-06	2	related to integral membrane protein pth11	virulence, disease factors
FFUJ_05451	-1.02601	0.00451059	0.0132833		related to integral membrane protein	-
FFUJ_05456	-2.42312	5.9016e-06	6.64726e-05	3	uncharacterized protein	-
FFUJ_05457	1.87321	0.000609325	0.00257486	2	probable ABC1 transport protein	ATP binding			probable ABC1 transport protein
FFUJ_05459	-5.08306	4.66286e-08	1.91183e-06	4	uncharacterized protein	-
FFUJ_05460	-1.31575	0.000795875	0.0031896	2	related to G protein coupled receptor like protein	G-protein coupled receptor signalling pathway
FFUJ_05463	-1.17916	0.000140866	0.000791137	9	related to tol protein	fungal and other eukaryotic cell type differentiation
FFUJ_05468	1.98888	0.00259171	0.00839042	3	uncharacterized protein	-
FFUJ_05469	1.37639	0.000352309	0.00164536	3	related to acetyltransferase, GNAT family	-				GNAT
FFUJ_05473	3.33088	1.32532e-08	8.06692e-07	6	uncharacterized protein	-
FFUJ_05476	1.21075	0.00152792	0.00545618		uncharacterized protein	-
FFUJ_05477	1.74154	0.000214458	0.00111157	10	related to alanine racemase	-
FFUJ_05478	2.02519	0.000735963	0.002997	6	related to heterokaryon incompatibility protein het-6	fungal and other eukaryotic cell type differentiation
FFUJ_05480	-1.24961	6.54905e-05	0.000434131	4	uncharacterized protein	secondary metabolism
FFUJ_05483	-3.62053	3.91047e-07	8.61467e-06	3	related to vegetatible incompatibility protein HET-E-1	secondary metabolism
FFUJ_05484	2.14199	1.06141e-05	0.000104336	1	probable isoflavone reductase family protein (CipA)	C-compound and carbohydrate metabolism
FFUJ_05487	-1.13741	0.000253213	0.00127035	1	related to 2-deoxy-D-gluconate 3-dehydrogenase	C-compound and carbohydrate metabolism
FFUJ_05490	1.27148	0.00766934	0.0205238	5	uncharacterized protein	-
FFUJ_05495	1.81646	6.17115e-07	1.22108e-05	1	uncharacterized protein	transfer of activated C-1 groups
FFUJ_05496	3.90128	3.1568e-10	7.94909e-08	4	uncharacterized protein	regulation of secondary metabolism		Zn(2)-C6 fungal-type DNA-binding domain
FFUJ_05497	4.42784	8.31926e-08	2.74943e-06	3	uncharacterized protein	-
FFUJ_05498	1.90602	2.72515e-06	3.67257e-05	4	uncharacterized protein	-
FFUJ_05499	1.36833	1.44138e-05	0.000132411	4	uncharacterized protein	-
FFUJ_05500	-3.50381	1.85584e-06	2.74008e-05		related to TAM domain methyltransferase	secondary metabolism
FFUJ_05502	1.81232	5.68261e-05	0.000389768	2	uncharacterized protein	-
FFUJ_05503	1.66545	0.00031504	0.00150417		uncharacterized protein	-
FFUJ_05504	2.7913	1.35657e-05	0.000126149	4	uncharacterized protein	-
FFUJ_05506	-2.49751	6.76371e-06	7.39317e-05	4	uncharacterized protein	-
FFUJ_05508	4.41672	2.61049e-08	1.28305e-06		related to HPP family protein	-
FFUJ_05510	-1.37549	0.00142888	0.00515115	3	related beta-lactamase	antibiotic resistance
FFUJ_05511	-2.59287	9.82625e-05	0.00059534		related to regulatory protein alcR	-		Zn(2)-C6 fungal-type DNA-binding domain
FFUJ_05512	-1.97168	0.0040208	0.0120434	4	probable phenylacetyl-CoA ligase	C-compound and carbohydrate metabolism
FFUJ_05514	-2.48233	2.11832e-06	3.03736e-05	2	uncharacterized protein	-
FFUJ_05516	-3.6609	6.53349e-05	0.000433621	7	related to multidrug resistant protein	drug/toxin transport			related to multidrug resistant protein
FFUJ_05518	5.33437	1.98285e-08	1.0663e-06	3	related to lysophospholipase (lpl)	lipid, fatty acid and isoprenoid metabolism
FFUJ_05519	3.49772	6.45994e-05	0.000430086	3	related to MFS transporter	drug/toxin transport			related to MFS transporter
FFUJ_05520	1.46174	1.00863e-05	0.000100165	3	related to positive activator of transcription	secondary metabolism		Transcription factor, fungi
FFUJ_05521	3.21594	3.22311e-07	7.44312e-06	1	uncharacterized protein	-
FFUJ_05525	-2.67109	1.39097e-05	0.000128668		probable alpha-glucoside transport protein	C-compound and carbohydrate metabolism			probable alpha-glucoside transport protein
FFUJ_05527	2.18756	1.83369e-06	2.72269e-05	1	probable dis1-suppressing protein kinase dsk1	cellular signalling
FFUJ_05528	2.44686	1.23919e-06	2.03928e-05	3	uncharacterized protein	-
FFUJ_05529	4.25335	1.40523e-07	4.11321e-06	4	related to 3-hydroxybutyryl-CoA dehydratase	lipid, fatty acid and isoprenoid metabolism
FFUJ_05530	1.11887	7.24908e-06	7.78344e-05	5	uncharacterized protein	-
FFUJ_05531	-1.80275	5.19114e-05	0.00036269		uncharacterized protein	LTR retroelements (retroviral)
FFUJ_05534	-1.93893	0.00749258	0.0201467		probable maltose permease (MalP)	C-compound and carbohydrate transport			probable maltose permease (MalP)
FFUJ_05535	-1.44035	0.000115541	0.000675747		related to potassium:hydrogen antiporter	cation transport (H+, Na+, K+, Ca2+ , NH4+, etc.)
FFUJ_05539	-1.54899	3.85815e-05	0.00028597	4	related to peptide transport protein	peptide transport			related to peptide transport protein
FFUJ_05542	2.1652	0.000452988	0.0020196		uncharacterized protein	-
FFUJ_05543	1.656	0.000108588	0.000643756		related to O-methylsterigmatocystin oxidoreductase	secondary metabolism
FFUJ_05544	-2.35856	2.26052e-05	0.000189221	8	related to DUF1680 domain protein	-
FFUJ_05545	-1.60323	1.37352e-05	0.000127194	8	uncharacterized protein	regulation of secondary metabolism		Zn(2)-C6 fungal-type DNA-binding domain; Transcription factor, fungi
FFUJ_05546	-1.27418	0.00304486	0.00959388	2	uncharacterized protein	-
FFUJ_05548	-6.18768	4.10707e-10	8.97955e-08	7	related to NAD dependent epimerase/dehydratase family protein	-
FFUJ_05550	1.92257	6.09305e-06	6.79214e-05	2	uncharacterized protein	-
FFUJ_05551	5.03857	2.49782e-05	0.000203704	3	uncharacterized protein	-
FFUJ_05554	-1.76088	0.000782018	0.00314346	2	uncharacterized protein	-
FFUJ_05555	1.25974	0.00727495	0.019663	2	uncharacterized protein	-
FFUJ_05556	1.70178	2.50941e-06	3.48116e-05		uncharacterized protein	-
FFUJ_05566	-2.50715	3.51679e-07	7.9711e-06	4	uncharacterized protein	-
FFUJ_05567	-2.05279	9.88078e-06	9.89261e-05	2	uncharacterized protein	-
FFUJ_05568	-1.4263	1.9335e-06	2.82077e-05		uncharacterized protein	-
FFUJ_05576	1.33531	9.83277e-06	9.85529e-05	4	related to NAM7 - nonsense-mediated mRNA decay protein	RNA degradation
FFUJ_05589	-1.53639	0.000256235	0.00128236		uncharacterized protein	-		Zinc finger, U1-type; Zinc finger, C2H2-type; Zinc finger, double-stranded RNA binding
FFUJ_05591	2.17326	1.40875e-05	0.000129981	1	related to multidrug resistance protein	ATP binding			related to multidrug resistance protein
FFUJ_05603	-2.68454	2.75038e-08	1.33046e-06	9	probable permeases	transport facilities			probable permeases
FFUJ_05606	1.77258	5.33324e-06	6.14258e-05	1	uncharacterized protein	-
FFUJ_05609	1.55929	2.53527e-05	0.000206301	1	uncharacterized protein	-
FFUJ_05611	1.16148	3.81577e-06	4.76505e-05	5	uncharacterized protein	-
FFUJ_05616	1.39904	1.59527e-05	0.000143746	4	related to protein-tyrosine phosphatase	modification by phosphorylation, dephosphorylation, autophosphorylation
FFUJ_05621	-1.20299	0.00142945	0.00515217	4	related to lipase	-
FFUJ_05632	1.80572	1.00356e-05	9.99316e-05		related to ethionine resistance protein	drug/toxin transport
FFUJ_05645	1.60712	0.000209638	0.00109074	3	uncharacterized protein	-
FFUJ_05648	-1.71747	1.49613e-05	0.000136215	3	uncharacterized protein	-
FFUJ_05653	1.35451	9.21943e-05	0.000566311	4	uncharacterized protein	-
FFUJ_05657	-1.00953	0.000898552	0.00352404	1	related to DNA polymerase eta	DNA repair		Zinc finger, C2H2-type
FFUJ_05660	-3.80082	1.73143e-07	4.77886e-06		related to chloroperoxidase	detoxification
FFUJ_05661	-3.14889	0.000409943	0.00186298	5	uncharacterized protein	-
FFUJ_05672	-1.75759	2.60815e-05	0.000210924	1	uncharacterized protein	-
FFUJ_05673	-1.96914	0.000445197	0.00199308	1	related to alpha-1,6-mannosyltransferase HOC1	C-compound and carbohydrate metabolism
FFUJ_05681	-1.04205	4.34645e-05	0.000314925	3	probable 40S ribosomal protein S9 (S7)	ribosomal proteins
FFUJ_05682	-1.09581	4.90769e-05	0.000346707	3	probable ribosomal protein L21.e.A, cytosolic	ribosomal proteins
FFUJ_05684	-2.86606	6.5666e-07	1.2801e-05	2	uncharacterized protein	-
FFUJ_05691	1.65071	3.97106e-05	0.00029257	1	uncharacterized protein	-
FFUJ_05692	2.34655	3.66149e-05	0.000274717	9	uncharacterized protein	-
FFUJ_05697	-2.86758	7.7945e-06	8.19672e-05	3	uncharacterized protein	-
FFUJ_05698	-2.54278	2.41783e-05	0.000198679	3	uncharacterized protein	-
FFUJ_05707	-2.51504	9.94549e-06	9.92438e-05	1	uncharacterized protein	-
FFUJ_05708	-1.34077	0.0047934	0.013973		uncharacterized protein	-
FFUJ_05709	-1.28861	0.00021624	0.0011172		uncharacterized protein	-
FFUJ_05710	-1.4482	0.000601365	0.00254825	5	probable ATP-binding protein PRP16	splicing
FFUJ_05712	-4.90823	1.98388e-08	1.0663e-06	3	uncharacterized protein	-
FFUJ_05713	-6.01986	5.51056e-11	3.16547e-08	6	uncharacterized protein	-
FFUJ_05714	1.11785	9.74527e-05	0.000591604	2	probable COQ4 protein, responsible for restoring ubiquinone biosynthesis	biosynthesis of vitamins, cofactors, and prosthetic groups
FFUJ_05721	1.43675	6.07866e-05	0.000409897		uncharacterized protein	-
FFUJ_05722	1.164	0.000180232	0.000965613	5	related to MYND domain protein	-
FFUJ_05723	-2.47878	0.000156207	0.000860991		uncharacterized protein	-
FFUJ_05725	-1.00281	0.00127292	0.00469626		uncharacterized protein	-
FFUJ_05730	-1.71111	0.00799392	0.0212378	1	uncharacterized protein	-
FFUJ_05731	-3.72886	0.000241377	0.00122224	1	related to alpha-1,3-mannosyltransferase	C-compound and carbohydrate metabolism
FFUJ_05746	-2.1626	0.000335061	0.00158047	3	related to major facilitator MirA	siderophore-iron transport			related to major facilitator MirA
FFUJ_05747	-3.39853	0.000181578	0.000971502	1	probable phenylacetyl-CoA ligase	C-compound and carbohydrate metabolism
FFUJ_05758	1.02217	0.00110355	0.00417225	8	related to transporter protein	C-compound and carbohydrate transport			related to transporter protein
FFUJ_05762	2.2028	5.835e-05	0.000397255	1	uncharacterized protein	-
FFUJ_05763	1.60128	0.000183541	0.000979349		uncharacterized protein	-
FFUJ_05766	-6.07381	7.09488e-07	1.35148e-05	2	related to ATP-binding multidrug cassette transport protein	ATP binding			related to ATP-binding multidrug cassette transport protein
FFUJ_05767	-1.91481	5.2243e-05	0.000364314	4	related to transcriptional activator Mut3p	transcription activation		Transcription factor, fungi
FFUJ_05768	1.69817	6.38722e-05	0.000426635	7	uncharacterized protein	-				GNAT
FFUJ_05769	-1.85573	8.12516e-05	0.000513765	1	uncharacterized protein	-
FFUJ_05770	1.25769	0.00116463	0.00436724	1	uncharacterized protein	-
FFUJ_05774	-1.89502	0.00132245	0.00483574		related to dienelactone hydrolase family protein	-
FFUJ_05775	1.72959	0.00398262	0.0119484	3	related to berberine bridge enzyme	metabolism of alkaloids
FFUJ_05776	4.11838	5.43478e-07	1.11432e-05		related to multidrug resistance protein	ATP binding			related to multidrug resistance protein
FFUJ_05777	1.55232	5.69514e-05	0.000390481		uncharacterized protein	-		Zn(2)-C6 fungal-type DNA-binding domain; Transcription factor, fungi
FFUJ_05779	1.63917	0.000102345	0.000616215		uncharacterized protein	-
FFUJ_05781	-2.40355	1.95357e-05	0.000169348	3	related to phthalate 4,5-dioxygenase oxygenase reductase subunit	C-compound and carbohydrate metabolism
FFUJ_05782	-1.75335	0.0005564	0.0023947	4	related to heterokaryon incompatibility protein het-6	fungal and other eukaryotic cell type differentiation
FFUJ_05784	1.95311	0.0155296	0.0369058	1	uncharacterized protein	secondary metabolism
FFUJ_05789	-1.03603	1.20195e-05	0.000115111	2	related to WHI3 protein, involved in regulation of cell size	cell growth / morphogenesis
FFUJ_05790	-1.11767	0.000246885	0.00124472	3	uncharacterized protein	-
FFUJ_05804	2.6657	1.8833e-06	2.77097e-05		related to long-chain-fatty-acid-CoA ligase	lipid, fatty acid and isoprenoid metabolism
FFUJ_05805	3.81941	2.45839e-05	0.000200934	6	related to n-alkane-inducible cytochrome P450	energy conversion and regeneration
FFUJ_05807	1.34062	0.000528546	0.00229524	7	uncharacterized protein	-
FFUJ_05808	6.1831	1.06635e-05	0.000104766	1	uncharacterized protein	-
FFUJ_05813	1.10159	0.000106862	0.000635296		uncharacterized protein	-
FFUJ_05820	-1.28087	7.33507e-05	0.000474097		probable ribosomal protein L13B	ribosomal proteins
FFUJ_05823	1.57582	0.000262262	0.00130612		probable 3-deoxy-D-arabino-heptulosonate 7-phosphate (DAHP) synthase isoenzyme	amino acid metabolism
FFUJ_05830	-2.26101	0.00932753	0.0241476	4	probable PMA1 - H+-transporting P-type ATPase	electron transport and membrane-associated energy conservation			probable PMA1 - H+-transporting P-type ATPase
FFUJ_05833	2.49418	2.02387e-07	5.39952e-06		probable potassium channel beta subunit protein	protein binding
FFUJ_05834	-2.44293	0.000372263	0.0017254	8	probable oxidoreductase CipA-like	C-compound and carbohydrate metabolism
FFUJ_05835	-2.35947	0.00194476	0.00664965	3	choline permease	secondary metabolism			choline permease
FFUJ_05836	-1.88351	4.97634e-05	0.000350379	3	related to heterokaryon incompatibility protein het-6	fungal and other eukaryotic cell type differentiation
FFUJ_05840	2.6179	3.10845e-06	4.07267e-05		probable glycine hydroxymethyltransferase	amino acid metabolism
FFUJ_05841	1.69275	1.73196e-05	0.000153283		probable GCV3 - glycine decarboxylase, subunit H	degradation of glycine
FFUJ_05842	1.08724	0.0148566	0.0355916	1	probable glycine decarboxylase P subunit	biosynthesis of glycine
FFUJ_05843	-1.30647	0.000326961	0.00155062	1	uncharacterized protein	-
FFUJ_05847	2.2115	3.74661e-06	4.70103e-05		uncharacterized protein	-				GNAT
FFUJ_05856	1.56843	0.00421768	0.012533	5	uncharacterized protein	-
FFUJ_05862	-1.18947	0.00173991	0.00607694	3	uncharacterized protein	-
FFUJ_05863	-2.44377	3.07091e-05	0.000239091	3	related to dicarboxylate carrier protein	C-compound and carbohydrate transport
FFUJ_05866	-1.11482	0.00556449	0.0157776	5	related to stilbene synthase 2	metabolism of secondary products derived from L-phenylalanine and L-tyrosine	PKS Typ III
FFUJ_05868	-1.02569	0.00965327	0.0248073	14	uncharacterized protein	-
FFUJ_05875	2.06682	5.39959e-05	0.000374265		uncharacterized protein	-
FFUJ_05885	1.91452	2.96379e-05	0.00023193	6	uncharacterized protein	-
FFUJ_05906	1.54322	0.00032757	0.00155311	3	uncharacterized protein	-
FFUJ_05908	-1.04306	0.00830149	0.0219187	2	related to protein yhhW	-
FFUJ_05916	4.2569	2.39858e-07	6.02854e-06	6	uncharacterized protein	-
FFUJ_05917	-2.3275	6.2669e-06	6.95221e-05		related to Fre1p and Fre2p	heavy metal ion transport (Cu+, Fe3+, etc.)
FFUJ_05918	1.63939	7.43592e-06	7.9193e-05		uncharacterized protein	-
FFUJ_05921	-1.10554	0.000160981	0.000883295	5	related to meiotic cohesin rec8	meiosis
FFUJ_05932	2.443	1.02013e-06	1.76572e-05		uncharacterized protein	-
FFUJ_05934	1.73688	8.66514e-05	0.000539393	2	uncharacterized protein	-
FFUJ_05945	1.43473	1.54037e-06	2.39755e-05	1	uncharacterized protein	-
FFUJ_05950	1.00066	0.00597681	0.0167427	2	related to pathogenesis-related protein PR5K (thaumatin family)	disease, virulence and defense
FFUJ_05952	-1.74041	0.016976	0.0397823	8	probable GUT1 - glycerol kinase	C-compound and carbohydrate metabolism
FFUJ_05953	2.85111	0.00265549	0.00856222	1	uncharacterized protein	-
FFUJ_05954	1.66043	7.71038e-06	8.13618e-05	7	uncharacterized protein	-
FFUJ_05958	1.64541	5.17696e-05	0.000361974	5	uncharacterized protein	cation transport (H+, Na+, K+, Ca2+ , NH4+, etc.)
FFUJ_05962	1.10882	2.36355e-05	0.00019606	2	uncharacterized protein	-		Zn(2)-C6 fungal-type DNA-binding domain
FFUJ_05970	1.6825	8.30904e-05	0.000522534	6	uncharacterized protein	-
FFUJ_05971	1.54768	0.000338899	0.00159407		related to beta-1,3-glucan binding protein	polysaccharide metabolism
FFUJ_05972	1.25431	0.00234688	0.00774512	6	uncharacterized protein	-
FFUJ_05973	1.19218	0.00200914	0.00682789		uncharacterized protein	-
FFUJ_05978	1.44452	2.8559e-05	0.000225917	4	probable PHOSPHOADENOSINE PHOSPHOSULFATE REDUCTASE	amino acid metabolism
FFUJ_05979	-1.18993	8.8066e-05	0.000546744	5	related to DUF207 domain protein	vesicular transport (Golgi network, etc.)
FFUJ_05986	-1.43008	2.76536e-06	3.7213e-05	4	probable 1-phosphatidylinositol 3-kinase	lipid, fatty acid and isoprenoid metabolism
FFUJ_05989	1.1271	0.00196054	0.00669366		related to 15-hydroxyprostaglandin dehydrogenase	lipid, fatty acid and isoprenoid metabolism
FFUJ_05991	1.28705	0.00219228	0.00732965	3	related to MTG1 Peripheral GTPase of the mitochondrial inner membrane, essential for respiratory competence	GTP binding
FFUJ_05996	-2.70721	0.0224415	0.0499237		related to D-arabinitol 2-dehydrogenase	C-compound and carbohydrate metabolism
FFUJ_06000	1.61172	2.30298e-07	5.87965e-06		related to DUF718 domain protein	-
FFUJ_06002	3.05889	0.0185409	0.0427038	4	MUC1 - Extracellular alpha-1,4-glucan glucosidase	-
FFUJ_06004	1.81752	0.000182603	0.000975761	3	uncharacterized protein	receptor binding
FFUJ_06006	1.75454	7.65334e-05	0.000489505		uncharacterized protein	-
FFUJ_06009	1.88228	3.80792e-06	4.75847e-05		probable aspartate-semialdehyde dehydrogenase	biosynthesis of lysine
FFUJ_06013	-1.95268	0.000110711	0.000653741	3	uncharacterized protein	-
FFUJ_06018	2.21934	4.87937e-06	5.75691e-05	5	uncharacterized protein	-
FFUJ_06032	-1.27292	3.91295e-06	4.85745e-05		probable ribosomal protein L7a.e.B, cytosolic	ribosome biogenesis
FFUJ_06045	-2.04389	1.19441e-05	0.000114591	1	related to excitatory amino acid transporter	cation transport (H+, Na+, K+, Ca2+ , NH4+, etc.)
FFUJ_06046	-4.00688	9.5004e-07	1.67116e-05	3	related to nucleoside-diphosphate-sugar epimerases	-
FFUJ_06048	1.59597	3.35451e-06	4.3272e-05		related to MET10 - sulfite reductase flavin-binding subunit	nitrogen, sulfur and selenium metabolism
FFUJ_06049	-1.25854	0.000651204	0.00271008		related to sarcosine oxidase	protein modification
FFUJ_06050	-1.99413	1.62127e-06	2.48765e-05		uncharacterized protein	-
FFUJ_06054	-1.2184	0.00484624	0.0141089	7	uncharacterized protein	-
FFUJ_06061	-3.27789	5.0788e-07	1.0549e-05	1	uncharacterized protein	-
FFUJ_06068	-1.36655	7.66818e-06	8.0963e-05	4	probable alanine transaminases	amino acid metabolism
FFUJ_06070	-2.20548	2.84672e-05	0.000225456	1	uncharacterized protein	-
FFUJ_06071	-2.45451	6.3472e-06	7.01167e-05	3	uncharacterized protein	-
FFUJ_06074	-7.12361	2.05693e-07	5.44819e-06	4	uncharacterized protein	-
FFUJ_06075	-7.55474	3.21516e-08	1.49245e-06	4	uncharacterized protein	-
FFUJ_06078	-2.15205	2.86021e-07	6.81925e-06	4	related to regulatory protein amdA	transcriptional control		Zinc finger, C2H2-type; Transcription factor, fungi; Zinc finger, C2H2-type/integrase, DNA-binding; Zinc finger, C2H2-like
FFUJ_06079	1.76518	2.05324e-05	0.000176121	1	related to Putative nicotinamide N-methyltransferase	-
FFUJ_06082	1.09135	0.0128276	0.0314815	1	related to putative copper-activated transcription factor	transcriptional control		Copper fist DNA-binding
FFUJ_06087	1.0774	1.45017e-05	0.000133019	4	probable flavoprotein-ubiquinone oxidoreductase	electron transport
FFUJ_06088	-1.40878	0.000161023	0.000883295	7	related to Meiotically up-regulated gene 157 protein	-
FFUJ_06096	-2.21851	3.42389e-06	4.39511e-05		uncharacterized protein	-
FFUJ_06099	-3.59047	4.67595e-07	9.89767e-06	9	probable nitrite reductase	nitrogen, sulfur and selenium metabolism
FFUJ_06105	4.88604	6.96384e-08	2.47532e-06	3	related to N-acetylglucosamine-6-phosphate deacetylase	lipid, fatty acid and isoprenoid metabolism
FFUJ_06108	-2.04532	1.16697e-06	1.95723e-05	3	uncharacterized protein	-
FFUJ_06109	-1.20296	0.000501098	0.0021989	6	probable ATP-dependent DNA helicase	DNA synthesis and replication
FFUJ_06110	2.19322	0.000229762	0.00117384	7	related to 6-HYDROXY-D-NICOTINE OXIDASE	C-compound and carbohydrate metabolism
FFUJ_06111	-2.86622	7.61509e-07	1.42546e-05	3	related to integral membrane protein	cellular signalling
FFUJ_06114	-2.71704	6.27074e-08	2.29163e-06	4	related to NCP1 - NADPH-cytochrome P450 reductase	aerobic aromate catabolism
FFUJ_06115	-6.44648	4.49171e-09	4.06732e-07	4	related to benzoate 4-monooxygenase cytochrome P450	biosynthesis of phenylalanine
FFUJ_06130	1.60196	8.76708e-07	1.58271e-05	11	probable 3-methyl-2-oxobutanoate dehydrogenase (lipoamide)E1 beta chain precursor	amino acid metabolism
FFUJ_06131	1.29258	0.000162421	0.000889636	10	related to glucan 1,3-beta-glucosidase	C-compound and carbohydrate metabolism
FFUJ_06133	-4.91545	1.18707e-06	1.97652e-05	2	related to multidrug resistant protein	drug/toxin transport			related to multidrug resistant protein
FFUJ_06141	-5.56617	0.000127697	0.000732498	9	uncharacterized protein	-
FFUJ_06152	-1.0001	0.00830528	0.0219208	19	uncharacterized protein	-
FFUJ_06164	-1.55895	0.000572834	0.00245165	4	related to cytosine C5-DNA methyltransferase	meiosis				DNA methyltransferase
FFUJ_06165	1.28992	3.2598e-05	0.000250508	3	uncharacterized protein	DNA topology
FFUJ_06172	1.52509	4.88403e-05	0.000345858	4	uncharacterized protein	-
FFUJ_06179	-1.05416	2.12627e-05	0.000181202	3	probable isp4 protein	development of asco- basidio- or zygospore			probable isp4 protein
FFUJ_06191	-2.93986	4.72145e-07	9.9331e-06		uncharacterized protein	-
FFUJ_06193	1.17004	0.0102703	0.02613	2	uncharacterized protein	-
FFUJ_06195	-1.71893	8.308e-06	8.59413e-05		related to transcriptional regulator atrx homolog	-		Zinc finger, PARP-type
FFUJ_06208	4.10599	5.26361e-08	2.03696e-06	1	probable Pls1 tetraspanin	cellular signalling
FFUJ_06210	4.61405	2.41502e-07	6.04808e-06	2	related to Ctr copper transporter	-			related to Ctr copper transporter
FFUJ_06212	-1.45594	3.51933e-06	4.47698e-05		related to finger protein	DNA conformation modification (e.g. chromatin)		Zinc finger, C2H2-type; Zinc finger, C2H2-type/integrase, DNA-binding; Zinc finger, C2H2-like
FFUJ_06214	1.07142	0.000457675	0.0020344	3	related to protein kinase Gin4p	cytokinesis (cell division) /septum formation and hydrolysis
FFUJ_06222	-1.42824	7.26725e-05	0.000470707	6	related to palI protein	budding, cell polarity and filament formation
FFUJ_06250	2.35577	6.42553e-05	0.000428415		uncharacterized protein	-
FFUJ_06260	-5.7076	1.13215e-09	1.71993e-07	12	polyketide synthase	metabolism of polyketides	PKS7
FFUJ_06261	-4.25363	2.87485e-07	6.84486e-06	3	related to multidrug transporter	secondary metabolism	PKS7		related to multidrug transporter
FFUJ_06272	1.25897	0.000355018	0.00165633		uncharacterized protein	-
FFUJ_06285	1.57756	0.000169992	0.00092068	4	uncharacterized protein	-
FFUJ_06288	1.11456	0.00129423	0.00475147	2	related to cytoplasmic Zn-finger protein BRAP2 (BRCA1 associated protein)	RNA transport
FFUJ_06291	3.22907	5.56447e-07	1.13148e-05	10	uncharacterized protein	-
FFUJ_06296	1.58234	4.28988e-06	5.21167e-05	1	probable COX15 - cytochrome oxidase assembly factor	metabolism of porphyrins
FFUJ_06298	-1.04545	0.000634873	0.00265353	9	probable calcium/proton exchanger	cation transport (H+, Na+, K+, Ca2+ , NH4+, etc.)
FFUJ_06299	-1.25092	0.000451399	0.00201496		related to glucan 1,3-beta-glucosidase	polysaccharide metabolism
FFUJ_06304	1.25209	0.0215721	0.048376	9	probable glucose repressible protein Grg1	-
FFUJ_06306	1.50788	0.0176888	0.0411017		related to TSR2 - Twenty S rRNA accumulation protein	rRNA processing
FFUJ_06310	-3.03724	2.01942e-06	2.92636e-05	5	related to aflatoxin efflux pump AFLT	drug/toxin transport			related to aflatoxin efflux pump AFLT
FFUJ_06313	-6.57742	2.08468e-09	2.4101e-07	7	uncharacterized protein	-
FFUJ_06316	-1.43393	0.00160028	0.00566572	8	uncharacterized protein	-
FFUJ_06326	1.31498	1.16826e-05	0.000112611		related to monocarboxylate transporter 2	C-compound and carbohydrate transport			related to monocarboxylate transporter 2
FFUJ_06332	2.16575	0.000566412	0.00242812	2	uncharacterized protein	-
FFUJ_06336	2.57517	3.38365e-06	4.34952e-05	8	related to methyltransferase	secondary metabolism
FFUJ_06337	-2.57739	8.78186e-07	1.58271e-05	5	related to multidrug resistance protein	secondary metabolism			related to multidrug resistance protein
FFUJ_06340	-1.62853	5.63932e-05	0.000387667	1	uncharacterized protein	-
FFUJ_06342	-1.86451	7.98418e-06	8.3393e-05	2	uncharacterized protein	-
FFUJ_06352	-1.07755	0.00616571	0.0171776	5	probable proline racemase	-
FFUJ_06353	-3.28386	2.65255e-06	3.60309e-05		uncharacterized protein	-
FFUJ_06360	2.06114	7.38889e-06	7.88291e-05	1	uncharacterized protein	-
FFUJ_06366	1.74098	4.20455e-06	5.1286e-05		probable acetyl-CoA C-acyltransferase precursor	lipid, fatty acid and isoprenoid metabolism
FFUJ_06367	-1.17332	0.000295935	0.00143306	2	uncharacterized protein	-
FFUJ_06371	1.99551	0.000383808	0.00176379	1	uncharacterized protein	-
FFUJ_06373	2.31105	0.00114571	0.00430507	2	uncharacterized protein	-
FFUJ_06374	4.91561	2.97346e-06	3.94929e-05	1	uncharacterized protein	-
FFUJ_06375	1.47927	0.00124999	0.00462508	2	uncharacterized protein	-
FFUJ_06376	1.26767	0.000158911	0.000873276	5	related to PaaI_thioesterase family protein	lipid, fatty acid and isoprenoid metabolism
FFUJ_06377	1.36435	3.43401e-06	4.40195e-05		uncharacterized protein	-
FFUJ_06379	1.29374	4.74239e-05	0.000338017	3	related to nitrilase	degradation of tryptophan
FFUJ_06381	1.0518	0.000317248	0.00151236	5	related to phospholipid-translocating ATPase	lipid/fatty acid transport
FFUJ_06390	1.54783	0.000622501	0.0026143	1	uncharacterized protein	-
FFUJ_06391	3.14306	7.19637e-06	7.73589e-05		uncharacterized protein	-
FFUJ_06392	1.32763	3.68434e-05	0.000275868	2	uncharacterized protein	-
FFUJ_06393	1.58532	1.29735e-05	0.000122047	1	related to ferric-chelate reductase	homeostasis of metal ions (Na, K, Ca etc.)
FFUJ_06394	3.44176	8.58321e-06	8.82913e-05	4	uncharacterized protein	-
FFUJ_06396	1.10885	0.0119523	0.0296942	4	uncharacterized protein	-
FFUJ_06397	1.25539	3.12727e-06	4.09436e-05	1	probable acetyl-CoA hydrolase	lipid, fatty acid and isoprenoid metabolism
FFUJ_06398	-4.12581	7.80563e-06	8.19903e-05	8	uncharacterized protein	-
FFUJ_06399	2.71853	0.0170841	0.0399694		uncharacterized protein	metabolism of vitamins, cofactors, and prosthetic groups
FFUJ_06400	4.676	0.000381367	0.00175705	5	related to SPR1 - exo-1,3-beta-glucanase precursor	C-compound and carbohydrate metabolism
FFUJ_06401	5.24126	0.000398546	0.00182105	7	probable chitosanase precursor	polysaccharide metabolism
FFUJ_06402	4.87687	4.12362e-08	1.76719e-06	1	related to O-methyltransferase	C-compound and carbohydrate metabolism
FFUJ_06404	-2.0014	1.05419e-05	0.000103848	1	related to transporter protein	C-compound and carbohydrate transport			related to transporter protein
FFUJ_06406	1.23799	0.000271479	0.0013404		uncharacterized protein	-
FFUJ_06407	1.25394	0.00193443	0.00662049	7	uncharacterized protein	-
FFUJ_06408	-2.10285	0.00973437	0.0249703	5	uncharacterized protein	-
FFUJ_06411	-1.68183	6.12447e-06	6.82303e-05	6	probable peroxin-1	peroxisome
FFUJ_06413	-1.49551	8.24015e-06	8.53836e-05	2	uncharacterized protein	-
FFUJ_06414	-1.45901	0.000136482	0.000772039	1	uncharacterized protein	-
FFUJ_06415	-1.39646	0.000151743	0.000839975		uncharacterized protein	-
FFUJ_06417	3.34638	3.96227e-07	8.71225e-06		uncharacterized protein	-
FFUJ_06418	2.04176	0.00356651	0.0109375	1	uncharacterized protein	-
FFUJ_06419	3.87629	0.000908301	0.00355621		uncharacterized protein	-
FFUJ_06421	-5.25665	1.71969e-08	9.66197e-07	4	related to GIT1 - Glycerophosphoinositol transporter also able to mediate low-affinity phosphate trans	lipid/fatty acid transport			related to GIT1 - Glycerophosphoinositol transporter also able to mediate low-affinity phosphate trans
FFUJ_06423	1.11848	0.000841243	0.00333486		uncharacterized protein	-
FFUJ_06426	1.66524	0.00395357	0.0118749	3	related to endo-1,4-beta-glucanase	polysaccharide metabolism
FFUJ_06428	-3.64896	0.0203355	0.0460974	4	uncharacterized protein	-
FFUJ_06431	2.44927	1.13062e-06	1.91247e-05	1	uncharacterized protein	-
FFUJ_06432	3.06785	1.19652e-06	1.98685e-05	1	related to aliphatic nitrilase	catabolism of nitrogenous compounds
FFUJ_06433	-1.29733	8.70854e-05	0.000541867	3	uncharacterized protein	-
FFUJ_06434	-3.07594	0.00373076	0.0113692	1	related to GABA transport protein	amino acid/amino acid derivatives transport			related to GABA transport protein
FFUJ_06437	-2.55886	0.000126965	0.000729211	4	related to verA protein	toxins
FFUJ_06439	-2.03837	0.000623652	0.00261735	1	related to calcium-independent phospholipase A2	lipid, fatty acid and isoprenoid metabolism
FFUJ_06444	-1.75624	0.000144317	0.000805599		probable DHA14-like major facilitator; ABC transporter	secondary metabolism			probable DHA14-like major facilitator; ABC transporter
FFUJ_06445	-2.56373	8.65738e-07	1.56943e-05	4	uncharacterized protein	-
FFUJ_06446	-2.49725	4.95053e-06	5.82591e-05	1	uncharacterized protein	transcription activation		Transcription factor, fungi
FFUJ_06448	1.36967	2.72789e-05	0.000218113	4	related to DUF1237 domain protein	-
FFUJ_06450	-6.92249	1.40605e-08	8.41888e-07	7	uncharacterized protein	-
FFUJ_06451	-2.94259	7.82754e-05	0.00049822	2	probable DUF895 domain membrane protein	-			probable DUF895 domain membrane protein
FFUJ_06453	-2.69807	3.69414e-05	0.000276376	5	uncharacterized protein	-
FFUJ_06454	-2.15491	3.16824e-05	0.0002447		uncharacterized protein	-
FFUJ_06456	-3.54583	3.81667e-08	1.69464e-06		uncharacterized protein	secondary metabolism
FFUJ_06458	1.48282	5.46007e-05	0.000377746	2	uncharacterized protein	-
FFUJ_06461	-1.08126	0.00111516	0.00420664	5	related to pyridoxine 4-dehydrogenase	C-compound and carbohydrate metabolism
FFUJ_06465	1.08249	0.00798257	0.0212168		related to C4-dicarboxylate transport protein mae1	C4-dicarboxylate transport (e.g. malate, succinate, fumarate)			related to C4-dicarboxylate transport protein mae1
FFUJ_06466	-2.51833	6.03231e-06	6.7502e-05		uncharacterized protein	-		Zinc finger, C2H2-type
FFUJ_06467	-1.73529	0.000215158	0.00111383		uncharacterized protein	-
FFUJ_06470	-6.09685	1.06021e-08	6.96027e-07	11	uncharacterized protein	-
FFUJ_06471	4.28525	1.75344e-08	9.79636e-07	5	uncharacterized protein	-
FFUJ_06478	-3.7804	5.22594e-09	4.46805e-07		uncharacterized protein	-
FFUJ_06482	-2.00002	3.58837e-05	0.000269891	7	uncharacterized protein	-
FFUJ_06491	-1.2311	0.000450189	0.00201005	4	uncharacterized protein	-
FFUJ_06500	2.77854	8.77172e-05	0.000545288	2	flavin depend monooxygenase that catalyses the oxidation of rubrofusarin to 9-hydroxyrubrofusarin	secondary metabolism
FFUJ_06503	-1.5019	0.0116039	0.0289697	1	uncharacterized protein	secondary metabolism
FFUJ_06504	-9.53414	6.0289e-09	4.86067e-07	7	probable potassium transporter hak-1	cation transport (H+, Na+, K+, Ca2+ , NH4+, etc.)			probable potassium transporter hak-1
FFUJ_06505	-7.59921	5.90053e-09	4.80729e-07	6	uncharacterized protein	-
FFUJ_06507	-2.55513	0.000304069	0.00146588	5	related to HETEROKARYON incompatibility protein	DNA repair
FFUJ_06508	-2.78303	2.77666e-05	0.000221338	2	uncharacterized protein	fungal and other eukaryotic cell type differentiation
FFUJ_06509	1.2465	0.00904721	0.0235394	2	uncharacterized protein	-
FFUJ_06512	1.01074	0.000535777	0.00232115	1	uncharacterized protein	secondary metabolism		Zn(2)-C6 fungal-type DNA-binding domain
FFUJ_06514	3.05297	2.41288e-06	3.37803e-05	3	uncharacterized protein	-
FFUJ_06518	-4.37385	1.78185e-08	9.89548e-07	5	related to amine oxidase	secondary metabolism
FFUJ_06519	1.71803	0.000266737	0.00132161	4	probable L-lactate dehydrogenase (cytochrome)	respiration
FFUJ_06520	-7.1315	8.99405e-09	6.35246e-07	11	related to transporter protein HOL1	drug/toxin transport			related to transporter protein HOL1
FFUJ_06521	-5.08687	1.86487e-09	2.24334e-07	4	related to general amidase	nitrogen, sulfur and selenium metabolism
FFUJ_06522	-4.55495	3.06591e-07	7.18847e-06	4	ARG81 - Transcription factor involved in arginine metabolism	metabolism of arginine		Zn(2)-C6 fungal-type DNA-binding domain
FFUJ_06524	-1.27258	0.00621569	0.0172959	6	uncharacterized protein	-
FFUJ_06527	-1.81193	0.000261716	0.00130376	2	probable calcium P-type ATPase NCA-3 (Ca2+-transporting ATPase)	cation transport (H+, Na+, K+, Ca2+ , NH4+, etc.)			probable calcium P-type ATPase NCA-3 (Ca2+-transporting ATPase)
FFUJ_06528	2.71676	1.40927e-05	0.000129981	1	related to BCS1 protein precursor	assembly of protein complexes
FFUJ_06530	1.48876	0.000175491	0.000944342	6	related to heterokaryon incompatibility protein (het-6OR allele)	fungal and other eukaryotic cell type differentiation
FFUJ_06532	1.63065	0.000381875	0.00175872		uncharacterized protein	-		Zinc finger, C2H2-type
FFUJ_06544	1.70353	0.00356236	0.0109285		uncharacterized protein	secondary metabolism
FFUJ_06547	-8.7984	0.000397906	0.00181857		probable monosaccharide transporter	C-compound and carbohydrate transport			probable monosaccharide transporter
FFUJ_06548	-3.32135	8.19506e-06	8.50602e-05	1	related to putative cystathionine beta-lyase	metabolism of methionine
FFUJ_06553	-3.60287	0.000157727	0.000867805		related to capsule-associated protein	virulence, disease factors
FFUJ_06555	2.33286	0.000324176	0.00154019		uncharacterized protein	secondary metabolism
FFUJ_06556	2.38106	1.40104e-05	0.000129416		related to NmrA-like family protein	-
FFUJ_06557	5.00936	2.20801e-09	2.50541e-07	3	related to cell wall protein PhiA	-
FFUJ_06560	-1.62795	0.000113166	0.000666098	3	related to heterokaryon incompatibility protein (het-6OR allele)	fungal and other eukaryotic cell type differentiation
FFUJ_06566	-2.29456	3.98252e-05	0.000293296	6	related to beta transducin-like protein	GTP binding
FFUJ_06568	6.53446	7.4458e-08	2.56166e-06		uncharacterized protein	-
FFUJ_06569	1.10566	0.00147335	0.00529381	1	uncharacterized protein	-
FFUJ_06570	1.74749	0.000353369	0.00164989	3	probable thioredoxin peroxidase, mitochondrial isoform	oxidative stress response
FFUJ_06571	1.53675	2.21707e-05	0.000186427		related to 5-methylcytosine G/T mismatch-specific DNA glycosylase	DNA repair
FFUJ_06575	8.6527	1.27539e-09	1.87554e-07	1	related to neutral amino acid permease	amino acid/amino acid derivatives transport			related to neutral amino acid permease
FFUJ_06576	1.80184	0.00317589	0.0099352	10	related to high affinity methionine permease	amino acid/amino acid derivatives transport			related to high affinity methionine permease
FFUJ_06577	-1.96902	0.00490945	0.01425	4	uncharacterized protein	-
FFUJ_06579	-6.86119	4.58253e-09	4.10908e-07	1	related to tol protein	fungal and other eukaryotic cell type differentiation
FFUJ_06580	-2.94196	1.72852e-07	4.778e-06	2	probable argonaute like post-transcriptional gene silencing protein QDE-2	translational control
FFUJ_06581	-1.46871	0.000137748	0.000777189	3	related to dehydrogenase	phospholipid metabolism
FFUJ_06583	2.31066	3.54178e-07	8.008e-06		uncharacterized protein	-
FFUJ_06584	1.62555	2.58697e-06	3.54613e-05	4	related to pyridoxamine 5`-phosphate oxidase	metabolism of vitamins, cofactors, and prosthetic groups
FFUJ_06585	2.20805	3.70076e-07	8.26578e-06	2	PMR1 - Ca++-transporting P-type ATPase located in Golgi	cation transport (H+, Na+, K+, Ca2+ , NH4+, etc.)			PMR1 - Ca++-transporting P-type ATPase located in Golgi
FFUJ_06588	1.96124	2.75213e-05	0.00021995	3	probable benzoate 4-monooxygenase cytochrome P450	biosynthesis of phenylalanine
FFUJ_06592	-1.26323	0.000108527	0.000643738	2	uncharacterized protein	-
FFUJ_06596	-1.70122	0.00785567	0.020931	1	uncharacterized protein	secondary metabolism		Zn(2)-C6 fungal-type DNA-binding domain
FFUJ_06599	1.87749	3.64052e-06	4.59301e-05	2	related to transport protein YPL264C	-
FFUJ_06601	5.84405	5.76477e-08	2.17593e-06	3	uncharacterized protein	-
FFUJ_06605	1.73405	3.20599e-06	4.17369e-05		related to ADH3 - alcohol dehydrogenase III	C-compound and carbohydrate metabolism
FFUJ_06609	-1.00429	0.000172109	0.000930228	2	related to allantoate transporter	allantoin and allantoate transport			related to allantoate transporter
FFUJ_06612	-1.57309	7.3745e-05	0.000476144	5	uncharacterized protein	-
FFUJ_06615	3.31437	8.75255e-08	2.85265e-06	3	uncharacterized protein	-
FFUJ_06617	3.1629	1.24911e-07	3.75795e-06	3	uncharacterized protein	-
FFUJ_06619	-4.98279	1.15706e-07	3.55076e-06	8	related to oxidoreductase	-
FFUJ_06620	-4.68859	9.36575e-05	0.000573871	10	uncharacterized protein	-			uncharacterized protein - related to DUF895 domain membrane protein
FFUJ_06621	-4.62713	3.66495e-08	1.64315e-06	1	probable UGA2 - succinate semialdehyde dehydrogenase	metabolism of glutamate
FFUJ_06627	-3.63422	3.9305e-05	0.000290513		probable quinate transport protein	C-compound and carbohydrate transport			probable quinate transport protein
FFUJ_06630	-2.40202	1.10152e-05	0.000107531		related to ankyrin	secondary metabolism
FFUJ_06632	-1.44552	0.0103425	0.0262665		uncharacterized protein	-
FFUJ_06633	-6.95607	1.34919e-08	8.15813e-07	5	uncharacterized protein	-
FFUJ_06634	1.10025	0.0164151	0.0386503	5	uncharacterized protein	-
FFUJ_06635	-3.6414	7.81838e-07	1.45758e-05	1	uncharacterized protein	-
FFUJ_06639	-1.30861	0.00155198	0.00552558	7	uncharacterized protein	-
FFUJ_06640	-1.28836	0.000134812	0.000764379	3	uncharacterized protein	-
FFUJ_06645	1.0621	0.00403901	0.0120793	4	uncharacterized protein	-
FFUJ_06646	-1.78946	7.58949e-05	0.0004869	1	uncharacterized protein	-		Zn(2)-C6 fungal-type DNA-binding domain
FFUJ_06647	2.15198	4.072e-07	8.87918e-06		related to hexose transporter protein	C-compound and carbohydrate transport			related to hexose transporter protein
FFUJ_06653	-2.19648	9.47466e-05	0.000578423	6	uncharacterized protein	-
FFUJ_06654	-2.82978	7.75739e-05	0.000494955	1	related to quinate transport protein	C-compound and carbohydrate transport			related to quinate transport protein
FFUJ_06660	-1.44339	0.000348732	0.00163114		related to ankyrin 1	protein binding
FFUJ_06664	1.27388	0.000161682	0.000886338	4	uncharacterized protein	-
FFUJ_06665	-2.37893	0.000102521	0.000617073		related to tol protein	secondary metabolism
FFUJ_06667	4.38727	1.78149e-06	2.67868e-05		uncharacterized protein	-
FFUJ_06684	-2.46788	0.0024414	0.00799039	6	related to Zn(II)2Cys6 transcriptional activator	transcription activation		Zn(2)-C6 fungal-type DNA-binding domain; Transcription factor, fungi
FFUJ_06685	-4.30683	0.000218943	0.00112829	2	uncharacterized protein	-
FFUJ_06686	3.0649	0.0159053	0.0376622		related to hexose transporter protein	C-compound and carbohydrate transport			related to hexose transporter protein
FFUJ_06687	9.51413	4.55577e-06	5.46633e-05	2	related to isotrichodermin C-15 hydroxylase (cytochrome P-450 monooxygenase CYP65A1)	secondary metabolism
FFUJ_06688	-7.70738	9.01965e-09	6.35246e-07	4	related to monocarboxylate transporter 2	C-compound and carbohydrate transport			related to monocarboxylate transporter 2
FFUJ_06689	-7.87903	7.96752e-09	5.86464e-07	1	related to choline dehydrogenase	biosynthesis of glycine
FFUJ_06690	-9.58118	1.44143e-10	5.52007e-08	4	related to phosphoenolpyruvate phosphomutase	-
FFUJ_06691	-8.7513	1.08755e-12	5.9968e-09	3	uncharacterized protein	-
FFUJ_06692	-4.31695	5.02857e-08	1.98785e-06	3	related to monocarboxylate transporter 2	C-compound and carbohydrate transport			related to monocarboxylate transporter 2
FFUJ_06693	-4.89871	7.61119e-08	2.58612e-06	4	probable Alpha-glucosidase precursor (Maltase)	polysaccharide metabolism
FFUJ_06694	-7.4907	4.64549e-08	1.91037e-06	1	uncharacterized protein	-
FFUJ_06695	-2.43075	3.17769e-07	7.3846e-06	5	related to potassium channel beta subunit protein	C-compound and carbohydrate metabolism
FFUJ_06696	-2.29437	1.81198e-06	2.70575e-05	3	uncharacterized protein	-
FFUJ_06702	-1.61596	0.00780357	0.0208103	1	PAD1 - Phenylacrylic acid decarboxylase	C-compound and carbohydrate metabolism
FFUJ_06703	-4.88503	1.8287e-05	0.000160148	1	Protein of unknown function localised to cytoplasm	biosynthesis of phenylalanine
FFUJ_06705	1.13165	8.80704e-05	0.000546744	2	uncharacterized protein	-
FFUJ_06706	1.0891	3.63563e-05	0.000272999	2	related to HOL1 protein (member of major facilitator superfamily)	drug/toxin transport			related to HOL1 protein (member of major facilitator superfamily)
FFUJ_06710	-1.08117	0.0025141	0.00817661	1	related to monomeric sarcosine oxidase	degradation of lysine
FFUJ_06711	-7.99111	7.88602e-11	3.62402e-08	6	related to synaptic vesicle transporter SV2 (major facilitator superfamily)	sodium binding			related to synaptic vesicle transporter SV2 (major facilitator superfamily)
FFUJ_06712	-5.66043	8.14312e-10	1.32466e-07	6	related to choline monooxygenase	secondary metabolism
FFUJ_06714	-3.97208	1.06683e-06	1.83105e-05	3	uncharacterized protein	transcriptional control		Zn(2)-C6 fungal-type DNA-binding domain; Transcription factor, fungi
FFUJ_06717	-4.41373	5.65215e-10	1.02869e-07	4	related to putative cystathionine beta-lyase	metabolism of methionine
FFUJ_06721	2.3243	8.13895e-05	0.000513771		uncharacterized protein	-
FFUJ_06722	5.36749	1.52879e-05	0.000138777	3	related to IQ calmodulin-binding motif protein	-
FFUJ_06723	4.42989	7.97607e-09	5.86464e-07		related to transcriptional activator Mut3p	transcription activation		Zn(2)-C6 fungal-type DNA-binding domain; Transcription factor, fungi
FFUJ_06726	3.73318	4.1171e-07	8.9457e-06	4	related to C-4 methyl sterol oxidase	lipid, fatty acid and isoprenoid metabolism
FFUJ_06729	-4.57038	2.67661e-06	3.62308e-05	3	related to 4-cresol dehydrogenase flavoprotein subunit	sugar, glucoside, polyol and carboxylate catabolism
FFUJ_06730	1.93575	9.04884e-06	9.22038e-05	1	probable acyl-CoA dehydrogenase	lipid, fatty acid and isoprenoid metabolism
FFUJ_06731	-2.39511	2.48924e-06	3.47009e-05	1	uncharacterized protein	-
FFUJ_06737	-1.64896	0.000518581	0.0022589	3	related to cutinase transcription factor 1 beta	transcriptional control		Zn(2)-C6 fungal-type DNA-binding domain; Transcription factor, fungi
FFUJ_06738	-1.23218	0.000568406	0.00243553	3	uncharacterized protein	-
FFUJ_06742	-8.29005	1.96313e-05	0.000169942	1	bikaverin cluster - polyketide synthase	metabolism of polyketides	Bikaverin
FFUJ_06743	-3.30476	1.46892e-05	0.000134404	2	bikaverin cluster - monooxygenase	secondary metabolism	Bikaverin
FFUJ_06744	-3.44469	6.81521e-05	0.000447898	2	bikaverin cluster - O-methyltransferase	secondary metabolism	Bikaverin
FFUJ_06745	-2.44853	2.72327e-05	0.000217838	6	bikaverin cluster - transcription factor enhancer	secondary metabolism	Bikaverin
FFUJ_06746	-1.71241	6.17401e-05	0.000414957	1	bikaverin cluster - transcription factor	regulation of secondary metabolism	Bikaverin	Zn(2)-C6 fungal-type DNA-binding domain; Transcription factor, fungi
FFUJ_06747	-3.98823	2.43488e-05	0.000199634	2	bikaverin cluster - efflux pump	secondary metabolism	Bikaverin		bikaverin cluster - efflux pump
FFUJ_06748	-5.85061	3.92551e-05	0.00029026	3	uncharacterized protein	secondary metabolism		Zn(2)-C6 fungal-type DNA-binding domain
FFUJ_06750	-2.13397	6.3239e-06	6.99014e-05	12	related to dimethylaniline monooxygenase	resistance proteins
FFUJ_06754	1.15293	0.0107784	0.0272192		uncharacterized protein	-
FFUJ_06755	-4.92113	9.13631e-07	1.62264e-05	6	related to uracil permease	nucleotide/nucleoside/nucleobase transport
FFUJ_06756	-3.53722	1.1536e-05	0.00011149	5	related to D-amino acid hydantoin hydrolase (hydantoinase)	amino acid metabolism
FFUJ_06757	1.59025	0.00434586	0.0128661	2	related to heterokaryon incompatibility protein het-6	fungal and other eukaryotic cell type differentiation
FFUJ_06759	-1.78909	2.32082e-05	0.000193125	4	HET-6OR heterokaryon incompatibility protein (het-6OR allele)	fungal and other eukaryotic cell type differentiation
FFUJ_06760	2.10923	7.81694e-07	1.45758e-05		uncharacterized protein	-
FFUJ_06762	-6.29093	6.92503e-11	3.34989e-08	5	uncharacterized protein	-
FFUJ_06765	-2.33504	0.00201109	0.00683325	4	uncharacterized protein	-
FFUJ_06767	1.84392	0.000336658	0.00158556		uncharacterized protein	-
FFUJ_06773	4.50016	1.13985e-07	3.50967e-06	2	probable rhamnogalacturonase A precursor	sugar, glucoside, polyol and carboxylate catabolism
FFUJ_06774	-3.82836	1.46731e-08	8.67269e-07	1	related to protoporphyrinogen oxidase	metabolism of porphyrins
FFUJ_06776	-1.44257	2.29407e-06	3.24132e-05	3	uncharacterized protein	-
FFUJ_06777	-6.12448	2.54838e-09	2.71153e-07		uncharacterized protein	-
FFUJ_06778	-6.4775	2.29409e-09	2.58711e-07		uncharacterized protein	-
FFUJ_06779	-1.69239	7.95992e-06	8.32305e-05	1	uncharacterized protein	-		Zn(2)-C6 fungal-type DNA-binding domain
FFUJ_06780	-1.31858	0.000142608	0.000798727	1	probable chaperone protein hchA	-
FFUJ_06781	-1.04786	0.00017348	0.000935986	1	related to alcohol dehydrogenase, class C	C-compound and carbohydrate metabolism
FFUJ_06782	-8.23008	8.41565e-11	3.68325e-08	2	related to oxidoreductase	secondary metabolism
FFUJ_06785	-2.79092	0.0153545	0.0365557	3	uncharacterized protein	secondary metabolism
FFUJ_06786	-3.24379	0.0140334	0.0339244	3	related to small s protein	fungal and other eukaryotic cell type differentiation
FFUJ_06792	-2.0235	2.59196e-07	6.37874e-06	4	uncharacterized protein	-		Zn(2)-C6 fungal-type DNA-binding domain
FFUJ_06797	1.36858	0.000660573	0.00274039		uncharacterized protein	secondary metabolism
FFUJ_06800	3.385	5.39775e-08	2.08449e-06	3	uncharacterized protein	-
FFUJ_06801	-1.64662	0.000127747	0.000732498	10	probable DUR3 - Urea permease	cation transport (H+, Na+, K+, Ca2+ , NH4+, etc.)
FFUJ_06803	1.3567	6.4532e-05	0.000429792		uncharacterized protein	-
FFUJ_06807	1.40651	0.0129248	0.0316905	6	related to srpA precursor	heme binding
FFUJ_06809	-1.3707	5.74685e-06	6.50084e-05	6	related to pisatin demethylase cytochrome P450	detoxification involving cytochrome P450
FFUJ_06818	-1.51996	0.00686437	0.0187629	5	related to multidrug efflux pump	drug/toxin transport			related to multidrug efflux pump
FFUJ_06820	-1.86017	0.000260373	0.00129832	3	probable molecular chaperone distantly related to HSP70-fold metalloproteases	-
FFUJ_06828	-7.03749	1.13884e-11	1.4953e-08	5	related to multidrug resistance protein	ABC transporters			related to multidrug resistance protein
FFUJ_06829	-6.59583	1.95767e-10	5.93967e-08	5	related to HOL1, putative substrate-H+ antiporter	drug/toxin transport			related to HOL1, putative substrate-H+ antiporter
FFUJ_06836	-2.40488	0.000794546	0.00318685	6	uncharacterized protein	-
FFUJ_06852	3.2914	1.35063e-06	2.16642e-05		uncharacterized protein	secondary metabolism
FFUJ_06853	3.44943	6.98685e-08	2.47532e-06	1	uncharacterized protein	-
FFUJ_06861	3.49447	0.000427424	0.00192902	1	uncharacterized protein	-
FFUJ_06862	1.10775	5.05885e-05	0.000355609	4	uncharacterized protein	-		Zn(2)-C6 fungal-type DNA-binding domain; Transcription factor, fungi
FFUJ_06863	-1.15336	0.000331402	0.00156602	1	uncharacterized protein	transcriptional control		Zn(2)-C6 fungal-type DNA-binding domain; Transcription factor, fungi
FFUJ_06864	-1.08616	0.000830035	0.00329611	2	related to HXT3 - Low-affinity hexose facilitator	C-compound and carbohydrate transport			related to HXT3 - Low-affinity hexose facilitator
FFUJ_06869	2.39727	4.34442e-07	9.36215e-06	1	uncharacterized protein	-
FFUJ_06874	-2.50286	1.22871e-05	0.000117027		related to tol protein	fungal and other eukaryotic cell type differentiation
FFUJ_06876	-1.8832	0.00261333	0.0084485	4	uncharacterized protein	-
FFUJ_06878	3.16887	6.0569e-07	1.20757e-05		related to phenazine biosynthesis protein phzC	secondary metabolism
FFUJ_06882	1.15126	0.00883527	0.0230991	9	probable protein disulfide-isomerase precursor	protein folding and stabilization
FFUJ_06887	-1.5087	9.23285e-05	0.000566672	9	probable ASP3-1 - L-asparaginase II	metabolism of aspartate
FFUJ_06888	1.73759	7.28717e-05	0.000471831	2	uncharacterized protein	-
FFUJ_06891	1.85602	0.000304517	0.00146678	2	related to 2-3-cyclic-nucleotide 3-phosphodiesterase	-
FFUJ_06892	1.85886	0.000326458	0.00154903		related to heterokaryon incompatibility protein (het-6OR allele)	fungal and other eukaryotic cell type differentiation
FFUJ_06895	-6.25371	9.82968e-09	6.71707e-07	1	uncharacterized protein	-
FFUJ_06898	-3.49063	1.35645e-07	4.02166e-06	8	probable PTR2 - Di- and tripeptide permease	peptide transport			probable PTR2 - Di- and tripeptide permease
FFUJ_06899	-6.77576	3.97182e-10	8.97955e-08	7	related to esterase/lipase	lipid, fatty acid and isoprenoid metabolism
FFUJ_06900	1.48156	0.000300136	0.00144996	6	probable D-amino-acid oxidase	amino acid metabolism
FFUJ_06903	1.06491	0.00473004	0.0138222	3	related to beta transducin-like protein	GTP binding
FFUJ_06904	-1.81165	0.000553714	0.00238481		uncharacterized protein	-
FFUJ_06905	1.20679	0.0125241	0.0308687	1	uncharacterized protein	-
FFUJ_06910	4.15193	4.79536e-06	5.67966e-05	1	uncharacterized protein	-
FFUJ_06912	2.16018	0.00446244	0.0131667	4	related to AAC-rich mRNA clone AAC11 protein	-
FFUJ_06913	1.12792	0.00891837	0.0232866		related to 3-octaprenyl-4-hydroxybenzoate carboxy-lyase	biosynthesis of phenylalanine
FFUJ_06914	1.84088	0.000162871	0.000891571		uncharacterized protein	-		Zn(2)-C6 fungal-type DNA-binding domain; Transcription factor, fungi
FFUJ_06919	1.73885	0.000172797	0.000932849	4	uncharacterized protein	-
FFUJ_06921	-2.66499	1.27222e-06	2.07874e-05		related to sodium/nucleoside cotransporter 1	nucleotide/nucleoside/nucleobase transport			related to sodium/nucleoside cotransporter 1
FFUJ_06931	1.58044	0.00047658	0.00210842	4	uncharacterized protein	-
FFUJ_06935	1.4474	6.71019e-05	0.000442186	1	related to zinc finger protein	transcriptional control		Zinc finger, C2H2-type; Zinc finger, C2H2-type/integrase, DNA-binding
FFUJ_06937	-2.19539	0.000589963	0.00250744	3	uncharacterized protein	-
FFUJ_06938	-2.9622	0.000764515	0.00308925	2	uncharacterized protein	-
FFUJ_06941	-1.94258	5.93207e-06	6.66932e-05	13	uncharacterized protein	-
FFUJ_06944	-2.20727	1.79453e-05	0.000157593	2	uncharacterized protein	-
FFUJ_06946	-5.0161	2.20374e-08	1.12839e-06	5	related to pyridoxine 4-dehydrogenase	C-compound and carbohydrate metabolism
FFUJ_06947	1.26636	0.00287424	0.00914563	3	uncharacterized protein	-
FFUJ_06948	-1.1891	1.58962e-05	0.000143488	1	related to monocarboxylate transporter 2	secondary metabolism			related to monocarboxylate transporter 2
FFUJ_06950	1.24379	5.38781e-06	6.20155e-05	2	uncharacterized protein	lipid, fatty acid and isoprenoid metabolism
FFUJ_06954	-1.38077	2.11738e-05	0.000180527	3	uncharacterized protein	-
FFUJ_06955	-1.13415	0.00162104	0.00572488		uncharacterized protein	-
FFUJ_06958	-1.38543	0.00749335	0.0201467	12	uncharacterized protein	-
FFUJ_06961	-2.28407	3.88379e-06	4.83031e-05	9	uncharacterized protein	-
FFUJ_06964	1.05198	0.000456427	0.002031	1	related to DAL81 - transcriptional activator for allantoin and GABA catabolic genes	regulation of nitrogen, sulfur and selenium metabolism		Transcription factor, fungi
FFUJ_06966	-1.956	1.27896e-06	2.0879e-05	3	uncharacterized protein	-
FFUJ_06967	-4.06106	3.02769e-06	4.00108e-05	3	related to tpa inducible protein	-
FFUJ_06968	-3.42827	1.11037e-07	3.45362e-06	3	uncharacterized protein	secondary metabolism
FFUJ_06969	-2.48889	7.35498e-07	1.38382e-05	4	uncharacterized protein	-
FFUJ_06972	-2.41509	1.40075e-05	0.000129416	1	uncharacterized protein	lipid, fatty acid and isoprenoid metabolism
FFUJ_06973	-2.83746	8.37823e-05	0.000525724	2	uncharacterized protein	secondary metabolism
FFUJ_06974	-1.49467	6.47058e-05	0.000430482		related to quinate transport protein	C-compound and carbohydrate transport			related to quinate transport protein
FFUJ_06979	-2.84289	2.08438e-06	3.00039e-05	3	uncharacterized protein	-
FFUJ_06981	-1.79783	2.59965e-05	0.000210329	6	related to myo-inositol transport protein ITR1	C-compound and carbohydrate metabolism			related to myo-inositol transport protein ITR1
FFUJ_06984	-2.67914	2.14194e-06	3.06883e-05	3	related to alfa-L-rhamnosidase	-
FFUJ_06987	-2.84465	2.73478e-07	6.5972e-06	3	related to pyridoxine 4-dehydrogenase	C-compound and carbohydrate metabolism
FFUJ_06988	-1.06684	0.0102768	0.0261393	2	related to aryl-alcohol dehydrogenases	metabolism of phenylalanine
FFUJ_06989	1.58429	0.000414531	0.00187775	7	related to NADH oxidase	metabolism of vitamins, cofactors, and prosthetic groups
FFUJ_06991	-1.3142	0.000226717	0.00116233	3	uncharacterized protein	-
FFUJ_06995	-1.81717	0.000125408	0.000722349		uncharacterized protein	-
FFUJ_06997	-2.20491	0.000199948	0.00104923		uncharacterized protein	-
FFUJ_06998	1.70793	0.00203483	0.00688971	1	uncharacterized protein	-
FFUJ_07003	-1.42861	0.000283353	0.001386	1	related to protein TOL	fungal and other eukaryotic cell type differentiation
FFUJ_07004	-1.37022	2.40043e-06	3.36824e-05		uncharacterized protein	C-compound and carbohydrate metabolism
FFUJ_07005	-1.27744	6.87073e-05	0.000451063		uncharacterized protein	-
FFUJ_07006	-1.26032	0.000109387	0.000647794		uncharacterized protein	degradation / modification of foreign (exogenous) polysaccharides
FFUJ_07008	-1.58137	0.000596033	0.00252682	6	related to transcriptional activator CMR1	-		Zn(2)-C6 fungal-type DNA-binding domain; Transcription factor, fungi
FFUJ_07009	-1.25328	0.000456545	0.00203103	8	related to 2`-hydroxyisoflavone reductase	C-compound and carbohydrate metabolism
FFUJ_07011	1.10749	0.000381938	0.00175872		uncharacterized protein	-
FFUJ_07020	-1.05563	0.00624977	0.017375	3	related to naringenin,2-oxoglutarate 3-dioxygenase	secondary metabolism
FFUJ_07023	-2.54847	7.31506e-07	1.38197e-05	6	uncharacterized protein	secondary metabolism
FFUJ_07029	-1.40224	0.000298317	0.00144237	1	uncharacterized protein	secondary metabolism			uncharacterized protein - related to MFS multidrug transporter
FFUJ_07030	-1.83175	9.10174e-05	0.000560496	3	probable homoserine O-acetyltransferase	biosynthesis of methionine
FFUJ_07031	-2.41026	9.26351e-06	9.39745e-05	3	related to ATP-binding cassette transporter protein YOR1	drug/toxin transport			related to ATP-binding cassette transporter protein YOR1
FFUJ_07035	-2.85141	4.33153e-06	5.23831e-05		related to mfs-multidrug-resistance transporter	amine / polyamine transport			related to mfs-multidrug-resistance transporter
FFUJ_07036	1.57031	0.000483019	0.00213024	1	probable IPP1 - inorganic pyrophosphatase, cytoplasmic	phosphate metabolism
FFUJ_07037	-2.67632	2.65576e-06	3.60309e-05	4	uncharacterized protein	-
FFUJ_07043	2.4743	1.36753e-06	2.18239e-05	3	uncharacterized protein	-
FFUJ_07046	6.91121	4.26661e-10	9.11962e-08	5	probable PHO89 - Na+/phosphate co-transporter	phosphate transport			probable PHO89 - Na+/phosphate co-transporter
FFUJ_07049	2.2511	0.00295589	0.00936653	2	uncharacterized protein	-
FFUJ_07051	3.12396	2.27052e-08	1.15295e-06	1	uncharacterized protein	-
FFUJ_07054	2.50304	6.6468e-05	0.000439028	6	related to laccase precursor	secondary metabolism
FFUJ_07055	2.75015	6.46507e-07	1.26696e-05	5	related to lysine permease	secondary metabolism			related to lysine permease
FFUJ_07056	3.66431	3.40283e-08	1.54022e-06	1	uncharacterized protein	secondary metabolism
FFUJ_07062	4.13297	0.00636227	0.0176281	1	uncharacterized protein	secondary metabolism
FFUJ_07070	-1.4482	7.84e-06	8.22104e-05	2	related to DUF218 domain protein	-
FFUJ_07073	-1.138	0.00178579	0.00620092	7	related to neutral amino acid permease	amino acid/amino acid derivatives transport			related to neutral amino acid permease
FFUJ_07080	1.86432	3.978e-06	4.91422e-05	3	uncharacterized protein	-
FFUJ_07081	1.67911	0.0191068	0.0437499	4	uncharacterized protein	-
FFUJ_07082	1.92891	2.57737e-05	0.000208894	16	uncharacterized protein	-
FFUJ_07096	1.74032	1.12204e-05	0.000109072	4	uncharacterized protein	-
FFUJ_07105	1.81483	7.68071e-05	0.000490572	5	related to nitrogen metabolic regulation protein nmr	regulation of nitrogen metabolism
FFUJ_07106	-2.49519	7.86903e-06	8.24521e-05	3	uncharacterized protein	-
FFUJ_07107	-1.36056	0.000471819	0.00208987	3	uncharacterized protein	-
FFUJ_07108	2.41073	4.64526e-06	5.53039e-05	2	probable beta-xylosidase	polysaccharide metabolism
FFUJ_07109	1.17981	0.00232951	0.00769877	3	probable beta transducin-like protein	GTP binding
[truncated: 2,438 more rows]

## Sheet: b) AREA_6mM-Wt_6mM_Gln
S1b Table Differentially regulated genes in ∆AREA compared to wild type and cultivated under limiting (6 mM Gln) nitrogen conditions.
For each gene description, secondary metabolism gene cluster (SMC Annotation), predicted transcription factor (TF Annotation), predicted transporter (TP Annotation)
and predicted histone modifying enzyme annotation (HME Annotation) is shown.
Differential expression is depicted by log2 fold changes (logFC). P.Values and false discorvery rates (FDR) indicate significance of the observation.
	Gene Expression Data			Promoter	Annotation
Gene Code	logFC	P.Value	FDR	GATA pairs	Gene Description	FunCat Category	SMC Annotation	TF Annotation	TP Annotation	HME Annotation
FFUJ_00004	-1.39495	0.000468609	0.00217415	3	probable DHA14-like major facilitator; ABC transporter	secondary metabolism	Apicidin		probable DHA14-like major facilitator; ABC transporter
FFUJ_00010	1.72823	4.47265e-05	0.000313922	2	probable fatty acid synthase, alpha subunit	secondary metabolism	Apicidin
FFUJ_00011	1.94715	2.989e-07	6.67605e-06	1	related to branched-chain amino acid aminotransferase	secondary metabolism	Apicidin
FFUJ_00013	1.52916	5.60097e-07	1.03579e-05		related to PRO3 - delta 1-pyrroline-5-carboxylate reductase	secondary metabolism	Apicidin
FFUJ_00017	7.10837	3.20683e-09	2.84773e-07	2	related to protoporphyrinogen oxidase	secondary metabolism
FFUJ_00019	-1.68326	8.6218e-06	8.38848e-05	3	related to aldehyde reductase II	C-compound and carbohydrate metabolism
FFUJ_00020	-2.54162	2.54778e-05	0.000200142		uncharacterized protein	-		Zn(2)-C6 fungal-type DNA-binding domain
FFUJ_00021	-6.07223	2.87469e-07	6.48303e-06		related to NonF protein, involved in nonactin biosynthesis	metabolism of polyketides
FFUJ_00022	-8.17461	8.30359e-10	1.24784e-07		uncharacterized protein	-
FFUJ_00023	-6.90422	2.71352e-05	0.000211107	1	uncharacterized protein	-
FFUJ_00024	-5.95945	1.68456e-05	0.000143028	5	uncharacterized protein	-
FFUJ_00025	-1.94478	0.00140927	0.00542177	2	related to aldehyde reductase II	C-compound and carbohydrate metabolism
FFUJ_00026	-6.53138	0.000686397	0.002966	2	uncharacterized protein	-
FFUJ_00029	4.92379	1.03864e-07	3.08032e-06		related to exostosin-like 3	pyrimidine nucleotide/nucleoside/nucleobase metabolism
FFUJ_00030	2.33469	0.00279176	0.00947234	6	related to acyl-CoA transferases/carnitine dehydratase	-
FFUJ_00031	3.56834	2.14879e-05	0.000174742	5	uncharacterized protein	-
FFUJ_00033	2.57307	0.000431839	0.00203123	3	probable 3-hydroxyisobutyrate dehydrogenase, mitochondrial precursor	C-compound and carbohydrate metabolism
FFUJ_00036	-1.23603	0.00495625	0.0152854		uncharacterized protein	secondary metabolism	STC1
FFUJ_00040	-2.47584	2.72934e-06	3.44579e-05	2	related to nicotinamide mononucleotide permease	secondary metabolism			related to nicotinamide mononucleotide permease
FFUJ_00041	-3.82995	3.79161e-06	4.39453e-05	16	uncharacterized protein	secondary metabolism		Zinc finger, C2H2-type; Transcription factor, fungi; Zinc finger, C2H2-type/integrase, DNA-binding; Zinc finger, C2H2-like
FFUJ_00042	-4.93832	6.03816e-08	2.03285e-06	4	related to Protein mmf2, mitochondrial	purin nucleotide/nucleoside/nucleobase metabolism
FFUJ_00044	-4.88853	3.49017e-08	1.35925e-06	3	related to integral membrane protein PTH11	disease, virulence and defense
FFUJ_00045	-5.31477	5.33172e-08	1.83535e-06	21	choline permease	secondary metabolism			choline permease
FFUJ_00050	4.62778	3.70753e-08	1.40809e-06	1	related to ADH3 - alcohol dehydrogenase III	secondary metabolism
FFUJ_00053	1.05754	0.00186798	0.00682105	8	related to nuclear pore protein	nuclear transport
FFUJ_00054	4.81611	3.85119e-08	1.43596e-06	3	related to UPC2 - regulatory protein involved in control of sterol uptake	secondary metabolism		Zn(2)-C6 fungal-type DNA-binding domain
FFUJ_00057	1.01516	2.2935e-05	0.00018402	6	related to lipase 2	lipid, fatty acid and isoprenoid metabolism
FFUJ_00058	-2.85348	2.16676e-06	2.91402e-05	7	related to putative tartrate transporter	allantoin and allantoate transport			related to putative tartrate transporter
FFUJ_00064	1.6218	0.000587141	0.00260822	1	related to heterokaryon incompatibility protein	purine nucleotide /nucleoside/nucleobase catabolism
FFUJ_00067	2.04261	0.00204765	0.00736595	5	uncharacterized protein	-
FFUJ_00070	-2.17645	0.000124767	0.00073297	9	probable aspartic proteinase precursor	protein/peptide degradation
FFUJ_00076	-2.31998	6.95422e-06	7.09264e-05	1	related to a retinal short-chain dehydrogenase/reductase	lipid, fatty acid and isoprenoid metabolism
FFUJ_00077	-4.68616	3.67262e-07	7.69784e-06	3	uncharacterized protein	-
FFUJ_00078	1.57693	0.00314661	0.0104463	1	related to ankyrin	DNA repair
FFUJ_00080	-5.27	5.83731e-07	1.06768e-05	1	uncharacterized protein	-
FFUJ_00081	-5.03601	4.46948e-06	5.01882e-05	3	related to tenascin X precursor	-
FFUJ_00082	-1.93588	0.00437071	0.0137549	2	uncharacterized protein	-
FFUJ_00083	2.15047	8.36585e-06	8.18856e-05	1	uncharacterized protein	-
FFUJ_00084	4.20043	1.84865e-07	4.82697e-06		trichothecene 3-O-acetyltransferase	secondary metabolism
FFUJ_00085	5.53125	2.57694e-07	5.99611e-06		related to beta-galactosidase	polysaccharide metabolism
FFUJ_00086	6.98566	1.89231e-07	4.92698e-06	2	related to nitrogen metabolic regulation protein nmr	-
FFUJ_00087	7.21965	4.72303e-08	1.67604e-06	2	related to heterokaryon incompatibility protein (het-6OR allele)	fungal and other eukaryotic cell type differentiation
FFUJ_00088	1.79743	5.0531e-05	0.000346979	2	uncharacterized protein	-
FFUJ_00089	-1.3466	0.00636054	0.0188428	4	uncharacterized protein	secondary metabolism
FFUJ_00090	-2.382	7.22596e-07	1.24254e-05	4	uncharacterized protein	secondary metabolism
FFUJ_00092	1.6292	0.000134693	0.000779819	4	uncharacterized protein	-
FFUJ_00095	-5.07386	5.96477e-09	4.0284e-07	6	related to HNM1 - Choline permease	secondary metabolism			related to HNM1 - Choline permease
FFUJ_00099	2.25729	0.000777837	0.00329604	4	uncharacterized protein	-
FFUJ_00101	1.25246	0.000245051	0.00127933	7	probable sterol glucosyltransferase	lipid, fatty acid and isoprenoid metabolism
FFUJ_00105	3.18723	4.97137e-07	9.50924e-06	2	probable aspartate aminotransferase, cytoplasmic	metabolism of glutamate
FFUJ_00106	3.21205	2.85032e-06	3.54824e-05	2	related to pyruvate decarboxylase	C-compound and carbohydrate metabolism
FFUJ_00107	1.54135	3.72602e-05	0.000271147	4	uncharacterized protein	-		Transcription factor, fungi
FFUJ_00111	2.51156	2.77682e-05	0.000214649	5	related to multidrug resistance protein	drug/toxin transport			related to multidrug resistance protein
FFUJ_00117	-1.44388	0.000476214	0.00220165		related to integral membrane protein PTH11	secondary metabolism	PKS2
FFUJ_00120	3.33306	2.5034e-05	0.000197161	3	uncharacterized protein	secondary metabolism
FFUJ_00122	-4.38473	3.86868e-05	0.000279537	8	uncharacterized protein	secondary metabolism
FFUJ_00134	1.70251	6.71749e-05	0.00043602		uncharacterized protein	-
FFUJ_00135	2.05149	5.97011e-05	0.000396989	2	uncharacterized protein	secondary metabolism
FFUJ_00137	-1.43932	0.0162186	0.0410704	1	related to thermostable alkaline protease precursor	protein processing (proteolytic)
FFUJ_00138	-1.67056	0.00505457	0.0155477	1	uncharacterized protein	secondary metabolism
FFUJ_00139	1.1812	0.000112289	0.000669076	1	related to oxidoreductase	C-compound and carbohydrate metabolism
FFUJ_00141	-3.60464	2.10747e-05	0.000171946	12	related to allantoate permease	allantoin and allantoate transport			related to allantoate permease
FFUJ_00146	-1.35521	1.0202e-05	9.55756e-05	15	uncharacterized protein	amino acid metabolism
FFUJ_00148	-1.82921	2.23618e-06	2.98732e-05	3	related to nucleoside-diphosphate-sugar epimerase	-
FFUJ_00149	-2.601	2.8272e-07	6.43189e-06	1	uncharacterized protein	-
FFUJ_00151	-1.15953	0.000734727	0.00314453	5	uncharacterized protein	transcription activation		Transcription factor, fungi
FFUJ_00162	1.79087	0.0170603	0.0428368	5	related to haloacetate dehalogenase H-1	aromate metabolism
FFUJ_00173	1.62223	0.0067953	0.0199252	6	related to nicotinamide mononucleotide permease	vitamine/cofactor transport			related to nicotinamide mononucleotide permease
FFUJ_00174	3.00924	1.60157e-06	2.30414e-05	3	related to ankyrin 3	-
FFUJ_00177	2.55625	3.12603e-05	0.000236375		related to splicing factor 3B subunit 3 (spliceosomal protein sap130)	splicing
FFUJ_00178	5.04324	1.15812e-08	6.20658e-07		uncharacterized protein	-
FFUJ_00189	-1.19867	0.00128379	0.00501576		uncharacterized protein	-
FFUJ_00196	-1.53661	2.04721e-06	2.80117e-05	8	probable aldehyde dehydrogenase	C-compound and carbohydrate metabolism
FFUJ_00198	1.28809	0.000128695	0.000751004	3	related to ARG81 - transcription factor involved in arginine metabolism	metabolism of arginine		Zn(2)-C6 fungal-type DNA-binding domain
FFUJ_00199	-2.22763	0.000685301	0.00296196	5	related to dihydrodipicolinate synthase	diaminopimelic acid pathway
FFUJ_00200	-1.5957	0.000345372	0.00169568	15	uncharacterized protein	-		Transcription factor, fungi
FFUJ_00202	-4.64007	7.61332e-09	4.68054e-07	2	related to hexose transporter protein	secondary metabolism			related to hexose transporter protein
FFUJ_00204	-1.5888	4.45354e-05	0.00031294	4	related to endo-polygalacturonase 6	C-compound and carbohydrate metabolism
FFUJ_00211	-3.23844	0.000534286	0.00241308	16	related to C6 transcription factor	secondary metabolism		Zn(2)-C6 fungal-type DNA-binding domain; Transcription factor, fungi
FFUJ_00212	-7.84769	2.52198e-10	6.09986e-08	18	related to amine oxidase	secondary metabolism
FFUJ_00214	-2.32545	4.84096e-05	0.00033504	1	related to succinate-semialdehyde dehydrogenase	metabolism of glutamate
FFUJ_00215	-2.42966	7.50363e-05	0.000478929		uncharacterized protein	-
FFUJ_00216	-2.52044	2.86637e-05	0.000220643	7	uncharacterized protein	-
FFUJ_00230	-3.67896	0.00028966	0.00146762	7	uncharacterized protein	-
FFUJ_00231	1.63291	0.0108545	0.0294202		uncharacterized protein	DNA topology
FFUJ_00235	3.49775	7.33528e-09	4.61031e-07		uncharacterized protein	-				GNAT
FFUJ_00236	2.40414	0.00752531	0.0216989		probable methylcitrate synthase	C-2 compound and organic acid catabolism
FFUJ_00243	-1.77159	0.00021406	0.00113947	6	uncharacterized protein	secondary metabolism			uncharacterized protein - related to MFS transporter
FFUJ_00244	-2.65157	5.50931e-05	0.000371505	6	uncharacterized protein	-			uncharacterized protein
FFUJ_00246	2.08568	5.19161e-06	5.66699e-05	5	related to YSA1 sugar-nucleotide hydrolase	nucleotide/nucleoside/nucleobase metabolism
FFUJ_00247	-1.41891	2.21805e-05	0.000178858		related to nucleoside diphosphate-sugar hydrolase of the MutT (NUDIX) family	-
FFUJ_00256	-1.26332	0.000637338	0.00279008	1	uncharacterized protein	-
FFUJ_00258	5.91759	1.45092e-08	7.18892e-07	9	related to monocarboxylate transporter 2	C-compound and carbohydrate transport			related to monocarboxylate transporter 2
FFUJ_00259	1.41641	1.84296e-05	0.000154339	9	uncharacterized protein	mRNA synthesis		Zn(2)-C6 fungal-type DNA-binding domain; Transcription factor, fungi
FFUJ_00262	4.35483	6.83976e-06	7.00232e-05	1	uncharacterized protein	-
FFUJ_00263	3.23419	7.18129e-07	1.2395e-05		uncharacterized protein	-				GNAT
FFUJ_00264	4.54715	9.27915e-10	1.30206e-07		uncharacterized protein	-
FFUJ_00265	3.4875	1.60224e-08	7.75064e-07		related to HNM1 - Choline permease	secondary metabolism			related to HNM1 - Choline permease
FFUJ_00267	1.81092	3.37492e-05	0.000250325	9	related to monocarboxylate transporter 4	secondary metabolism			related to monocarboxylate transporter 4
FFUJ_00268	-1.16474	0.00260225	0.0089377	6	uncharacterized protein	-
FFUJ_00275	-3.12589	1.49397e-05	0.0001296	7	related to DUF636 domain protein	-
FFUJ_00277	-9.28901	8.29036e-09	4.96396e-07	3	uncharacterized protein	-
FFUJ_00278	-6.91416	6.07454e-07	1.09904e-05	5	uncharacterized protein	-
FFUJ_00279	-7.31322	6.36756e-07	1.13204e-05	5	uncharacterized protein	-
FFUJ_00282	2.94982	0.001544	0.0058447	4	related to nonribosomal peptide synthetase	non-ribosomal peptide synthesis
FFUJ_00286	-5.04967	3.35621e-09	2.91009e-07	4	related to microsomal dipeptidase precursor	protein/peptide degradation
FFUJ_00287	-1.58059	0.000332713	0.00164319	4	uncharacterized protein	-
FFUJ_00288	-7.46062	6.64753e-07	1.17045e-05	14	related to DAL5 - Allantoate and ureidosuccinate permease	allantoin and allantoate transport			related to DAL5 - Allantoate and ureidosuccinate permease
FFUJ_00290	-1.76971	2.28978e-06	3.03501e-05	3	uncharacterized protein	-
FFUJ_00291	-1.6741	8.66803e-06	8.41266e-05	2	uncharacterized protein	-
FFUJ_00292	1.72844	0.000367086	0.00178418	7	probable pyrimidine 5`-nucleotidase	pyrimidine nucleotide/nucleoside/nucleobase metabolism
FFUJ_00293	1.93834	0.000284988	0.00144954	8	related to multidrug resistant protein	drug/toxin transport			related to multidrug resistant protein
FFUJ_00295	-2.99286	0.0055231	0.0167396	5	CON-10 conidation-specific protein CON-10	development of conidia
FFUJ_00296	5.30966	1.49149e-09	1.79193e-07	1	uncharacterized protein	-
FFUJ_00297	2.13817	2.27373e-07	5.47782e-06	1	related to two-component response regulator	-
FFUJ_00305	3.93946	1.35333e-06	2.0458e-05	1	uncharacterized protein	-
FFUJ_00306	1.18749	0.000590448	0.00262101		uncharacterized protein	secondary metabolism
FFUJ_00310	2.00471	0.000299691	0.00150806	6	uncharacterized protein	secondary metabolism
FFUJ_00312	-3.41512	9.76103e-06	9.22979e-05	2	uncharacterized protein	assembly of protein complexes
FFUJ_00329	4.21006	1.86785e-09	2.04241e-07	3	uncharacterized protein	transcriptional control		Zinc finger, C2H2-type; Zinc finger, C2H2-like
FFUJ_00334	-1.34229	0.0016159	0.00605763	2	uncharacterized protein	-		Zinc finger, C2H2-type; Zinc finger, C2H2-like
FFUJ_00335	-1.18837	0.000768343	0.00326257	2	uncharacterized protein	transcriptional control		Zinc finger, C2H2-type; Zinc finger, C2H2-like; Zinc finger, double-stranded RNA binding
FFUJ_00340	1.37622	0.000767476	0.00326119		uncharacterized protein	-
FFUJ_00341	1.78273	1.31945e-05	0.000116831		uncharacterized protein	-
FFUJ_00342	2.47151	3.97507e-06	4.55831e-05		uncharacterized protein	-
FFUJ_00343	3.65972	1.62524e-05	0.000138825		uncharacterized protein	-
FFUJ_00344	2.86583	4.08951e-06	4.65758e-05	7	uncharacterized protein	-
FFUJ_00345	-2.71519	1.01112e-08	5.68394e-07	2	uncharacterized protein	-
FFUJ_00350	1.65994	0.000198416	0.00106802	3	uncharacterized protein	-
FFUJ_00353	1.81305	1.27801e-05	0.00011393		uncharacterized protein	-
FFUJ_00360	-3.47365	0.000330458	0.00163351	4	uncharacterized protein	-
FFUJ_00366	-2.23931	0.000109338	0.000654849	1	uncharacterized protein	-
FFUJ_00367	1.57445	0.000556359	0.00249251	1	uncharacterized protein	-
FFUJ_00368	1.27937	4.20602e-05	0.000299091	3	related to protein BTN1	homeostasis of protons
FFUJ_00369	1.8848	3.99512e-06	4.57256e-05	2	related to nicotinate phosphoribosyltransferase	-
FFUJ_00376	2.98828	3.1139e-06	3.78319e-05	4	uncharacterized protein	-
FFUJ_00385	-2.00728	1.14619e-05	0.000105188		uncharacterized protein	-
FFUJ_00389	-1.28744	0.00204063	0.00734335	6	uncharacterized protein	-
FFUJ_00398	1.02195	2.78437e-05	0.000215052	3	related to VPS28 protein, involved in vacuolar traffic	vacuolar/lysosomal transport
FFUJ_00402	1.8734	2.4775e-05	0.000195709	1	uncharacterized protein	-
FFUJ_00403	1.75236	1.33787e-06	2.02743e-05	3	probable ILV1 - anabolic serine and threonine dehydratase precursor	biosynthesis of isoleucine
FFUJ_00405	-2.13267	1.06312e-07	3.13177e-06		uncharacterized protein	-
FFUJ_00406	-1.60961	3.4391e-06	4.07329e-05		uncharacterized protein	-
FFUJ_00413	2.15698	1.94347e-06	2.6881e-05	8	probable MXR1 - responsible for the reduction of methionine sulfoxide	regulation by modification
FFUJ_00414	3.726	1.32251e-08	6.79681e-07	8	related to TIM barrel metal-dependent hydrolase	-
FFUJ_00418	2.89536	4.27425e-08	1.54969e-06		related to formate dehydrogenase	biosynthesis of serine
FFUJ_00419	2.04992	8.18536e-06	8.05376e-05	4	probable 3-hydroxyacyl-CoA dehydrogenase	lipid, fatty acid and isoprenoid metabolism
FFUJ_00420	3.38428	5.71946e-07	1.0526e-05	8	probable homocitrate synthase, mitochondrial precursor	aminoadipic acid pathway
FFUJ_00423	-5.4212	4.37125e-09	3.4486e-07	1	uncharacterized protein	-
FFUJ_00426	2.1058	0.000756887	0.00322435	3	related to quinate transport protein	C-compound and carbohydrate transport			related to quinate transport protein
FFUJ_00427	-2.59977	1.53119e-06	2.22677e-05	10	probable malate dehydrogenase (oxaloacetate decarboxylating) (NADP+)	C-compound and carbohydrate metabolism
FFUJ_00431	1.21844	0.000231265	0.00121565	2	related to NUDIX family hydrolase	-
FFUJ_00446	1.44816	7.60069e-06	7.62225e-05	2	related to MUC1 Extracellular alpha-1,4-glucan glucosidase	-
FFUJ_00447	1.07398	0.00990905	0.027284	2	related to DUF1275 domain protein	-
FFUJ_00457	7.50721	2.15529e-11	1.8866e-08	1	uncharacterized protein	-
FFUJ_00458	2.31455	8.62983e-06	8.38848e-05	1	related to RPC34 - DNA-directed RNA polymerase III, 34 KD subunit	transcriptional control
FFUJ_00462	-1.11097	0.000253663	0.00131865		uncharacterized protein	-
FFUJ_00467	-1.61953	1.06547e-05	9.90162e-05	2	uncharacterized protein	-
FFUJ_00475	1.16481	0.000216328	0.00114863	3	uncharacterized protein	secondary metabolism
FFUJ_00477	-2.17054	0.00163152	0.00609283	7	uncharacterized protein	-
FFUJ_00478	-3.14912	9.96156e-06	9.37601e-05	8	uncharacterized protein	-		Zinc finger, C2H2-type; Zinc finger, C2H2-type/integrase, DNA-binding; Zinc finger, C2H2-like
FFUJ_00482	-1.57657	1.40997e-05	0.000123478	7	uncharacterized protein	resistance proteins		Zn(2)-C6 fungal-type DNA-binding domain
FFUJ_00487	1.22994	1.267e-05	0.000113278		uncharacterized protein	-		Helix-loop-helix DNA-binding domain; Helix-loop-helix DNA-binding
FFUJ_00499	-1.60173	0.00422563	0.0133877	1	uncharacterized protein	-
FFUJ_00501	1.54713	5.67713e-06	6.05319e-05	3	related to WSS1 Protein involved in sister chromatid separation and segregation	modification by ubiquitin-related proteins
FFUJ_00502	6.28606	5.2249e-08	1.81215e-06	1	uncharacterized protein	-
FFUJ_00507	-2.82733	1.65692e-06	2.3684e-05	2	related to nucleosomal binding protein	transcription activation
FFUJ_00521	1.46009	1.46095e-05	0.000127155	3	related to aldehyde dehydrogenase	secondary metabolism
FFUJ_00527	1.00922	0.000215053	0.00114318	11	related to flavin-containing monooxygenase	nitrogen, sulfur and selenium metabolism
FFUJ_00528	1.21977	5.87028e-06	6.20515e-05	8	related to DHA14-like major facilitator efflux transporter	drug/toxin transport			related to DHA14-like major facilitator efflux transporter
FFUJ_00539	-1.20843	0.00105384	0.00425061		related to polysaccharide synthase Cps1	polysaccharide metabolism
FFUJ_00540	-2.11918	0.000116374	0.000689392	2	uncharacterized protein	-
FFUJ_00543	-2.04029	1.37151e-06	2.0648e-05	6	related to manganese resistance protein	cation transport (H+, Na+, K+, Ca2+ , NH4+, etc.)
FFUJ_00551	1.28673	0.000730351	0.00312726	3	uncharacterized protein	-
FFUJ_00552	1.07185	2.27752e-05	0.000182903	3	probable homocitrate synthase, mitochondrial precursor	biosynthesis of lysine
FFUJ_00559	1.14011	0.000158913	0.00089032		related to folylpolyglutamate synthetase	metabolism of vitamins, cofactors, and prosthetic groups
FFUJ_00561	1.68293	7.25578e-06	7.34044e-05	5	related to DUF636 domain protein	-
FFUJ_00564	3.15326	2.03879e-07	5.14087e-06	2	uncharacterized protein	-
FFUJ_00574	1.62664	9.03439e-05	0.000558219		uncharacterized protein	-
FFUJ_00575	1.51286	0.000412024	0.00195757		related to TOB3 (member of AAA-ATPase family)	transport ATPases
FFUJ_00576	1.18847	4.24531e-05	0.000301535	5	uncharacterized protein	regulation of C-compound and carbohydrate metabolism		Zn(2)-C6 fungal-type DNA-binding domain; Transcription factor, fungi
FFUJ_00577	1.41186	7.5389e-05	0.00048068	5	related to multidrug transporter (yeast bile transporter)	ATP binding			related to multidrug transporter (yeast bile transporter)
FFUJ_00579	-2.67265	1.65849e-07	4.3992e-06	5	related to RGT2 - Sensor of high external glucose concentrations	C-compound and carbohydrate transport			related to RGT2 - Sensor of high external glucose concentrations
FFUJ_00581	2.71735	6.01453e-05	0.000398956	4	uncharacterized protein	-
FFUJ_00623	-1.05191	0.00205833	0.00739856	5	uncharacterized protein	-
FFUJ_00625	-1.06072	0.000143578	0.000819136	1	uncharacterized protein	-
FFUJ_00633	3.53076	8.3872e-07	1.38648e-05	5	uncharacterized protein	-
FFUJ_00637	-1.0755	0.000973448	0.00397832	5	related to transcriptional repressor rco-1	phosphate metabolism
FFUJ_00641	-1.01357	0.0147445	0.037891	1	uncharacterized protein	-		Zinc finger, C2H2-type
FFUJ_00644	-1.48237	0.00489167	0.0151149	4	related to amidase (acetamidase)	nitrogen, sulfur and selenium metabolism
FFUJ_00647	-4.37946	1.10234e-05	0.000101928	2	related to methyltransferase	secondary metabolism
FFUJ_00667	-2.09229	1.96679e-07	5.03098e-06	4	uncharacterized protein	-
FFUJ_00671	3.04922	2.05541e-05	0.000168417	2	uncharacterized protein	-
FFUJ_00680	1.49976	4.03215e-06	4.60367e-05	2	probable histidine biosynthesis trifunctional protein (his-3)	biosynthesis of histidine
FFUJ_00686	1.14723	0.00181763	0.00666234	2	related to G/T mismatch-specific thymine DNA glycosylase	DNA repair
FFUJ_00695	1.48952	1.8597e-05	0.000155528	1	uncharacterized protein	secondary metabolism			uncharacterized protein
FFUJ_00701	-1.43015	4.51648e-05	0.000316274		uncharacterized protein	-
FFUJ_00702	-2.38558	0.000287679	0.00145919	2	uncharacterized protein	-		TEA/ATTS
FFUJ_00708	1.30418	0.00025264	0.00131484	2	uncharacterized protein	-
FFUJ_00712	1.06191	0.000506564	0.00231576	1	related to small nucleolar ribonucleoprotein	rRNA processing
FFUJ_00713	1.51472	5.44577e-06	5.87437e-05	2	related to flavonol synthase-like protein	secondary metabolism
FFUJ_00723	-1.56831	7.96608e-05	0.000501309	2	related to morphogenesis-related protein MSB1	budding, cell polarity and filament formation
FFUJ_00726	-1.35934	1.99879e-06	2.7522e-05	1	uncharacterized protein	-
FFUJ_00727	1.18705	2.95062e-06	3.62729e-05		uncharacterized protein	-
FFUJ_00734	1.95162	3.0443e-06	3.72324e-05	2	probable THG1 Protein required for tRNAHis guanylylation at 5 prime	tRNA modification
FFUJ_00745	2.68029	1.25671e-05	0.000112632	2	uncharacterized protein	-
FFUJ_00750	2.28623	6.17662e-07	1.11095e-05	3	related to E.coli tetracycline resistance protein TCR1	transport facilities			related to E.coli tetracycline resistance protein TCR1
FFUJ_00754	1.97429	0.000115954	0.000687349		uncharacterized protein	-
FFUJ_00764	2.28119	6.30101e-07	1.12561e-05	2	uncharacterized protein	-
FFUJ_00766	-1.02025	9.10658e-05	0.000562301	1	uncharacterized protein	-
FFUJ_00784	1.11209	0.0193915	0.0477417		uncharacterized protein	-
FFUJ_00785	-1.12128	7.4093e-05	0.000473731	4	related to sorbitol transporter	C-compound and carbohydrate transport			related to sorbitol transporter
FFUJ_00787	-2.06065	0.000688729	0.00297348	24	related to 7alpha-cephem-methoxylase P8 chain	metabolism of beta-lactams
FFUJ_00790	1.62882	3.59968e-07	7.62319e-06		related to Putative unspecific racemase	metabolism of alanine
FFUJ_00794	1.08142	5.56925e-05	0.000375378	1	probable nitrilase	nitrogen, sulfur and selenium metabolism
FFUJ_00798	2.66515	1.96184e-05	0.000162225	6	related to Leucine Rich Repeat domain protein	-
FFUJ_00804	3.37956	2.79769e-06	3.50642e-05	1	related to lariat-debranching enzyme	polynucleotide degradation
FFUJ_00807	1.16447	0.00118976	0.00471442	2	probable heat shock protein MGE1 precursor	protein folding and stabilization
FFUJ_00813	-2.82094	1.27657e-05	0.000113856		uncharacterized protein	-
FFUJ_00814	1.76058	0.000833091	0.00349039		uncharacterized protein	-
FFUJ_00815	1.42495	3.15327e-06	3.81589e-05	3	related to UPC2 - regulatory protein involved in control of sterol uptake	lipid, fatty acid and isoprenoid metabolism		Zn(2)-C6 fungal-type DNA-binding domain
FFUJ_00817	-1.51589	0.00384918	0.0123655	1	uncharacterized protein	-
FFUJ_00829	-2.05983	1.68096e-05	0.000142789	1	uncharacterized protein	-
FFUJ_00835	-2.37347	9.14534e-08	2.77409e-06	4	uncharacterized protein	-
FFUJ_00840	1.00251	0.000397928	0.00190636		uncharacterized protein	-
FFUJ_00851	1.76805	1.58099e-06	2.28362e-05	6	related to allantoate permease	allantoin and allantoate transport			related to allantoate permease
FFUJ_00852	3.12359	0.000636765	0.00278824	2	uncharacterized protein	-
FFUJ_00853	1.93438	2.77865e-07	6.36079e-06	7	probable saccharopine reductase	biosynthesis of lysine
FFUJ_00854	1.74269	2.57351e-05	0.000201217	6	uncharacterized protein	-
FFUJ_00855	3.6628	5.71632e-07	1.0526e-05	2	related to argonaute like post-transcriptional gene silencing protein QDE-2	protein binding				Argonaute
FFUJ_00858	1.08507	0.000980111	0.0039992		uncharacterized protein	-			uncharacterized protein
FFUJ_00865	-1.03618	0.00104569	0.00422553	4	related to YVC1 Vacuolar cation channel	cation transport (H+, Na+, K+, Ca2+ , NH4+, etc.)
FFUJ_00875	1.23788	5.15311e-05	0.000352792		probable DNA-directed RNA polymerase	rRNA synthesis
FFUJ_00876	2.26114	6.86353e-06	7.00919e-05		uncharacterized protein	-
FFUJ_00888	2.87242	1.34422e-08	6.84472e-07	2	uncharacterized protein	modification by acetylation, deacetylation				GNAT
FFUJ_00893	-1.88441	1.30791e-05	0.000116033	3	uncharacterized protein	-
FFUJ_00898	-1.92818	0.000358232	0.00175087	6	uncharacterized protein	-
FFUJ_00902	1.38454	5.66933e-05	0.000380758		uncharacterized protein	-
FFUJ_00903	3.01776	8.24945e-06	8.09185e-05	3	uncharacterized protein	-
FFUJ_00904	2.14351	0.000329814	0.00163194	1	uncharacterized protein	-
FFUJ_00908	-2.08051	0.00148195	0.00565053		uncharacterized protein	-
FFUJ_00913	-1.81734	1.10653e-06	1.72815e-05	11	uncharacterized protein	-
FFUJ_00914	-1.34512	8.84079e-05	0.000546624	10	related to UGA4 - GABA permease - also involved in delta-aminolevulinate transport	amino acid/amino acid derivatives transport			related to UGA4 - GABA permease - also involved in delta-aminolevulinate transport
FFUJ_00921	-2.68534	3.33976e-06	3.98905e-05	4	uncharacterized protein	-
FFUJ_00924	-1.5048	2.21845e-05	0.000178858	6	uncharacterized protein	-
FFUJ_00927	-1.26868	1.4438e-05	0.000125961	2	related to cytidine deaminase	pyrimidine nucleotide/nucleoside/nucleobase metabolism
FFUJ_00934	-2.73638	7.13056e-06	7.23367e-05	7	probable nitrate transport protein crnA	cation transport (H+, Na+, K+, Ca2+ , NH4+, etc.)			probable nitrate transport protein crnA
FFUJ_00940	-1.75141	3.99997e-05	0.000287666	3	uncharacterized protein	-
FFUJ_00943	1.25352	2.03177e-05	0.000167089	5	related to PAC2 - involved in the stabilization of microtubles	protein folding and stabilization
FFUJ_00949	-1.12492	0.0164863	0.0416107	4	uncharacterized protein	-
FFUJ_00965	-1.00016	0.00034478	0.00169322	3	related to Acylphosphatase	-
FFUJ_00969	1.53886	1.7707e-06	2.49226e-05	1	related to terpene synthase	-	STC2
FFUJ_00971	2.99624	3.38835e-07	7.35356e-06		uncharacterized protein	-
FFUJ_00972	2.52953	4.0815e-07	8.26279e-06	1	related to cystathionine gamma-synthases	metabolism of methionine
FFUJ_00980	1.13565	0.000137881	0.000792689		uncharacterized protein	-
FFUJ_00988	-1.2672	5.042e-05	0.000346475	4	related to cellobiose dehydrogenase	-
FFUJ_00996	1.99854	2.11476e-06	2.86256e-05		probable 2-dehydro-3-deoxyphosphoheptonate aldolase	metabolism of the cysteine - aromatic group
FFUJ_01003	1.62465	1.03084e-05	9.63339e-05	2	uncharacterized protein	-
FFUJ_01016	-1.34571	0.000908786	0.00375633		related to meiotic expression up-regulated protein 14	regulation of phosphate metabolism
FFUJ_01020	1.00816	0.000367001	0.00178418	3	related to protein-arginine N-methyltransferase	posttranslational modification of amino acids (e.g. hydroxylation, methylation)
FFUJ_01025	1.58136	1.52259e-05	0.00013171	3	related to translation initiation protein SUA5	translation initiation
FFUJ_01042	1.03316	0.000796284	0.00335872	7	related to dihydroneopterin aldolase	-
FFUJ_01046	-9.5779	0.000153989	0.000867621	10	probable ammonium transporter MEAA	cation transport (H+, Na+, K+, Ca2+ , NH4+, etc.)			probable ammonium transporter MEAA
FFUJ_01048	-1.67203	0.000115554	0.000685534	3	related to TfdA family oxidoreductase	-
FFUJ_01051	1.99715	0.000942452	0.00388083	3	uncharacterized protein	-
FFUJ_01070	2.2132	2.35272e-06	3.09133e-05	3	uncharacterized protein	-
FFUJ_01071	1.78322	1.03818e-05	9.69218e-05	4	related to putative sterigmatocystin biosynthesis lipase/esterase STCI	lipid, fatty acid and isoprenoid metabolism
FFUJ_01084	2.03266	4.87572e-05	0.000336811		uncharacterized protein	-
FFUJ_01086	5.24787	4.84406e-07	9.3435e-06	4	uncharacterized protein	-
FFUJ_01088	-3.90882	3.8636e-06	4.4505e-05	3	related to short-chain alcohol dehydrogenase	sugar, glucoside, polyol and carboxylate catabolism
FFUJ_01091	-1.38652	3.2081e-05	0.000241093	4	related to hxB protein	protein modification
FFUJ_01095	-2.21803	4.61804e-05	0.000322031	5	related to HXT3 - Low-affinity hexose facilitator	fungal/microorganismic development			related to HXT3 - Low-affinity hexose facilitator
FFUJ_01096	-1.37646	0.000167892	0.000930696		probable cellulose 1,4-beta-cellobiosidase	polysaccharide metabolism
FFUJ_01099	2.89769	2.84081e-07	6.44689e-06		related to immune-responsive protein 1	-
FFUJ_01100	2.1512	0.000158299	0.000887152		related to nicotinamide mononucleotide permease	vitamine/cofactor transport			related to nicotinamide mononucleotide permease
FFUJ_01105	1.33716	0.020253	0.0494936	3	uncharacterized protein	-
FFUJ_01107	-1.46354	0.000146146	0.000831494	6	related to protein-tyrosine-phosphatase	M phase
FFUJ_01109	-3.80181	2.04319e-09	2.14617e-07	6	uncharacterized protein	-		Zn(2)-C6 fungal-type DNA-binding domain
FFUJ_01116	-4.08642	1.91631e-08	8.89537e-07	14	uncharacterized protein	degradation of lysine
FFUJ_01118	2.15283	0.00130813	0.00509558	1	probable ASP3-1 - L-asparaginase II	metabolism of aspartate
FFUJ_01120	2.57934	2.48922e-07	5.83633e-06	2	related to anthranilate phosphoribosyltransferase	biosynthesis of tryptophan
FFUJ_01122	1.14527	0.000144443	0.000823047	4	related to alpha-methylacyl-coa racemase	fatty acid metabolism
FFUJ_01124	-1.56048	0.00119984	0.00474516	5	uncharacterized protein	-
FFUJ_01125	-1.21115	0.000328513	0.00162681	8	uncharacterized protein	-
FFUJ_01126	1.86519	1.68856e-06	2.40241e-05	3	related to asparagine synthases	amino acid metabolism
FFUJ_01128	-2.62074	6.84616e-06	7.00312e-05	3	uncharacterized protein	-
FFUJ_01132	1.39845	2.58745e-06	3.31446e-05		probable BRT1 protein, down-regulated by mating factor B	purin nucleotide/nucleoside/nucleobase metabolism
FFUJ_01137	-1.12429	8.36962e-05	0.000521704	4	probable amino acid transport protein GAP1	amino acid/amino acid derivatives transport			probable amino acid transport protein GAP1
FFUJ_01142	-1.30318	0.000503117	0.00230279	4	related to intracellular protein transport protein	vesicular transport (Golgi network, etc.)
FFUJ_01143	-7.42115	4.71519e-09	3.48091e-07	2	uncharacterized protein	-
FFUJ_01144	-2.09712	1.22234e-05	0.000110305	3	probable ammonium transporter MEPa	cation transport (H+, Na+, K+, Ca2+ , NH4+, etc.)			probable ammonium transporter MEPa
FFUJ_01156	1.7373	7.94749e-07	1.33416e-05		uncharacterized protein	-
FFUJ_01162	-1.24443	5.84372e-05	0.000389765	4	uncharacterized protein	-
FFUJ_01165	-1.11536	0.013438	0.0350529		uncharacterized protein	-
FFUJ_01168	-1.88295	4.55963e-05	0.00031881		related to dehydrogenase/reductase	-
FFUJ_01171	-1.47286	0.000646802	0.0028221	4	uncharacterized protein	-
FFUJ_01185	2.15888	3.95279e-06	4.53559e-05		uncharacterized protein	-
FFUJ_01186	-1.1514	0.000419726	0.00198748	3	related to sulfate transporter	-			related to sulfate transporter
FFUJ_01191	-1.4427	2.56843e-05	0.000201163	1	uncharacterized protein	-
FFUJ_01199	2.84277	3.64706e-07	7.67929e-06	1	probable branched-chain alpha-keto acid dehydrogenase complex	amino acid metabolism
FFUJ_01207	2.8806	0.00278641	0.00946237	3	uncharacterized protein	-
FFUJ_01213	1.25959	2.666e-06	3.37743e-05	3	probable mitochondrial amino acid transporter ARG-13	amino acid metabolism
FFUJ_01220	-1.03532	0.00018682	0.00101421	4	related to TPC1 - mitochondrial transport protein	nucleotide/nucleoside/nucleobase transport
FFUJ_01236	1.84412	7.09954e-07	1.22769e-05		related to pyridoxal kinase	metabolism of vitamins, cofactors, and prosthetic groups
FFUJ_01239	4.73582	2.37033e-05	0.00018903	5	uncharacterized protein	-
FFUJ_01240	2.87308	6.66991e-06	6.84952e-05	4	uncharacterized protein	-
FFUJ_01250	-1.21157	2.37323e-05	0.000189149	5	related to human and mouse neutral sphingomyelinase	lipid, fatty acid and isoprenoid metabolism
FFUJ_01251	-2.23316	4.04196e-06	4.60914e-05	4	uncharacterized protein	-
FFUJ_01252	2.64705	1.01964e-05	9.55756e-05		uncharacterized protein	DNA repair
FFUJ_01256	1.71459	1.27188e-05	0.000113604	2	uncharacterized protein	-
FFUJ_01259	-1.29091	0.0036084	0.011719		uncharacterized protein	-			uncharacterized protein
FFUJ_01262	2.41116	2.88129e-06	3.57382e-05	2	uncharacterized protein	-
FFUJ_01263	3.77863	6.31037e-06	6.55722e-05	2	uncharacterized protein	-
FFUJ_01264	3.25517	4.83056e-06	5.34144e-05	2	uncharacterized protein	-
FFUJ_01265	5.24949	1.25248e-07	3.56946e-06	3	uncharacterized protein	-
FFUJ_01269	-1.14412	0.000700138	0.00301898	4	uncharacterized protein	-
FFUJ_01295	-2.73509	3.03571e-05	0.000231066	7	probable molybdenum cofactor sulfurase HxB protein	protein modification
FFUJ_01302	1.26901	0.000407489	0.00194154	3	uncharacterized protein	-
FFUJ_01309	-1.09521	0.000533174	0.00240865	3	related to verprolin	cellular import
FFUJ_01331	-1.41115	2.88912e-06	3.57869e-05	3	uncharacterized protein	-
FFUJ_01332	-1.10287	3.58305e-05	0.00026251		uncharacterized protein	-
FFUJ_01335	1.57134	0.000199264	0.00107196	12	uncharacterized protein	nuclear transport
FFUJ_01337	-2.55081	0.000527865	0.00239113	2	uncharacterized protein	-
FFUJ_01347	-3.65021	0.000288296	0.00146152	3	uncharacterized protein	-
FFUJ_01358	1.32272	0.000301391	0.00151412	3	related to SLS1 protein precursor	protein targeting, sorting and translocation
FFUJ_01361	-1.44601	0.00287275	0.00969467		uncharacterized protein	-
FFUJ_01362	-1.33712	0.00202385	0.00729745	3	uncharacterized protein	-
FFUJ_01363	3.99861	1.38958e-07	3.85269e-06	1	related to Zn-dependent oxidoreductases	C-compound and carbohydrate metabolism
FFUJ_01367	1.0509	0.000699856	0.00301848	2	probable RNA binding protein Rpf2 involved in ribosome biogenesis	ribosome biogenesis
FFUJ_01373	-1.92378	4.48192e-06	5.02664e-05	6	uncharacterized protein	-
FFUJ_01396	-2.1443	5.32179e-05	0.000362181	2	related to mitochondrial integral membrane protein	-
FFUJ_01405	2.12834	2.42413e-06	3.16039e-05		uncharacterized protein	-
FFUJ_01408	1.73754	9.17598e-05	0.000565827	10	probable carbamoyl-phosphate synthase (glutamine-hydrolyzing) arginine-specific large chain	biosynthesis of arginine
FFUJ_01409	2.02194	5.99422e-06	6.30922e-05	1	uncharacterized protein	-
FFUJ_01410	-3.48435	1.19582e-05	0.000108497	3	uncharacterized protein	-
FFUJ_01417	-1.17261	0.000160602	0.000898689	9	uncharacterized protein	-
FFUJ_01433	-1.75245	0.000301189	0.00151352	5	uncharacterized protein	-
FFUJ_01436	-1.12968	0.00795435	0.0226904	3	uncharacterized protein	-
FFUJ_01443	1.43562	9.62494e-06	9.12929e-05		uncharacterized protein	-
FFUJ_01444	1.15931	0.000221616	0.00117129	2	probable THS1 - threonyl tRNA synthetase, cytosolic	aminoacyl-tRNA-synthetases
FFUJ_01449	-1.407	5.37558e-06	5.81601e-05	2	related to negative regulator of glucose-repressible genes	regulation of C-compound and carbohydrate metabolism
FFUJ_01450	1.03579	5.59569e-05	0.000376501	3	probable protein MET-10	amino acid metabolism
FFUJ_01470	-1.28438	1.29397e-05	0.000115074		uncharacterized protein	-
FFUJ_01481	2.21651	6.99665e-08	2.2723e-06	8	related to ARO8 - aromatic amino acid aminotransferase I	metabolism of the cysteine - aromatic group
FFUJ_01482	2.08268	0.00034604	0.0016976		uncharacterized protein	-
FFUJ_01526	1.57514	3.50998e-06	4.13857e-05	5	related to thioesterase family protein	-
FFUJ_01539	-1.05793	0.000178999	0.000980735	10	probable alternative oxidase precursor, mitochondrial	respiration
FFUJ_01549	-3.31107	4.6127e-06	5.14506e-05	7	related to MFS amino acid transporter	secondary metabolism			related to MFS amino acid transporter
FFUJ_01557	2.0113	1.86275e-06	2.59993e-05	11	related to GTP-binding protein	translation
FFUJ_01563	-1.08833	0.00266863	0.00912645	1	uncharacterized protein	-
FFUJ_01583	-7.80616	2.56023e-08	1.08189e-06		uncharacterized protein	-
FFUJ_01590	1.40454	0.000449916	0.00210266	7	related to DUF218 domain protein	-
FFUJ_01599	1.27579	5.02881e-05	0.000345698	4	related to BNA4 - kynurenine 3-mono oxygenase	C-compound and carbohydrate metabolism
FFUJ_01603	8.532	6.45812e-10	1.06949e-07	4	uncharacterized protein	-
FFUJ_01607	-1.30856	3.87645e-06	4.46192e-05	10	probable 1,4-Benzoquinone reductase	aerobic aromate catabolism
FFUJ_01608	-1.64564	1.12123e-05	0.000103414	1	uncharacterized protein	-
FFUJ_01609	-1.09625	0.00759407	0.021843		related to hydroxyproline-rich glycoprotein precursor	-
FFUJ_01613	2.12989	9.27284e-06	8.87777e-05		uncharacterized protein	-
FFUJ_01614	-1.34577	0.000216522	0.00114932	8	uncharacterized protein	-
FFUJ_01622	-3.08141	3.38159e-05	0.000250546	8	uncharacterized protein	-
FFUJ_01623	3.92881	7.05405e-07	1.22213e-05	6	uncharacterized protein	-
FFUJ_01624	3.65603	2.14226e-05	0.000174398	2	probable O-acetylhomoserine (thiol)-lyase	amino acid metabolism
FFUJ_01633	-1.21288	0.0022987	0.00811759	7	uncharacterized protein	-
FFUJ_01638	-1.09474	0.000650214	0.00283497	8	uncharacterized protein	-
FFUJ_01647	-3.3624	5.76757e-07	1.05914e-05	5	related to putative plasma membrane protein YRO2	stress response
FFUJ_01658	1.11332	4.82887e-05	0.000334455		probable dicarboxylate carrier protein	C-compound and carbohydrate transport
FFUJ_01661	-2.95313	1.893e-06	2.63017e-05	3	uncharacterized protein	secondary metabolism
FFUJ_01664	-2.54973	2.65275e-07	6.12598e-06	3	uncharacterized protein	-
FFUJ_01665	-1.19303	7.54836e-05	0.000480688	5	uncharacterized protein	-
FFUJ_01667	2.3707	0.000652288	0.00284267	4	uncharacterized protein	-
FFUJ_01668	3.16202	0.00135176	0.00523557	2	uncharacterized protein	-
FFUJ_01669	1.34133	8.244e-05	0.000516051	3	uncharacterized protein	-
FFUJ_01679	1.44118	9.2222e-06	8.83851e-05	4	probable zinc finger protein ZPR1	protein binding
FFUJ_01684	2.15556	0.00299336	0.0100317	2	uncharacterized protein	-
FFUJ_01685	-2.21424	6.6926e-08	2.20078e-06	1	related to zinc finger protein	transcriptional control		Zinc finger, C2H2-type; Zinc finger, C2H2-type/integrase, DNA-binding; Zinc finger, C2H2-like
FFUJ_01692	-1.42281	0.000327171	0.00162104	3	uncharacterized protein	-
FFUJ_01693	-1.90044	5.0472e-08	1.77735e-06	3	uncharacterized protein	-
FFUJ_01697	2.04403	0.000170391	0.000939169	3	uncharacterized protein	-
FFUJ_01699	1.4229	0.000168731	0.000933195	2	related to protein kinase chk1	cell cycle checkpoints (checkpoints of morphogenesis, DNA-damage,-replication, mitotic phase and spindle)
FFUJ_01700	1.3159	3.32363e-05	0.000247749	1	probable argininosuccinate lyase	biosynthesis of arginine
FFUJ_01707	-1.29481	1.68806e-05	0.000143193	2	related to RMD1 - protein required for meiotic division	meiosis
FFUJ_01709	-2.0676	8.0291e-06	7.93926e-05	7	probable choline-sulfatase	nitrogen, sulfur and selenium metabolism
FFUJ_01712	2.72955	4.5998e-07	9.01931e-06	9	uncharacterized protein	-
FFUJ_01713	1.86241	9.85651e-06	9.28664e-05	6	uncharacterized protein	-
FFUJ_01718	2.60642	8.51495e-07	1.40076e-05	2	related to DAHP synthase class II	aromate anabolism
FFUJ_01724	2.73403	0.0131299	0.0344348		uncharacterized protein	-
FFUJ_01725	3.7714	4.94968e-07	9.50732e-06		uncharacterized protein	-
FFUJ_01743	5.80496	5.31731e-08	1.83382e-06	5	related to arginase	degradation of arginine
FFUJ_01753	1.02876	0.0101406	0.0278215	2	uncharacterized protein	-
FFUJ_01760	-1.09309	0.000410814	0.00195338	1	uncharacterized protein	-
FFUJ_01768	-1.81266	0.00209083	0.00749522	5	uncharacterized protein	-
FFUJ_01770	2.16191	5.97146e-05	0.000396989	5	related to CDC5 - protein kinase involved in regulation of DNA replication	phosphate metabolism
FFUJ_01772	-1.73099	0.000109375	0.000654849	6	probable xanthine dehydrogenase	purin nucleotide/nucleoside/nucleobase metabolism
FFUJ_01773	8.2146	9.35302e-09	5.38957e-07		related to transcription factors	transcriptional control
FFUJ_01778	1.99353	0.00421482	0.0133619	2	related to calpain	protein/peptide degradation
FFUJ_01782	3.21276	4.46484e-07	8.81305e-06	7	probable acetylornithine aminotransferase precursor	amino acid metabolism
FFUJ_01785	-1.71219	0.000183258	0.000998413	3	uncharacterized protein	-
FFUJ_01787	-1.61404	4.23542e-07	8.47176e-06	3	uncharacterized protein	-
FFUJ_01794	1.68891	0.000560491	0.00250863	6	related to putative multidrug transporter Mfs1.1 (major facilitator family protein)	secondary metabolism			related to putative multidrug transporter Mfs1.1 (major facilitator family protein)
FFUJ_01795	-4.35511	6.25173e-06	6.51101e-05	3	uncharacterized protein	-
FFUJ_01796	-4.8486	4.97117e-06	5.45879e-05	4	uncharacterized protein	-
FFUJ_01797	-6.30397	3.63347e-07	7.67581e-06	2	uncharacterized protein	-
FFUJ_01798	-1.38468	2.51681e-05	0.000198048	13	uncharacterized protein	-		Zn(2)-C6 fungal-type DNA-binding domain
FFUJ_01804	1.37462	0.00719731	0.0209138		uncharacterized protein	secondary metabolism
FFUJ_01808	-1.52378	0.000271716	0.00139399	13	uncharacterized protein	-
FFUJ_01809	-2.77465	1.41744e-05	0.000124014		related to glucose/galactose transporter	C-compound and carbohydrate transport			related to glucose/galactose transporter
FFUJ_01819	-1.39423	0.000413883	0.00196488	1	probable triacylglycerol lipase V precursor	lipid, fatty acid and isoprenoid metabolism
FFUJ_01821	-1.29412	1.68617e-06	2.40086e-05		uncharacterized protein	-
FFUJ_01824	-1.08417	3.0041e-05	0.00022893	2	related to calcium permease Vcx1p	cation transport (H+, Na+, K+, Ca2+ , NH4+, etc.)
FFUJ_01834	-1.88271	0.00015684	0.000880587		uncharacterized protein	-
FFUJ_01835	-1.12821	0.00511868	0.0157065	5	uncharacterized protein	-
FFUJ_01839	-1.13156	0.00309077	0.0102962	6	related to mannosylphosphorylation protein MNN4	modification by phosphorylation, dephosphorylation, autophosphorylation
FFUJ_01850	1.47972	0.000382162	0.00184235		uncharacterized protein	-
FFUJ_01853	-3.48396	0.000122723	0.000721657	8	uncharacterized protein	-
FFUJ_01856	-1.34201	0.00111944	0.00447142	3	uncharacterized protein	-
FFUJ_01857	2.169	5.30315e-07	9.9472e-06		uncharacterized protein	-
FFUJ_01858	2.9127	3.98086e-07	8.12821e-06		related to triacylglycerol lipase	lipid, fatty acid and isoprenoid metabolism
FFUJ_01860	1.52249	0.000387469	0.00186598	3	uncharacterized protein	-
FFUJ_01863	1.27019	0.00723482	0.0210062	6	related to enoyl-CoA hydratase/isomerase	lipid, fatty acid and isoprenoid metabolism
FFUJ_01865	-1.00144	0.000381529	0.00184172	1	probable protein kinase PAK1	modification by phosphorylation, dephosphorylation, autophosphorylation
FFUJ_01868	2.18653	2.65137e-08	1.10346e-06	8	probable chorismate synthase/flavin reductase, NADPH-dependent	metabolism of the cysteine - aromatic group
FFUJ_01870	-1.16913	0.00466184	0.0145072	3	uncharacterized protein	metabolism of cyclic and unusual nucleotides
FFUJ_01872	-1.253	0.000113866	0.000677594	1	related to transcription factor KCS1	transcriptional control
FFUJ_01882	-3.64408	3.91925e-07	8.05858e-06	6	related to E.coli dioxygenase	nitrogen, sulfur and selenium metabolism
FFUJ_01883	-1.88492	0.000283297	0.00144214	3	related to permease	cellular import			related to permease
FFUJ_01887	-4.70693	0.00129752	0.00506068		uncharacterized protein	-
FFUJ_01888	-1.91637	0.00519351	0.0159059	3	uncharacterized protein	-
FFUJ_01891	1.32649	0.000149564	0.000847547	2	uncharacterized protein	-
FFUJ_01892	2.63902	0.000959607	0.00393387	1	uncharacterized protein	-		Zn(2)-C6 fungal-type DNA-binding domain
FFUJ_01899	2.26857	0.00128005	0.00500741		uncharacterized protein	-
FFUJ_01901	3.07553	0.000192881	0.0010425	1	related to beta-glucosidase	C-compound and carbohydrate metabolism
FFUJ_01902	-7.17071	7.5712e-09	4.67026e-07	1	probable DIP5 - glutamate and aspartate permease	amino acid/amino acid derivatives transport			probable DIP5 - glutamate and aspartate permease
FFUJ_01914	1.26563	1.5551e-05	0.000133954	1	related to MGMT family protein	DNA repair		Winged helix-turn-helix transcription repressor DNA-binding
FFUJ_01916	-1.45819	7.66025e-06	7.65243e-05		uncharacterized protein	-
FFUJ_01917	-1.30861	4.02104e-05	0.000288842	5	uncharacterized protein	-
FFUJ_01923	-2.37088	0.00187362	0.00684029	2	uncharacterized protein	-
FFUJ_01926	1.12514	0.000227796	0.00119981	1	related to oxidoreductase	secondary metabolism
FFUJ_01929	8.34079	5.07428e-11	2.56192e-08	1	related to UDPglucose 4-epimerase	-
FFUJ_01930	3.19111	1.22513e-06	1.88929e-05	4	uncharacterized protein	-
FFUJ_01931	4.98728	4.51809e-08	1.62846e-06	5	related to nodulin	protein binding
FFUJ_01933	1.01623	0.00100566	0.00409074	2	uncharacterized protein	-
FFUJ_01937	1.41153	0.000111577	0.000665047		related to inositol phosphatase	regulation of nitrogen, sulfur and selenium metabolism
FFUJ_01941	1.43258	9.99493e-06	9.4026e-05		uncharacterized protein	-
FFUJ_01942	1.67026	0.00281772	0.00953697	6	probable transporter MCH1	C-compound and carbohydrate transport			probable Probable transporter MCH1
FFUJ_01943	-1.43327	0.00124106	0.00487774	3	related to cholinesterase	lipid, fatty acid and isoprenoid metabolism
FFUJ_01944	-5.55018	1.86743e-08	8.7569e-07	13	related to allantoate permease	allantoin and allantoate transport			related to allantoate permease
FFUJ_01945	1.81618	0.00257914	0.00887971	2	related to amidohydrolase family protein	RNA binding
FFUJ_01946	3.04464	0.00245109	0.00853817		uncharacterized protein	-
FFUJ_01947	6.00688	6.0313e-05	0.000399378	1	uncharacterized protein	-
FFUJ_01948	7.69392	9.62847e-08	2.90148e-06	1	uncharacterized protein	-
FFUJ_01949	2.88137	3.35317e-06	3.99987e-05	1	uncharacterized protein	-		Zn(2)-C6 fungal-type DNA-binding domain; Transcription factor, fungi
FFUJ_01950	2.79838	1.55724e-07	4.1911e-06		related to epoxide hydrolase	superoxide metabolism
FFUJ_01951	2.79973	7.48756e-07	1.27771e-05	4	related to flavonol synthase-like protein	secondary metabolism
FFUJ_01952	-2.41061	0.00155558	0.00587641	2	related to delta-5/delta-6 fatty acid desaturase	lipid, fatty acid and isoprenoid metabolism
FFUJ_01954	1.19513	2.55637e-05	0.000200732	3	uncharacterized protein	-
FFUJ_01962	1.06911	3.89927e-05	0.000281304	1	uncharacterized protein	-
FFUJ_01965	-2.58518	0.000114598	0.000681285	3	probable proline racemase	-
FFUJ_01966	-1.37879	0.0011849	0.00469921	5	uncharacterized protein	-
FFUJ_01968	-1.17201	0.00101727	0.00413339		related to heterokaryon incompatibility protein	fungal and other eukaryotic cell type differentiation
FFUJ_01976	1.01438	0.000189094	0.00102414	1	uncharacterized protein	-
FFUJ_01979	1.78587	0.0136857	0.0356014	2	uncharacterized protein	-
FFUJ_01981	-3.4987	0.00124184	0.0048787		uncharacterized protein	secondary metabolism
FFUJ_01985	-2.22861	3.25057e-05	0.000243886	3	putative trichothecene biosynthesis gene	secondary metabolism
FFUJ_01986	1.84202	0.000642638	0.00280726		related to immune-responsive protein 1	-
FFUJ_01987	1.49609	0.00033172	0.00163916		related to sugar transporter	C-compound and carbohydrate transport			related to sugar transporter
FFUJ_01994	1.3779	0.000660766	0.00287212	3	related to salicylate 1-monooxygenase (flavoprotein monooxygenase)	aerobic aromate catabolism
FFUJ_01996	-1.77399	0.0125464	0.0331695		related to C4-dicarboxylate transport protein mae1	C4-dicarboxylate transport (e.g. malate, succinate, fumarate)			related to C4-dicarboxylate transport protein mae1
FFUJ_02000	3.31307	1.60091e-07	4.27945e-06	1	related to beta-lactamase	-
FFUJ_02001	7.32546	2.29004e-06	3.03501e-05	2	uncharacterized protein	-
FFUJ_02002	3.85756	6.61635e-05	0.000431435	1	uncharacterized protein	-
FFUJ_02003	-2.67196	2.71568e-05	0.000211107	2	uncharacterized protein	-
FFUJ_02008	1.0003	0.00460126	0.0143478		related to pentafunctional arom polypeptide	metabolism of derivatives of dehydroquinic acid, shikimic acid and chorismic acid
FFUJ_02013	-2.88383	6.96454e-06	7.09264e-05	3	uncharacterized protein	-
FFUJ_02015	-1.65132	0.000132818	0.000770934		uncharacterized protein	-
FFUJ_02024	1.24224	0.000338847	0.00166855	1	uncharacterized protein	-
FFUJ_02026	1.70755	0.000109075	0.000654377		uncharacterized protein	-
FFUJ_02027	2.3179	1.03667e-06	1.64418e-05	1	related to ARO80 - positive transcription regulator of ARO9 and ARO10	transcriptional control		Zn(2)-C6 fungal-type DNA-binding domain
FFUJ_02034	2.24058	0.00358384	0.0116592	8	uncharacterized protein	-
FFUJ_02040	-1.28864	0.000761157	0.00324029	6	uncharacterized protein	-
FFUJ_02043	-1.32843	0.00023402	0.00122802	5	related to D-alanine aminotransferase	biosynthesis of alanine
FFUJ_02045	-1.47024	3.6156e-05	0.000264578	5	related to 3-oxoacyl-[acyl-carrier-protein] reductase	metabolism of melanins
FFUJ_02046	-2.99762	3.74832e-07	7.82084e-06	6	probable monoamine oxidase N	secondary metabolism
FFUJ_02047	-2.90301	1.76576e-08	8.34402e-07	6	related to HNM1 - Choline permease	secondary metabolism			related to HNM1 - Choline permease
FFUJ_02052	1.4805	1.58231e-05	0.000135852	2	uncharacterized protein	-
FFUJ_02054	-1.52524	7.95123e-05	0.000501233		related to methyltransferase	secondary metabolism
FFUJ_02055	2.17138	7.62726e-06	7.6364e-05	4	related to lipoxygenase 1	lipid, fatty acid and isoprenoid metabolism
FFUJ_02064	4.94122	4.43236e-09	3.45012e-07	2	related to ankyrin	protein binding
FFUJ_02065	2.03037	3.57195e-06	4.18213e-05	2	related to Protein indc11	regulation of electron transport and membrane-associated energy conservation
FFUJ_02066	1.04213	8.30215e-05	0.000518201	2	related to NADH oxidase	metabolism of vitamins, cofactors, and prosthetic groups
FFUJ_02071	1.68011	0.000259773	0.0013436		related to isoflavone reductase homolog P3	secondary metabolism
FFUJ_02072	1.45232	7.69744e-05	0.000487743		related to C6 zink-finger protein PRO1A	regulation of secondary metabolism		Zn(2)-C6 fungal-type DNA-binding domain
FFUJ_02075	3.99581	6.75347e-06	6.92372e-05	3	related to Virulence protein STM3117	C-compound and carbohydrate metabolism
FFUJ_02076	4.72704	1.06486e-06	1.67492e-05	2	related to MFS transporter	drug/toxin transport			related to MFS transporter
FFUJ_02077	-7.7751	1.18971e-09	1.57333e-07	11	FMS1 - Protein involved in the biosynthesis of pantothenic acid	degradation of polyamines
FFUJ_02078	-6.08365	4.59569e-09	3.45012e-07	11	probable HOL1 - Putative substrate-H+ antiporter - unknown biological function	drug/toxin transport			probable HOL1 - Putative substrate-H+ antiporter - unknown biological function
FFUJ_02081	2.36311	0.000243959	0.00127435		uncharacterized protein	C-compound and carbohydrate metabolism
FFUJ_02082	-1.73456	0.000524982	0.00238277	4	related to sorbitol utilization protein sou1	C-compound and carbohydrate metabolism
FFUJ_02084	-3.50697	7.33622e-05	0.00047004	4	uncharacterized protein	-		Basic-leucine zipper (bZIP) transcription factor
FFUJ_02086	-3.57612	5.8513e-08	1.98447e-06	1	uncharacterized protein	secondary metabolism			uncharacterized protein - related to MFS multidrug transporter
FFUJ_02087	-5.52433	7.87739e-11	3.35527e-08	1	related to multidrug resistance protein	-			related to multidrug resistance protein
FFUJ_02092	-3.60657	0.00173683	0.00641478	1	related to mitochondrial cytosolically directed NADH dehydrogenase	respiration
FFUJ_02096	-2.27277	0.000182546	0.000995713	1	uncharacterized protein	-
FFUJ_02110	2.9601	1.76486e-05	0.000148439	1	uncharacterized protein	secondary metabolism
FFUJ_02116	3.78608	0.000454228	0.00211919	3	probable L-lactate dehydrogenase (cytochrome)	secondary metabolism	NRPS34
FFUJ_02117	1.66719	0.0171879	0.0431067	4	uncharacterized protein	secondary metabolism	NRPS34	Zn(2)-C6 fungal-type DNA-binding domain
FFUJ_02118	2.99687	3.86816e-05	0.000279537	3	probable mfs-multidrug-resistance transporter	secondary metabolism	NRPS34		probable mfs-multidrug-resistance transporter
FFUJ_02123	-1.24522	0.0161458	0.0409312		related to IBR finger domain protein	secondary metabolism
FFUJ_02125	-4.1322	0.00646704	0.0191059	12	related to linoleate diol synthase	lipid, fatty acid and isoprenoid metabolism
FFUJ_02126	-1.01407	0.000373597	0.00181009	6	related to chloroperoxidase	detoxification
FFUJ_02128	-1.31534	0.000157212	0.000882132	4	uncharacterized protein	-
FFUJ_02146	2.28997	7.49586e-05	0.0004786		uncharacterized protein	secondary metabolism		Zn(2)-C6 fungal-type DNA-binding domain; Transcription factor, fungi
FFUJ_02147	9.45989	5.15672e-11	2.56192e-08	4	uncharacterized protein	-
FFUJ_02148	3.36174	0.00477837	0.0148081		related to glu/asp-tRNA amidotransferase subunit A	amino acid metabolism
FFUJ_02149	1.23706	1.2128e-05	0.000109606		related to C6 zink-finger protein PRO1A	regulation of secondary metabolism
FFUJ_02150	3.20768	2.87302e-07	6.48303e-06		uncharacterized protein	-
FFUJ_02151	7.56222	6.72909e-10	1.08097e-07	1	uncharacterized protein	-
FFUJ_02152	1.70391	0.000125184	0.00073479	11	uncharacterized protein	-
FFUJ_02153	1.20394	0.000156969	0.000881039	1	related to transcriptional activator Mut3p	transcription activation		Transcription factor, fungi
FFUJ_02154	-1.90358	0.00159779	0.00600135	2	related to pisatin demethylase	defense related proteins
FFUJ_02155	-2.32997	0.000322516	0.00160403	1	related to transaminase type I	biosynthesis of arginine
FFUJ_02176	-2.11832	4.97878e-05	0.000342772	2	uncharacterized protein	-
FFUJ_02179	3.51816	6.30236e-06	6.5526e-05	5	related to monocarboxylate transporter 2	C-compound and carbohydrate transport			related to monocarboxylate transporter 2
FFUJ_02181	-1.15811	0.0196947	0.0483866	6	related to ceramidase	extracellular aminosaccharide degradation
FFUJ_02185	-2.51227	2.33681e-07	5.59314e-06	1	uncharacterized protein	-
FFUJ_02186	-5.55963	6.42836e-07	1.1384e-05	1	uncharacterized protein	-
FFUJ_02189	-2.28	0.000167138	0.000928425	9	uncharacterized protein	cellular signalling
FFUJ_02191	-1.28049	0.0100857	0.0276957	2	uncharacterized protein	-
FFUJ_02192	-3.63717	3.77418e-07	7.86588e-06	3	probable bifunctional P-450:NADPH-P450 reductase	secondary metabolism
FFUJ_02193	-4.22909	1.44126e-05	0.000125799	6	related to DAL5 - Allantoate and ureidosuccinate permease	allantoin and allantoate transport			related to DAL5 - Allantoate and ureidosuccinate permease
FFUJ_02194	-3.26615	0.000118835	0.000702613	3	uncharacterized protein	-		Zn(2)-C6 fungal-type DNA-binding domain
FFUJ_02195	-1.55711	0.011028	0.029798	4	related to triacylglycerol lipase II precursor	lipid, fatty acid and isoprenoid metabolism
FFUJ_02196	-1.33769	0.000452566	0.00211197	1	uncharacterized protein	C-compound and carbohydrate metabolism
FFUJ_02197	1.64763	0.00388248	0.0124529	1	uncharacterized protein	-
FFUJ_02198	1.45732	1.64166e-05	0.000140032	5	uncharacterized protein	DNA conformation modification (e.g. chromatin)				GNAT
FFUJ_02201	-1.06252	0.00595794	0.0178399		related to 2`-hydroxyisoflavone reductase	C-compound and carbohydrate metabolism
FFUJ_02202	1.87193	0.00155303	0.00586801	3	uncharacterized protein	-
FFUJ_02204	2.75283	9.8478e-06	9.2832e-05	6	related to 1-aminocyclopropane-1-carboxylate synthase	nitrogen metabolism
FFUJ_02205	3.08918	7.76096e-07	1.30838e-05		related to galactinol synthase	polysaccharide metabolism
FFUJ_02206	1.34243	0.000469926	0.00217852		uncharacterized protein	-
FFUJ_02208	5.40352	1.10401e-08	6.03985e-07		uncharacterized protein	secondary metabolism
FFUJ_02209	8.20563	3.07322e-10	6.88926e-08	2	uncharacterized protein	secondary metabolism
FFUJ_02210	4.42802	0.00522625	0.0159875	3	related to ankyrin	secondary metabolism
FFUJ_02213	-1.83686	0.000625873	0.00274708	7	related to sugar transport protein STL1	secondary metabolism			related to sugar transport protein STL1
FFUJ_02214	6.89466	2.11486e-09	2.19131e-07		uncharacterized protein	secondary metabolism
FFUJ_02215	1.96007	0.000518494	0.00236032	4	related to alcohol oxidase	secondary metabolism
FFUJ_02216	-3.88179	2.65018e-08	1.10346e-06	4	probable catalase isozyme P	secondary metabolism
FFUJ_02218	6.24485	9.25986e-09	5.35438e-07	4	uncharacterized protein	-
FFUJ_02226	-3.62961	0.000120383	0.000709724	1	uncharacterized protein	-
FFUJ_02227	-2.05432	0.000605116	0.00267129	1	uncharacterized protein	protein binding
FFUJ_02232	-1.6525	0.00208944	0.00749279	1	uncharacterized protein	-
FFUJ_02237	1.373	0.00101912	0.00413906	4	related to monocarboxylate transporter 2	secondary metabolism			related to monocarboxylate transporter 2
FFUJ_02239	1.25979	0.000480145	0.00221481	2	probable acyl-CoA transferases/carnitine dehydratase	-
FFUJ_02243	-1.34915	0.000252418	0.00131406		related to triacylglycerol lipase V precursor	metabolism of beta-lactams
FFUJ_02244	-1.62837	7.77549e-06	7.73127e-05	4	uncharacterized protein	transcription activation		Zn(2)-C6 fungal-type DNA-binding domain; Transcription factor, fungi
FFUJ_02245	-2.18906	2.14197e-06	2.88875e-05	5	related to arylamine N-acetyltransferase	-
FFUJ_02247	-3.24015	1.9413e-05	0.000161106	2	related to aldo/keto reductase	C-compound and carbohydrate metabolism
FFUJ_02248	-4.85336	5.22571e-09	3.76196e-07	22	related to lipase (lipP)	lipid, fatty acid and isoprenoid metabolism
FFUJ_02249	-3.83722	1.35603e-06	2.0482e-05	24	related to neutral amino acid permease	amino acid/amino acid derivatives transport			related to neutral amino acid permease
FFUJ_02252	1.25781	0.00184766	0.00676029	4	related to NmrA-like family protein	-
FFUJ_02256	-4.85894	0.000175994	0.000966284	8	related to methyltransferase	secondary metabolism
FFUJ_02257	-1.71726	0.00441346	0.0138562	2	related to toxD protein	secondary metabolism
FFUJ_02265	1.57527	3.06266e-05	0.000232444	4	uncharacterized protein	-
FFUJ_02266	6.72539	1.3649e-09	1.69524e-07	4	uncharacterized protein	-
FFUJ_02267	-3.20165	2.9525e-06	3.62729e-05	2	related to general amidase	secondary metabolism
FFUJ_02269	-2.237	7.02265e-05	0.000452631	4	related to HOL1 - Putative substrate-H+ antiporter - unknown biological function	drug/toxin transport			related to HOL1 - Putative substrate-H+ antiporter - unknown biological function
FFUJ_02270	-1.05371	0.000521916	0.00237103	4	uncharacterized protein	-		Zn(2)-C6 fungal-type DNA-binding domain
FFUJ_02271	-3.30749	4.96564e-07	9.50816e-06	14	related to acid phosphatase precursor	-
FFUJ_02272	-2.1434	9.22295e-05	0.000568342	2	uncharacterized protein	-
FFUJ_02279	-1.75757	0.00572864	0.0172771	3	uncharacterized protein	-
FFUJ_02281	-3.92745	1.33683e-07	3.7517e-06	5	probable laccase precursor	aerobic aromate catabolism
FFUJ_02282	-2.537	1.62359e-06	2.33162e-05	7	related to ROT2 - glucosidase II, catalytic subunit	C-compound and carbohydrate metabolism
FFUJ_02286	2.20782	0.000128881	0.000751379	1	related to heterokaryon incompatibility protein het-6	fungal and other eukaryotic cell type differentiation
FFUJ_02287	-5.56422	2.04754e-10	5.45509e-08	3	probable xanthine dehydrogenase	xanthine catabolism
FFUJ_02288	-2.54142	1.39106e-08	6.98647e-07	4	uncharacterized protein	-
FFUJ_02289	3.42559	7.37559e-09	4.61031e-07	1	related to Dextranase	-
FFUJ_02294	1.18219	0.00349417	0.0114045		uncharacterized protein	cytokinesis (cell division) /septum formation and hydrolysis				GNAT
FFUJ_02295	1.42063	8.42618e-05	0.000524163	2	probable transcriptional regulator	-		Negative transcriptional regulator
FFUJ_02296	-1.25446	0.000620074	0.00272815		related to tol protein	fungal and other eukaryotic cell type differentiation
FFUJ_02297	-3.58089	0.00290966	0.00979225	2	probable low-affinity hexose transporter HXT3	C-compound and carbohydrate metabolism			probable low-affinity hexose transporter HXT3
FFUJ_02299	-1.66341	6.01263e-07	1.09322e-05	4	uncharacterized protein	-
FFUJ_02300	-3.98722	2.13228e-07	5.27531e-06		uncharacterized protein	-
FFUJ_02301	-1.23462	0.0140263	0.0363554	1	uncharacterized protein	-
FFUJ_02304	1.44283	0.00237571	0.00832767	1	uncharacterized protein	-		Zn(2)-C6 fungal-type DNA-binding domain; Transcription factor, fungi
FFUJ_02307	1.70045	0.000302596	0.00151934	4	probable GTP-binding protein Drab11	GTP binding
FFUJ_02308	6.77524	2.63013e-08	1.10346e-06	4	uncharacterized protein	secondary metabolism		Zn(2)-C6 fungal-type DNA-binding domain
FFUJ_02310	-7.46404	9.71844e-11	3.6458e-08	4	uncharacterized protein	transcriptional control		Zn(2)-C6 fungal-type DNA-binding domain; Transcription factor, fungi
FFUJ_02311	-5.43897	3.16709e-08	1.25776e-06	11	uncharacterized protein	-
FFUJ_02312	-5.6435	1.31643e-10	4.32119e-08	11	related to sugar transport protein STP1	secondary metabolism			related to sugar transport protein STP1
FFUJ_02313	-2.69353	2.33867e-05	0.000186911	5	related to ankyrin	secondary metabolism
FFUJ_02315	-4.30942	3.42649e-07	7.40894e-06	4	related to seed maturation protein pm25	-
FFUJ_02316	-2.30374	0.00162849	0.00609283	5	uncharacterized protein	-
FFUJ_02317	-7.55656	1.26024e-05	0.000112893	1	related to light induced alcohol dehydrogenase Bli-4	C-compound and carbohydrate metabolism
FFUJ_02323	1.50968	0.000448182	0.0020963		uncharacterized protein	-			uncharacterized protein
FFUJ_02327	5.6149	3.86744e-08	1.4391e-06	3	related to Staphylococcus multidrug resistance protein	transport facilities			related to Staphylococcus multidrug resistance protein
FFUJ_02331	1.19543	0.000344664	0.00169311		uncharacterized protein	-
FFUJ_02333	-1.66005	0.00279114	0.00947234	3	related to lactose permease	C-compound and carbohydrate transport			related to lactose permease
FFUJ_02334	1.18668	5.27845e-05	0.000360031		related to lactose regulatory protein	transcription activation		Zn(2)-C6 fungal-type DNA-binding domain; Transcription factor, fungi
FFUJ_02337	1.14255	2.37797e-05	0.000189392	6	related to putative transporter SEO1	anion transport			related to putative transporter SEO1
FFUJ_02343	4.34889	4.09866e-09	3.30062e-07		uncharacterized protein	-
FFUJ_02345	1.75178	0.000573516	0.00256069	2	related to citrate lyase beta subunit	tricarboxylic-acid pathway (citrate cycle, Krebs cycle, TCA cycle)
FFUJ_02348	-1.07097	0.0121845	0.0324033	4	related to ABC transporter	ATP binding			related to ABC transporter
FFUJ_02349	1.61177	0.000389452	0.00187357	1	related to transcription co-repressor GAL80	regulation of C-compound and carbohydrate metabolism
FFUJ_02352	-2.55381	3.27961e-06	3.92741e-05		related to YRO2 protein	stress response
FFUJ_02356	1.28771	0.000198163	0.00106697		uncharacterized protein	-
FFUJ_02357	-2.29067	6.20108e-05	0.000408853		uncharacterized protein	-
FFUJ_02358	-1.7455	0.000495943	0.0022774		uncharacterized protein	-
FFUJ_02362	-1.01771	2.38871e-05	0.000190083	3	probable MSH6 - DNA mismatch repair protein	DNA repair
FFUJ_02366	-2.07609	2.4563e-06	3.18418e-05	3	uncharacterized protein	-
FFUJ_02368	-2.85083	3.94195e-05	0.000283937	1	uncharacterized protein	-
FFUJ_02378	1.2614	0.000419206	0.00198634	2	probable PRX1 - mitochondrial isoform of thioredoxin peroxidase	oxidative stress response
FFUJ_02380	8.52231	5.28731e-10	9.43605e-08	3	uncharacterized protein	-
FFUJ_02381	5.87701	3.69301e-08	1.40548e-06	6	uncharacterized protein	-
FFUJ_02382	3.20793	2.36642e-07	5.63466e-06	7	uncharacterized protein	-
FFUJ_02385	-3.57779	2.62571e-07	6.07117e-06	7	uncharacterized protein	-
FFUJ_02386	7.62719	6.43443e-08	2.13113e-06	2	uncharacterized protein	-
FFUJ_02387	1.81665	3.98169e-06	4.56305e-05	3	uncharacterized protein	-
FFUJ_02389	-4.59996	3.29168e-06	3.9393e-05	8	related to high affinity methionine permease	amino acid/amino acid derivatives transport			related to high affinity methionine permease
FFUJ_02397	-1.36081	0.0131095	0.0343912	1	related to multidrug resistant protein	secondary metabolism			related to multidrug resistant protein
FFUJ_02416	-1.28043	0.00183615	0.00672085	15	related to nitrate reductase	nitrogen, sulfur and selenium metabolism
FFUJ_02421	-3.52762	1.09384e-08	6.03813e-07	8	probable uric acid-xanthine permease	nucleotide/nucleoside/nucleobase transport			probable uric acid-xanthine permease
FFUJ_02422	-1.02651	0.000955844	0.00392309	2	related to maleylacetate reductase	secondary metabolism
FFUJ_02424	-1.42131	5.81018e-05	0.000388373	5	related to nik-1 protein (Os-1p protein)	cellular sensing and response to external stimulus
FFUJ_02426	-1.36573	9.67309e-06	9.16078e-05	8	related to glycerophosphoryl diester phosphodiesterase family protein	-
FFUJ_02427	-2.55439	2.31892e-06	3.06224e-05	7	uncharacterized protein	-
FFUJ_02430	-5.36753	5.65229e-07	1.04318e-05	11	uncharacterized protein	-
FFUJ_02431	-1.16475	0.00353051	0.0115128	7	uncharacterized protein	-
FFUJ_02434	-1.49311	4.96406e-05	0.000341967	2	uncharacterized protein	-
FFUJ_02435	-1.60401	3.5967e-05	0.000263405	1	uncharacterized protein	-
FFUJ_02444	-2.41865	8.06888e-06	7.97002e-05	20	related to bifunctional GTP cyclohydrolase II/3, 4-dihydroxy-2butanone-4-phosphate synthase	-
FFUJ_02453	2.34318	7.76545e-07	1.30838e-05		probable SER33 - 3-phosphoglycerate dehydrogenase	biosynthesis of serine
FFUJ_02466	-2.6126	1.72992e-05	0.000146003	10	uncharacterized protein	-
FFUJ_02467	-1.46745	3.56499e-06	4.1787e-05	10	probable cyanate lyase	nitrogen, sulfur and selenium metabolism		Lambda repressor-like, DNA-binding
FFUJ_02485	1.72644	3.31595e-05	0.000247378	2	uncharacterized protein	-
FFUJ_02489	1.14097	0.000189239	0.00102462	2	uncharacterized protein	regulation of electron transport and membrane-associated energy conservation
FFUJ_02492	-1.24889	0.000292091	0.00147872	6	uncharacterized protein	-
FFUJ_02493	-1.73134	1.63806e-05	0.00013979	6	uncharacterized protein	-
FFUJ_02498	1.23716	0.000777615	0.00329585	1	probable aspartate kinase	amino acid metabolism
FFUJ_02504	4.22724	8.34675e-07	1.38386e-05	2	related to SRP40 - suppressor of mutant AC40 of RNA polymerase I and III	-		Basic-leucine zipper (bZIP) transcription factor
FFUJ_02508	5.5309	5.56095e-08	1.8965e-06	1	related to malic acid transport protein	C4-dicarboxylate transport (e.g. malate, succinate, fumarate)			related to malic acid transport protein
FFUJ_02509	-1.73799	3.09186e-05	0.000234369	21	related to Lysophospholipase	lipid, fatty acid and isoprenoid metabolism
FFUJ_02519	1.76146	9.46551e-06	9.01996e-05	2	uncharacterized protein	-
FFUJ_02523	1.29732	0.000966405	0.00395998	2	related to glutamic acid decarboxylase	secondary metabolism
FFUJ_02524	1.42036	0.00215652	0.00769431		related to glutamic acid decarboxylase	-
FFUJ_02525	1.5397	0.000468858	0.00217475		uncharacterized protein	-
FFUJ_02526	2.53445	3.54386e-06	4.16251e-05		uncharacterized protein	-
FFUJ_02527	3.30189	0.000256987	0.00133369	2	uncharacterized protein	-
FFUJ_02528	1.05567	0.00153304	0.00581055		related to small s protein	fungal and other eukaryotic cell type differentiation		ARID/BRIGHT DNA-binding domain
FFUJ_02532	1.05444	0.000148086	0.000841196		uncharacterized protein	-
FFUJ_02541	1.57796	2.53718e-05	0.00019948	7	uncharacterized protein	-
FFUJ_02542	-2.9784	1.49732e-05	0.000129829	5	uncharacterized protein	-
FFUJ_02543	-2.00904	4.1883e-05	0.000298061	4	uncharacterized protein	-
FFUJ_02544	-2.99214	7.07026e-07	1.22378e-05		related to calcium-independent phospholipase A2	lipid, fatty acid and isoprenoid metabolism
FFUJ_02561	-4.6148	1.75177e-07	4.61334e-06	8	uncharacterized protein	-
FFUJ_02574	-1.30167	1.97091e-05	0.000162828	3	probable ATP-binding multidrug cassette transport protein	drug/toxin transport			probable ATP-binding multidrug cassette transport protein
FFUJ_02578	1.19062	0.000244594	0.00127731	3	uncharacterized protein	protein/peptide degradation
FFUJ_02580	1.08053	0.000379431	0.00183448		related to dityrosine transporter	drug/toxin transport			related to dityrosine transporter
FFUJ_02590	-1.80284	7.6971e-05	0.000487743	2	uncharacterized protein	-
FFUJ_02591	-5.57759	7.30041e-06	7.37747e-05	13	uncharacterized protein	-
FFUJ_02604	1.2158	0.000101697	0.000615946	4	uncharacterized protein	-
FFUJ_02632	-2.24411	1.8798e-06	2.61867e-05	12	related to PTR2 - Di- and tripeptide permease	peptide transport			related to PTR2 - Di- and tripeptide permease
FFUJ_02635	-3.99911	4.93715e-06	5.43052e-05	14	uncharacterized protein	-
FFUJ_02643	-1.66312	1.53255e-05	0.00013239		related to amino-terminal amidase	protein modification
FFUJ_02644	-1.15521	0.000146152	0.000831494	4	uncharacterized protein	-
FFUJ_02647	-2.13348	3.7797e-06	4.38627e-05	4	related to exo-alpha-sialidase / neuraminidase	-
FFUJ_02655	1.59758	3.2539e-06	3.90425e-05		related to flavin-containing monooxygenase	nitrogen, sulfur and selenium metabolism
FFUJ_02656	-2.15476	2.54319e-08	1.07965e-06	2	related to aromatic amino acid aminotransferase I	regulation of amino acid metabolism
FFUJ_02670	1.45156	0.000118001	0.000698358	2	probable alpha-methylacyl-coa racemase	lipid, fatty acid and isoprenoid metabolism
FFUJ_02678	1.8379	5.38893e-06	5.82359e-05	4	related to ATP-binding cassette (ABC) transporter	ATP binding			related to ATP-binding cassette (ABC) transporter
FFUJ_02680	1.47754	4.11739e-05	0.00029404	14	related to L-serine dehydratase	degradation of serine
FFUJ_02685	-1.23231	0.0201436	0.0492458	4	related to acid phosphatase	phosphate metabolism		p53-like transcription factor, DNA-binding
FFUJ_02686	1.11049	0.000218008	0.00115554	3	related to HFB30	transcriptional control
FFUJ_02692	2.20794	3.93591e-07	8.06812e-06	7	uncharacterized protein	purin nucleotide/nucleoside/nucleobase metabolism
FFUJ_02693	1.71577	0.00317988	0.0105377	2	uncharacterized protein	-
FFUJ_02695	1.45299	0.00104488	0.00422409	3	probable hydroxyacylglutathione hydrolase	cell growth / morphogenesis
FFUJ_02709	5.83639	2.21912e-09	2.23828e-07	4	related to monocarboxylate transporter 4	C-compound and carbohydrate transport			related to monocarboxylate transporter 4
FFUJ_02711	-1.02779	0.00278882	0.00946881		related to cyclin B3	mitotic cell cycle and cell cycle control
FFUJ_02719	-1.26367	0.0131897	0.0345517	3	uncharacterized protein	-
FFUJ_02735	4.62261	7.84534e-09	4.7595e-07	1	uncharacterized protein	-
FFUJ_02750	-1.54026	0.000813022	0.00342303	2	uncharacterized protein	-		Homeobox; Homeobox, conserved site
FFUJ_02753	1.03276	2.10117e-05	0.000171508	2	uncharacterized protein	protein/peptide degradation
FFUJ_02772	-1.98764	1.47687e-06	2.16145e-05		uncharacterized protein	-
FFUJ_02776	2.4985	1.8125e-07	4.75284e-06	5	related to cysteine-rich protein NFX-1	transcription repression
FFUJ_02784	-1.67849	0.000363159	0.00177025	6	uncharacterized protein	-
FFUJ_02785	-2.16347	2.71367e-06	3.43072e-05	1	related to C6 zink-finger protein PRO1A	DNA binding		Zn(2)-C6 fungal-type DNA-binding domain
FFUJ_02788	4.29096	1.90679e-07	4.93672e-06		uncharacterized protein	-
FFUJ_02790	-1.04327	0.000181304	0.00098953	4	related to ERD1 protein, required for retention of luminal ER proteins	protein targeting, sorting and translocation
FFUJ_02792	1.03381	9.89672e-05	0.000603588	2	related to coenzyme A diphosphatase	metabolism of vitamins, cofactors, and prosthetic groups
FFUJ_02795	1.35239	2.32421e-05	0.000185997	1	related to C.elegans ZK688.3 protein and E.coli hpcEp	lipid, fatty acid and isoprenoid metabolism
FFUJ_02801	-1.28126	2.439e-05	0.000193332	1	related to krueppel protein	transcriptional control		Zinc finger, C2H2-type; Zinc finger, C2H2-type/integrase, DNA-binding; Zinc finger, C2H2-like
FFUJ_02808	-1.25599	0.000948313	0.00389539	2	uncharacterized protein	-
FFUJ_02817	3.38248	3.45715e-07	7.4501e-06	14	related to putative multidrug transporter	drug/toxin transport			related to putative multidrug transporter
FFUJ_02826	1.37629	0.000296855	0.00149706		related to multidrug resistance protein	secondary metabolism			related to multidrug resistance protein
FFUJ_02831	1.34368	3.31013e-05	0.000247119		related to glutamic acid decarboxylase	degradation of glutamate
FFUJ_02838	-1.49869	0.000158126	0.000886482	3	probable DFG5 protein	fungal and other eukaryotic cell type differentiation
FFUJ_02849	-1.61236	2.8138e-06	3.51619e-05	1	uncharacterized protein	-
FFUJ_02852	-1.37453	0.00084346	0.00352535	7	related to monooxygenase	secondary metabolism
FFUJ_02856	-1.17716	9.2359e-05	0.000568879	2	related to epoxide hydrolase	sugar, glucoside, polyol and carboxylate catabolism
FFUJ_02859	-1.58194	0.00297539	0.00998057	7	related to D-amino acid hydantoin hydrolase (hydantoinase)	amino acid metabolism
FFUJ_02862	-2.75286	0.00114356	0.00455293	16	uncharacterized protein	-
FFUJ_02868	1.4577	0.000161379	0.000902486	1	uncharacterized protein	-
FFUJ_02872	1.71579	1.05999e-06	1.67107e-05	1	uncharacterized protein	-
FFUJ_02884	2.29569	4.74775e-07	9.22549e-06	3	related to tRNA 2`-phosphotransferase	tRNA processing
FFUJ_02892	-2.52062	7.59922e-08	2.41258e-06	5	uncharacterized protein	-
FFUJ_02899	1.13033	2.20034e-05	0.000177865	3	probable NIP7 protein, required for efficient 60S ribosome subunit biogenesis	ribosome biogenesis
FFUJ_02900	1.88085	6.15576e-07	1.1083e-05	2	related to glutamate 5-kinase	biosynthesis of proline
FFUJ_02901	2.40824	1.25157e-08	6.51739e-07	1	related to Ku70-binding protein	-
FFUJ_02913	1.49413	1.64223e-06	2.35105e-05		probable alpha-aminoadipate reductase large subunit	amino acid metabolism
FFUJ_02914	3.3888	1.9957e-08	9.01349e-07	3	uncharacterized protein	-
FFUJ_02950	3.64536	1.93803e-08	8.92855e-07	3	related to fluconazole resistance protein (FLU1)	resistance proteins			related to fluconazole resistance protein (FLU1)
FFUJ_02971	-3.35087	4.27253e-07	8.50951e-06	2	related to fatty acid elongation protein	-
FFUJ_02973	1.0332	5.46661e-05	0.000369885	3	probable SDO1 Protein required for cell viability localised to cytoplasm and nucleus	rRNA processing
FFUJ_02982	-2.08582	1.36274e-06	2.05663e-05	1	uncharacterized protein	-
FFUJ_02988	-1.29159	0.00771632	0.0221409	4	uncharacterized protein	-
FFUJ_02991	1.17926	4.80236e-05	0.000332744	1	related to multidrug resistance protein	secondary metabolism			related to multidrug resistance protein
FFUJ_03003	-1.37128	0.000128736	0.000751005	6	probable pyridoxine 4-dehydrogenase	biosynthesis of vitamins, cofactors, and prosthetic groups
FFUJ_03019	1.02684	0.000409272	0.00194802	6	uncharacterized protein	-
FFUJ_03021	1.0838	2.42705e-05	0.000192634	2	probable valine--tRNA ligase	aminoacyl-tRNA-synthetases
FFUJ_03032	1.82281	6.44546e-07	1.14033e-05	4	related to phosphatidylserine-specific receptor	cell death		Transcription factor jumonji/aspartyl beta-hydroxylase; Transcription factor jumonji
FFUJ_03038	1.1564	0.00429138	0.0135447	1	related to DNA polymerase theta	DNA synthesis and replication
FFUJ_03054	1.64253	0.00627288	0.0186191	1	uncharacterized protein	C-1 compound anabolism
FFUJ_03094	1.081	0.000119213	0.000704235		uncharacterized protein	-
FFUJ_03098	-1.89035	0.00104898	0.00423693	6	uncharacterized protein	-
FFUJ_03099	4.30275	1.02159e-06	1.62473e-05		related to multidrug resistance protein	drug/toxin transport
FFUJ_03122	2.19016	1.73234e-06	2.45141e-05	1	probable UGA2 - succinate semialdehyde dehydrogenase	metabolism of glutamate
FFUJ_03133	-1.24947	2.08415e-05	0.000170346	2	uncharacterized protein	-
FFUJ_03139	1.22129	0.00244829	0.00853003	1	uncharacterized protein	-
FFUJ_03140	1.75787	1.05329e-06	1.66337e-05		uncharacterized protein	-
FFUJ_03154	-4.48686	1.47179e-07	4.02596e-06	3	related to gibberellin 20-oxidase	secondary metabolism
FFUJ_03155	-1.32871	3.13394e-06	3.80001e-05	3	related to 2-amino-3-carboxylmuconate-6-semialdehyde decarboxylase	C-compound and carbohydrate metabolism
FFUJ_03182	-1.63766	3.59336e-07	7.62319e-06	4	probable potassium transporter TRK-1	cation transport (H+, Na+, K+, Ca2+ , NH4+, etc.)			probable potassium transporter TRK-1
FFUJ_03185	2.03792	5.16494e-07	9.75163e-06	1	related to members of the aldo/keto reductase family	C-compound and carbohydrate metabolism
FFUJ_03191	-2.77471	1.59071e-07	4.26867e-06	9	uncharacterized protein	-
FFUJ_03192	-1.32535	0.000105007	0.000632449	2	related to pheromone receptor PRE-1	regulation by binding / dissociation
FFUJ_03198	2.07221	1.69456e-07	4.48839e-06	1	related to thiamine-phosphate diphosphorylase (EC 2.5.1.3) / hydroxyethylthiazole kinase (EC 2.7.1.50)	biosynthesis of vitamins, cofactors, and prosthetic groups
FFUJ_03199	2.01413	4.67812e-05	0.000325608	4	related to mitochondrial cytosolically directed NADH dehydrogenase	respiration
FFUJ_03219	-1.55186	0.000631067	0.00276658	3	uncharacterized protein	-		Centromere protein Cenp-B, DNA-binding domain 1
FFUJ_03233	-1.15953	4.20369e-05	0.000299041	2	uncharacterized protein	-		Transcription factor, fungi
FFUJ_03244	1.27731	6.55171e-05	0.00042798		related to tRNA dihydrouridine synthase	tRNA modification
FFUJ_03246	1.04829	0.00324327	0.0107111		uncharacterized protein	-
FFUJ_03247	5.08749	2.74989e-08	1.13084e-06	16	uncharacterized protein	-		Zinc finger, CCCH-type
FFUJ_03248	2.35783	3.92936e-07	8.06812e-06	1	uncharacterized protein	-
FFUJ_03255	3.32627	2.22943e-06	2.98263e-05	3	uncharacterized protein	-
FFUJ_03258	1.66857	7.62248e-05	0.000484329	5	uncharacterized protein	-
FFUJ_03259	-1.36713	7.20086e-06	7.28889e-05	1	uncharacterized protein	-
FFUJ_03265	-2.3714	0.0121994	0.0324153	20	uncharacterized protein	-
FFUJ_03266	1.12039	4.05274e-05	0.000290779	7	probable 4-nitrophenylphosphatase	phosphate metabolism
FFUJ_03275	-1.09301	0.000106441	0.000640039	2	uncharacterized protein	chromosome segregation/division
FFUJ_03299	-1.08346	6.57622e-05	0.000429428	3	related to vacuolar zinc efflux protein	cation transport (H+, Na+, K+, Ca2+ , NH4+, etc.)			related to vacuolar zinc efflux protein
FFUJ_03302	-2.86043	1.15983e-05	0.000106228	3	uncharacterized protein	-
FFUJ_03309	1.30427	9.34631e-06	8.92488e-05		uncharacterized protein	-
FFUJ_03310	-1.23643	0.000585028	0.00260261	2	uncharacterized protein	-
FFUJ_03315	1.27627	0.0057928	0.017442	3	uncharacterized protein	-
FFUJ_03320	1.0773	0.0109376	0.0296147	4	uncharacterized protein	C-compound and carbohydrate metabolism
FFUJ_03338	2.01474	6.02058e-05	0.000398956	3	related to senescence marker protein 30	cell aging
FFUJ_03354	2.71689	2.25314e-06	3.00125e-05	4	related to purine nucleotide binding protein	nucleotide/nucleoside/nucleobase binding
FFUJ_03360	1.87926	8.84955e-08	2.69772e-06	3	probable 2-isopropylmalalate synthase	metabolism of the pyruvate family (alanine, isoleucine, leucine, valine) and D-alanine
FFUJ_03366	-1.0642	0.000560931	0.00250999	1	uncharacterized protein	-
FFUJ_03368	-5.79962	4.99603e-10	9.1837e-08	3	related to oxidoreductase, zinc-binding dehydrogenase family superfamily	C-compound and carbohydrate metabolism
FFUJ_03369	-4.61135	2.98584e-08	1.20628e-06	2	related to cytochrome P450	lipid, fatty acid and isoprenoid metabolism
FFUJ_03376	2.15005	5.02565e-07	9.57412e-06	11	uncharacterized protein	-
FFUJ_03377	5.63394	3.73612e-07	7.80424e-06		uncharacterized protein	-
FFUJ_03378	1.39583	0.000266211	0.00137082	2	related to alcohol dehydrogenase	C-compound and carbohydrate metabolism
FFUJ_03381	1.50055	0.000420082	0.00198815	4	probable beta-1,3 exoglucanase precursor	polysaccharide metabolism
FFUJ_03382	3.63376	1.02857e-09	1.41098e-07	2	uncharacterized protein	-
FFUJ_03383	2.86836	5.5151e-06	5.9251e-05	7	uncharacterized protein	-
FFUJ_03387	2.6456	2.79286e-06	3.50642e-05	3	uncharacterized protein	protein binding
FFUJ_03390	-1.79793	4.26771e-07	8.50951e-06	6	related to TOB3 (member of AAA-ATPase family)	transport ATPases
FFUJ_03391	1.33447	0.00384167	0.0123501		uncharacterized protein	-
FFUJ_03393	3.80376	1.22528e-07	3.50281e-06	8	uncharacterized protein	-				GNAT
FFUJ_03402	-1.42846	1.89132e-05	0.000157599	1	uncharacterized protein	-
FFUJ_03404	-2.51493	7.23447e-05	0.000464657	1	related to alcohol dehydrogenase I - ADH1	C-compound and carbohydrate metabolism
FFUJ_03405	1.47094	0.000226144	0.00119282	4	uncharacterized protein	-
FFUJ_03406	2.3392	0.00237306	0.00832314	3	uncharacterized protein	-
FFUJ_03410	1.24067	0.0008625	0.0035943	1	related to cercosporin resistance protein	-		Zn(2)-C6 fungal-type DNA-binding domain
FFUJ_03413	-1.4225	0.000410739	0.00195338	3	uncharacterized protein	-
FFUJ_03414	-1.30006	0.000406596	0.00193829	2	uncharacterized protein	-
FFUJ_03424	-1.28556	0.00141184	0.00542881	1	probable acetyl-CoA carboxylase	lipid, fatty acid and isoprenoid metabolism
FFUJ_03429	-2.59116	2.53343e-06	3.25434e-05	2	probable subtilisin-like serine protease	protein/peptide degradation
FFUJ_03432	1.47108	5.29864e-07	9.9472e-06		related to Altered inheritance of mitochondria protein 1	-
FFUJ_03433	1.51858	2.11458e-05	0.00017245	1	probable arginyl-tRNA synthetase, cytosolic	aminoacyl-tRNA-synthetases
FFUJ_03439	2.25504	0.00554474	0.0167969	2	probable succinate-fumarate transporter	C-compound and carbohydrate transport
FFUJ_03445	5.57473	7.61451e-11	3.33262e-08		uncharacterized protein	-
FFUJ_03451	-9.03146	1.35862e-09	1.69524e-07	9	probable catalase-1	stress response
FFUJ_03452	-8.01213	1.24986e-09	1.62481e-07	8	related to xylulose-5-phosphate/fructose-6-phosphate phosphoketolase	pentose-phosphate pathway
FFUJ_03457	-3.27244	9.60793e-09	5.4679e-07	8	uncharacterized protein	secondary metabolism		Zn(2)-C6 fungal-type DNA-binding domain
FFUJ_03458	-8.63828	3.28693e-12	1.2218e-08	4	related to GABA permease	C-compound and carbohydrate transport			related to GABA permease
FFUJ_03459	-1.45143	0.0015068	0.00573458		related to TOB3 (member of AAA-ATPase family)	transport ATPases
FFUJ_03461	2.05741	2.10255e-06	2.85233e-05	4	related to tol protein	fungal and other eukaryotic cell type differentiation
FFUJ_03462	2.34783	1.5639e-05	0.000134523	11	uncharacterized protein	-
FFUJ_03463	2.00702	0.000132958	0.000771477		uncharacterized protein	-
FFUJ_03464	-1.66153	0.00108112	0.0043444		uncharacterized protein	-
FFUJ_03465	-1.15266	0.00315377	0.0104644	3	related to aminopeptidase Y precursor, vacuolar	lysosomal and vacuolar protein degradation
FFUJ_03466	1.12393	0.000519554	0.002364	3	probable CYS4 - cystathionine beta-synthase	biosynthesis of cysteine
FFUJ_03469	-1.25503	0.0115434	0.0309858	4	related to integral membrane protein PTH11	C-compound and carbohydrate transport
FFUJ_03470	-1.02212	0.000100657	0.000612066	3	uncharacterized protein	-
FFUJ_03472	5.14113	2.35894e-10	5.78161e-08		probable neutral amino acid permease	amino acid/amino acid derivatives transport			probable neutral amino acid permease
FFUJ_03473	-1.32155	0.00224268	0.00795847	6	related to fructosyl amino acid oxidase	protein modification
FFUJ_03476	-3.29388	4.63121e-06	5.15321e-05	5	uncharacterized protein	-
FFUJ_03481	1.43379	0.000166718	0.000926983		related to flavin oxidoreductase	secondary metabolism
FFUJ_03482	1.84652	2.08932e-05	0.000170692	10	uncharacterized protein	-
FFUJ_03483	2.09762	1.65146e-06	2.36242e-05	8	probable APE3 - vacuolar aminopeptidase Y	protein processing (proteolytic)
FFUJ_03486	1.20916	2.34064e-05	0.000186983	1	related to anthranilate synthase component	biosynthesis of tryptophan
FFUJ_03488	-1.75087	0.000363098	0.00177025	1	uncharacterized protein	-
FFUJ_03498	2.23892	2.91457e-06	3.60293e-05	2	uncharacterized protein	-
FFUJ_03499	-1.26411	2.20557e-05	0.000178056	3	probable high-affinity nickel transport protein nic1	heavy metal ion transport (Cu+, Fe3+, etc.)			probable high-affinity nickel transport protein nic1
FFUJ_03504	-3.31242	4.36023e-05	0.000307988	1	related to methyltransferase	secondary metabolism
FFUJ_03505	1.84269	4.96956e-06	5.45879e-05	4	uncharacterized protein	-
FFUJ_03507	1.65402	3.8481e-05	0.000278377	4	probable lysine permease	amino acid/amino acid derivatives transport			probable lysine permease
FFUJ_03511	2.6807	8.19309e-06	8.05376e-05	1	probable extragenic suppressor of the bimD6 mutation	phosphate metabolism
FFUJ_03512	1.07007	0.00015598	0.000877823	1	probable aspartic proteinase precursor	extracellular protein degradation
FFUJ_03516	-3.37144	0.00185492	0.00678549	4	uncharacterized protein	-
FFUJ_03518	-2.11491	1.18119e-05	0.000107567	2	uncharacterized protein	-
FFUJ_03520	1.92186	3.06039e-07	6.81208e-06	2	related to serine-type carboxypeptidase Z precursor	protein/peptide degradation
FFUJ_03521	-1.12578	0.000104377	0.000629071	2	related to GIP2 Glc7p-interacting protein	-
FFUJ_03529	6.01308	1.17485e-08	6.27317e-07	2	related to UDP-glucose 4-epimerase	C-compound and carbohydrate metabolism
FFUJ_03530	4.64764	3.59842e-08	1.38649e-06	3	related to AAH1 - adenosine deaminase	purine nucleotide /nucleoside/nucleobase catabolism
FFUJ_03531	2.02111	5.69755e-06	6.06792e-05		probable TfdA family oxidoreductase	-
FFUJ_03535	1.8765	0.00406403	0.0129427		related to pisatin demethylase cytochrome P450	secondary metabolism
FFUJ_03539	3.38007	5.08551e-08	1.78741e-06	3	uncharacterized protein	-		Zinc finger, C2H2-type; Zinc finger, C2H2-type/integrase, DNA-binding; Zinc finger, C2H2-like
FFUJ_03541	-2.53529	3.6406e-06	4.24629e-05	5	Weak similarity to Y.pseudotuberculosis CDP-3,6-dideoxy-D-glycero-L-glycero-4-hexulose-5-epimerase	-
FFUJ_03542	-4.72947	2.44814e-09	2.35611e-07	5	related to C6 finger domain protein	-		Zn(2)-C6 fungal-type DNA-binding domain
FFUJ_03543	-1.01743	0.000214107	0.00113947	1	uncharacterized protein	-
FFUJ_03545	-2.28405	3.06337e-07	6.81208e-06	6	related to xylosidase/arabinosidase	polysaccharide metabolism
FFUJ_03547	1.16035	0.000110929	0.000662739		uncharacterized protein	-
FFUJ_03550	-3.16431	0.000420459	0.00198941	1	uncharacterized protein	-
FFUJ_03552	3.1912	8.44939e-08	2.60722e-06	4	uncharacterized protein	-
FFUJ_03560	2.61642	1.57447e-06	2.2771e-05	2	related to nicotinamide mononucleotide permease	C-compound and carbohydrate transport			related to nicotinamide mononucleotide permease
FFUJ_03563	-3.45192	2.35267e-07	5.61645e-06	1	related to putative tartrate transporter	secondary metabolism			related to putative tartrate transporter
FFUJ_03565	-1.0554	0.00247204	0.00858188	2	uncharacterized protein	-
FFUJ_03566	2.99493	7.45946e-06	7.5093e-05	1	probable pectin lyase precursor	secondary metabolism
FFUJ_03567	-1.08317	0.00429582	0.0135564		uncharacterized protein	-
FFUJ_03568	-1.40212	0.000525746	0.00238447	2	uncharacterized protein	-
FFUJ_03569	-3.20623	2.88688e-05	0.00022185	2	uncharacterized protein	-
FFUJ_03570	1.96463	0.000517913	0.00235942	4	uncharacterized protein	-
FFUJ_03584	1.78644	2.91095e-05	0.00022342	1	uncharacterized protein	-
FFUJ_03586	1.26484	0.0141809	0.0366731	1	uncharacterized protein	-
FFUJ_03587	1.73358	0.000498919	0.00228764		related to putative tartrate transporter	vitamine/cofactor transport			related to putative tartrate transporter
FFUJ_03590	1.98684	0.00028036	0.00142956		related to 2,4-dihydroxyhept-2-ene-1,7-dioic acid aldolase	secondary metabolism
FFUJ_03591	2.69138	3.17758e-05	0.000239386	1	related to aspartate aminotransferase, cytoplasmic	metabolism of the aspartate family
FFUJ_03593	-1.90193	1.99146e-05	0.000164106	3	uncharacterized protein	-
FFUJ_03594	-1.6888	0.0010933	0.00438513	4	uncharacterized protein	-
FFUJ_03596	-1.07018	0.00203326	0.00732564	2	probable L-lactate dehydrogenase (cytochrome)	respiration
FFUJ_03597	-5.0054	5.22923e-06	5.69453e-05	1	uncharacterized protein	-
FFUJ_03598	-5.66999	9.26283e-09	5.35438e-07	14	related to allantoate transport protein	allantoin and allantoate transport			related to allantoate transport protein
FFUJ_03599	-2.39067	2.00177e-05	0.000164859	13	related to N-carbamoyl-L-amino acid hydrolase	amino acid metabolism
FFUJ_03601	5.38966	3.27163e-06	3.92041e-05	1	uncharacterized protein	phosphate metabolism
FFUJ_03602	3.9202	0.00022185	0.00117219	3	related to coenzyme a synthetase	metabolism of vitamins, cofactors, and prosthetic groups
FFUJ_03606	6.27781	4.96211e-08	1.7554e-06	4	related to YPC1 - alkaline ceramidase	lipid, fatty acid and isoprenoid metabolism
FFUJ_03607	1.08831	0.00181518	0.00665601	7	related to arachidonate 5-lipoxygenase	lipid, fatty acid and isoprenoid metabolism
FFUJ_03609	1.16942	0.000773409	0.00328105	4	related to salicylate hydroxylase	-
FFUJ_03610	-1.23	0.00338136	0.0110949	6	uncharacterized protein	-
FFUJ_03611	-2.77045	3.26623e-05	0.000244661	6	uncharacterized protein	-
FFUJ_03613	1.95104	4.46593e-05	0.00031369	2	uncharacterized protein	-
FFUJ_03614	7.76318	1.9506e-08	8.94165e-07		related to gamma hydroxybutyrate dehydrogenase	degradation of isoleucine
FFUJ_03616	5.47693	1.78746e-09	2.01577e-07		related to bifunctional 4-hydroxyphenylacetate degradation enzyme	aerobic aromate catabolism
FFUJ_03617	3.30629	2.91592e-08	1.18761e-06		uncharacterized protein	-
FFUJ_03619	2.2274	1.34096e-05	0.000118337	1	related to hexose transporter protein	C-compound and carbohydrate transport			related to hexose transporter protein
FFUJ_03621	3.12542	2.50634e-06	3.2263e-05	8	uncharacterized protein	secondary metabolism
FFUJ_03633	-1.36807	0.000282508	0.00143852		probable dityrosine transporter	drug/toxin transport			probable dityrosine transporter
FFUJ_03634	-1.91975	2.27338e-05	0.000182725	3	uncharacterized protein	regulation of secondary metabolism
FFUJ_03638	-1.33844	0.000203667	0.00109272		related to NAM7 - nonsense-mediated mRNA decay protein (RdRP)	polynucleotide degradation
FFUJ_03639	-1.92264	3.23421e-06	3.8857e-05		uncharacterized protein	-
FFUJ_03644	-3.02531	4.38869e-05	0.000309566	5	uncharacterized protein	-	NPS17/AM Toxin group
FFUJ_03645	-5.33948	1.08504e-06	1.70036e-05	5	related to tripeptidyl-peptidase I	protein/peptide degradation	NPS17/AM Toxin group
FFUJ_03646	-4.43282	1.5583e-05	0.000134167	1	uncharacterized protein	-
FFUJ_03647	-4.9472	3.35105e-06	3.99987e-05	1	uncharacterized protein	-
FFUJ_03656	2.46931	3.75226e-06	4.35884e-05	2	related to aspartic-type signal peptidase	protein processing (proteolytic)
FFUJ_03660	-2.79262	1.06516e-06	1.67492e-05	10	related to pathway-specific regulatory protein nit-4	transcriptional control		Transcription factor, fungi
FFUJ_03661	-3.47156	6.75595e-08	2.21764e-06	11	related to sugar transporter	secondary metabolism			related to sugar transporter
FFUJ_03662	-1.2835	0.0193515	0.0476708	1	related to tol protein	fungal and other eukaryotic cell type differentiation
FFUJ_03671	-3.04887	0.000362723	0.00176953	2	probable glucokinase	C-compound and carbohydrate metabolism
FFUJ_03675	-3.76594	0.000226476	0.00119423	4	related to hexose transporter protein	C-compound and carbohydrate transport			related to hexose transporter protein
FFUJ_03678	-1.62896	0.00087575	0.00364539		related to ATP adenylyltransferase II	purine nucleotide /nucleoside/nucleobase catabolism
FFUJ_03681	2.77284	9.23854e-06	8.84955e-05		uncharacterized protein	-
FFUJ_03685	2.62779	1.4163e-06	2.09955e-05	4	related to non-ribosomal peptide synthetase	secondary metabolism
FFUJ_03686	-4.57323	3.79187e-07	7.8938e-06	19	related to salicylate 1-monooxygenase	secondary metabolism
FFUJ_03691	-2.10786	8.04365e-06	7.94937e-05	2	probable PAD1 - phenylacrylic acid decarboxylase	C-compound and carbohydrate metabolism
FFUJ_03692	-2.17588	4.85969e-05	0.000336075	5	uncharacterized protein	-		Zn(2)-C6 fungal-type DNA-binding domain
FFUJ_03693	4.59187	4.30613e-08	1.55817e-06	2	related to aldehyde dehydrogenase	secondary metabolism
FFUJ_03696	-1.37296	0.00893629	0.0250331	3	related to D-arabinitol 2-dehydrogenase	C-compound and carbohydrate metabolism
FFUJ_03697	-4.33658	1.60117e-07	4.27945e-06	4	related to dienelactone hydrolase and related enzymes	-
FFUJ_03700	1.61122	0.00073283	0.00313714	2	uncharacterized protein	-
FFUJ_03703	3.97892	0.000229998	0.00120968	2	related to allantoate transporter	allantoin and allantoate transport			related to allantoate transporter
FFUJ_03704	1.3004	0.000163561	0.000913022	2	related to GDSL Lipase/Acylhydrolase family protein	C-compound and carbohydrate metabolism
FFUJ_03708	3.46156	0.0102297	0.0280324		uncharacterized protein	secondary metabolism
FFUJ_03710	1.52935	2.16188e-05	0.000175451	6	probable Arylsulfatase	polysaccharide metabolism
FFUJ_03717	-1.48886	0.000439806	0.00206238	1	uncharacterized protein	secondary metabolism
FFUJ_03719	-2.44701	1.82479e-05	0.000153095		uncharacterized protein	metal binding
FFUJ_03721	-2.07078	0.00225659	0.00799395	5	uncharacterized protein	-
FFUJ_03726	2.26217	0.0199188	0.0488326	2	uncharacterized protein	-
FFUJ_03730	1.52801	0.00110595	0.00442526		uncharacterized protein	-
FFUJ_03736	-5.57067	1.59394e-08	7.73082e-07	5	related to choline monooxygenase	secondary metabolism
FFUJ_03737	4.41074	2.40309e-06	3.14403e-05	3	uncharacterized protein	-
FFUJ_03739	1.07462	0.00153308	0.00581055	8	uncharacterized protein	-
FFUJ_03744	-2.6994	3.23969e-07	7.12345e-06	4	related to G protein coupled receptor like protein	G-protein coupled receptor signalling pathway
FFUJ_03747	-3.6587	4.72172e-08	1.67604e-06	5	related to HNM1 - Choline permease	secondary metabolism			related to HNM1 - Choline permease
FFUJ_03752	-1.86156	0.00339915	0.0111478	7	HIS-3 histidine biosynthesis trifunctional protein	biosynthesis of histidine
FFUJ_03753	-1.64134	0.00368424	0.011919		related to Cupin domain protein	-
FFUJ_03754	-1.85864	0.011633	0.0311763	1	probable transcription factor Pig1p	transcriptional control		Zn(2)-C6 fungal-type DNA-binding domain; Zinc finger, C2H2-type; Transcription factor, fungi; Zinc finger, C2H2-type/integrase, DNA-binding; Zinc finger, C2H2-like
FFUJ_03760	2.13761	5.83749e-06	6.18115e-05	4	uncharacterized protein	-
FFUJ_03761	1.75927	0.0024024	0.0084022	3	uncharacterized protein	-
FFUJ_03772	1.29993	0.000722681	0.00309947		uncharacterized protein	-				GNAT
FFUJ_03773	1.98349	0.000290446	0.00147079		uncharacterized protein	lipid, fatty acid and isoprenoid metabolism
FFUJ_03774	3.59461	1.02253e-07	3.05131e-06		uncharacterized protein	-
FFUJ_03775	1.71008	0.00251634	0.0086898		uncharacterized protein	fungal and other eukaryotic cell type differentiation
FFUJ_03778	-1.80959	0.00144589	0.00553602	8	related to RSB1 - integral membrane transporter or flippase that may transport LCBs from the cytoplasmic side toward the extracytoplasmic side of the membrane	lipid/fatty acid transport
FFUJ_03792	3.59913	2.8563e-07	6.47405e-06	2	related to heterokaryon incompatibility protein het-6	fungal and other eukaryotic cell type differentiation
FFUJ_03793	4.97411	6.79579e-07	1.19186e-05		uncharacterized protein	-
FFUJ_03798	1.40302	3.17867e-06	3.83905e-05	7	probable pectate lyase	polysaccharide metabolism
FFUJ_03799	7.09602	1.55666e-09	1.8461e-07	4	uncharacterized protein	-
FFUJ_03800	1.59922	0.000367546	0.00178594	1	uncharacterized protein	-
FFUJ_03806	-1.75813	1.69344e-06	2.40749e-05	2	probable rhamnogalacturonan acetylesterase precursor	C-compound and carbohydrate metabolism
FFUJ_03810	1.05139	9.24158e-05	0.000568879	4	uncharacterized protein	-
FFUJ_03812	2.53344	7.01354e-05	0.000452203	2	uncharacterized protein	-
FFUJ_03813	-2.15214	0.000298343	0.00150251	1	related to tyrosinase precursor	metabolism of phenylpropanoids
FFUJ_03814	-2.4802	2.33631e-07	5.59314e-06	1	uncharacterized protein	-
FFUJ_03815	-3.85221	2.47455e-06	3.20333e-05	7	uncharacterized protein	-
FFUJ_03816	-5.37547	8.7254e-10	1.29263e-07	4	related to permeases - unknown function	peptide transport			related to permeases - unknown function
FFUJ_03819	-4.05153	0.000935871	0.00385722	17	probable monoamine oxidase N	secondary metabolism
FFUJ_03820	2.21684	5.31134e-06	5.76346e-05	3	uncharacterized protein	-
FFUJ_03821	6.67694	2.46592e-08	1.05661e-06	3	uncharacterized protein	-
FFUJ_03823	-1.48018	5.60001e-06	5.99114e-05	2	related to aspartate--tRNA ligase, mitochondrial	-
FFUJ_03824	-2.77339	3.24867e-06	3.90053e-05	2	related to integral membrane protein	cellular signalling
FFUJ_03827	-2.75652	2.29968e-07	5.53308e-06	2	uncharacterized protein	-
FFUJ_03829	-1.25185	4.43915e-06	4.99085e-05	2	uncharacterized protein	-
FFUJ_03831	-1.15245	7.09563e-05	0.000456694		uncharacterized protein	-
FFUJ_03832	-2.18303	0.00041927	0.00198634		uncharacterized protein	-
FFUJ_03836	-2.05481	4.49791e-05	0.000315334		uncharacterized protein	-
FFUJ_03837	-2.46931	8.54801e-07	1.4042e-05	2	related to alpha-mannosidase 1a	C-compound and carbohydrate metabolism
FFUJ_03839	-4.04377	4.01095e-07	8.16493e-06		uncharacterized protein	-
FFUJ_03843	4.14716	1.20988e-08	6.37252e-07	1	uncharacterized protein	-
FFUJ_03846	-2.49571	0.000381514	0.00184172	1	uncharacterized protein	-
FFUJ_03847	-1.51511	2.49661e-06	3.21828e-05	1	probable Na+-transporting ATPase ENA-1 (sodium P-type ATPase ENA-1)	cation transport (H+, Na+, K+, Ca2+ , NH4+, etc.)			probable Na+-transporting ATPase ENA-1 (sodium P-type ATPase ENA-1)
FFUJ_03848	-2.71375	5.83587e-06	6.18115e-05	4	uncharacterized protein	-
FFUJ_03849	-1.32291	9.30807e-06	8.90687e-05	3	uncharacterized protein	-
FFUJ_03861	-1.49461	0.000417718	0.00198104		probable lysosomal cobalamin transporter	-
FFUJ_03869	-1.46555	0.0047114	0.0146366	3	related to monophenol monooxygenase (tyrosinase)	metabolism of tyrosine
FFUJ_03872	1.25908	0.000137908	0.000792689		uncharacterized protein	-
FFUJ_03873	-2.13023	0.000116328	0.000689346	7	related to allantoate permease	allantoin and allantoate transport			related to allantoate permease
FFUJ_03874	1.91273	0.000267526	0.00137673	3	uncharacterized protein	-
FFUJ_03875	5.10702	3.96335e-08	1.46588e-06		related to 3-hydroxyacyl-CoA dehydratase	cell cycle
FFUJ_03876	-3.31334	2.61037e-08	1.09803e-06		related to heterokaryon incompatibility protein (het-6OR allele)	fungal and other eukaryotic cell type differentiation
FFUJ_03892	-2.00394	7.72153e-05	0.000488933	5	related to ketoreductases	C-compound and carbohydrate metabolism
FFUJ_03893	1.61801	2.63554e-06	3.35968e-05	4	uncharacterized protein	-
FFUJ_03894	1.79518	0.00284517	0.00961572	3	uncharacterized protein	-
FFUJ_03895	1.20241	0.00427105	0.0135014	4	uncharacterized protein	-
FFUJ_03896	2.6019	0.000157909	0.000885775		uncharacterized protein	-
FFUJ_03906	1.54394	0.000136026	0.000785559	4	related to monooxigenase	secondary metabolism
FFUJ_03909	-3.17599	8.35932e-05	0.000521569	11	uncharacterized protein	-
FFUJ_03910	-3.69229	1.31118e-07	3.70801e-06	10	related to nicotinamide mononucleotide permease	C-compound and carbohydrate transport			related to nicotinamide mononucleotide permease
FFUJ_03911	2.52889	2.33266e-05	0.000186511		uncharacterized protein	-
FFUJ_03912	-3.70248	4.02187e-07	8.16905e-06	3	uncharacterized protein	-		Zn(2)-C6 fungal-type DNA-binding domain
FFUJ_03917	-1.18037	7.95768e-05	0.000501275	3	related to mannosylphosphorylation protein MNN4	protein modification
FFUJ_03920	1.09079	0.0111068	0.0299846	2	uncharacterized protein	-
FFUJ_03922	-3.04541	1.99233e-06	2.74741e-05	2	related to periplasmic beta-glucosidase/beta-xylosidase precursor	C-compound and carbohydrate metabolism
FFUJ_03934	-1.02847	0.0154359	0.0394033	2	uncharacterized protein	-
FFUJ_03936	3.79511	2.97256e-07	6.65549e-06	2	uncharacterized protein	-
FFUJ_03938	1.00256	0.00583923	0.0175473	8	uncharacterized protein	-
FFUJ_03940	-4.32591	1.50239e-06	2.19182e-05		related to gamma-glutamyltransferase	amino acid metabolism
FFUJ_03941	1.83703	0.0194325	0.0478126	2	uncharacterized protein	-
FFUJ_03942	2.2126	0.00439211	0.013801	1	uncharacterized protein	secondary metabolism		Zn(2)-C6 fungal-type DNA-binding domain; Transcription factor, fungi
FFUJ_03943	1.52623	0.00167981	0.00624307	2	related to hydroxyquinol-1,2-dioxygenase	secondary metabolism
FFUJ_03953	-1.57328	0.0055734	0.0168753	5	uncharacterized protein	-
FFUJ_03954	2.80149	5.16706e-07	9.75163e-06	1	uncharacterized protein	-
FFUJ_03955	6.15983	1.36571e-08	6.87794e-07		related to hippurate hydrolase	protein modification
FFUJ_03956	2.30696	0.000848929	0.00354337	1	related to hydrolases or acyltransferases (alpha/beta hydrolase superfamily)	-
FFUJ_03957	-2.21919	3.19196e-05	0.000240174		uncharacterized protein	fungal and other eukaryotic cell type differentiation
FFUJ_03958	-1.85073	0.00126257	0.00494852		uncharacterized protein	secondary metabolism
FFUJ_03963	3.06691	1.04546e-07	3.09462e-06	1	related to ADP-ribose pyrophosphatase	purin nucleotide/nucleoside/nucleobase metabolism
FFUJ_03973	-1.38565	0.00402429	0.0128361	2	uncharacterized protein	-
FFUJ_03974	-2.62892	8.79263e-08	2.68482e-06	4	related to zinc finger protein odd-paired-like (opl)	transcriptional control		Zinc finger, C2H2-type; Zinc finger, C2H2-type/integrase, DNA-binding; Zinc finger, C2H2-like
FFUJ_03975	-2.09872	1.2181e-05	0.000109976	1	uncharacterized protein	-		Zn(2)-C6 fungal-type DNA-binding domain
FFUJ_03976	-2.10998	3.69751e-05	0.000269499	6	uncharacterized protein	-
FFUJ_03984	2.54398	0.00210039	0.00752033	5	fusarubin cluster - polyketide synthase	metabolism of polyketides	Fusarubin
FFUJ_03986	-3.16037	1.45403e-05	0.000126673	5	fusarubin cluster - monooxygenase	secondary metabolism	Fusarubin
FFUJ_03987	-2.35694	0.000114192	0.000679094	3	fusarubin cluster - oxidoreductase	secondary metabolism	Fusarubin
FFUJ_03988	-4.1656	6.00631e-06	6.31263e-05	3	fusarubin cluster - dehydrogenase	secondary metabolism	Fusarubin
FFUJ_03989	-1.37948	0.00159052	0.00598139	3	fusarubin cluster - transcription factor	regulation of secondary metabolism	Fusarubin	Zn(2)-C6 fungal-type DNA-binding domain
FFUJ_03990	-3.18266	2.79524e-06	3.50642e-05	1	fusarubin cluster - esterase	secondary metabolism
FFUJ_03993	2.65893	3.60142e-06	4.20934e-05	4	related to formate transport protein	C-compound and carbohydrate transport			related to formate transport protein
FFUJ_03995	2.53506	1.91934e-07	4.95524e-06	8	related to host-specific AK-toxin Akt2	toxins
FFUJ_03998	-2.78961	1.41483e-06	2.09955e-05	3	related to cycloheximide-inducible protein CIP70 (cytochrome P450 family)	diterpenes metabolism
FFUJ_04004	-1.3754	4.13029e-05	0.000294732	3	uncharacterized protein	-
FFUJ_04007	-1.38792	0.000328803	0.00162781		related to ALCOHOL DEHYDROGENASE I - ADH1	C-compound and carbohydrate metabolism
FFUJ_04018	-1.25129	0.00130153	0.0050731		uncharacterized protein	-
FFUJ_04023	7.13638	6.41217e-07	1.13663e-05	3	probable neutral amino acid permease	amino acid/amino acid derivatives transport			probable neutral amino acid permease
FFUJ_04027	-6.86839	1.14366e-07	3.32639e-06	4	related to pisatin demethylase / cytochrome P450 monooxygenase	detoxification involving cytochrome P450
FFUJ_04028	-3.52324	3.15631e-07	6.96509e-06	1	related to integral membrane protein PTH11	virulence, disease factors
FFUJ_04029	6.59162	1.11968e-08	6.0714e-07		uncharacterized protein	-
FFUJ_04035	-4.84232	7.34195e-08	2.35532e-06	1	probable aspartate aminotransferase, cytoplasmic	amino acid metabolism
FFUJ_04036	-2.84553	7.55828e-06	7.58386e-05	1	probable delta-1-pyrroline-5-carboxylate dehydrogenase	biosynthesis of glutamate
FFUJ_04037	1.0502	0.0102489	0.0280767		related to heterokaryon incompatibility protein	fungal and other eukaryotic cell type differentiation
FFUJ_04039	1.03905	0.00011531	0.000684632	2	related to dimeric dihydrodiol dehydrogenase	secondary metabolism
FFUJ_04040	4.73325	5.17126e-08	1.81215e-06		related to hexose transporter protein	C-compound and carbohydrate transport			related to hexose transporter protein
FFUJ_04045	2.02833	8.29044e-07	1.37914e-05	9	related to ATP-binding protein, putative pantothenate kinase	ATP binding
FFUJ_04047	1.3842	5.35861e-05	0.000364013	3	uncharacterized protein	secondary metabolism
FFUJ_04053	1.53203	5.51928e-06	5.92613e-05		uncharacterized protein	-
FFUJ_04056	1.4966	0.000296315	0.00149516	1	related to Pdr3p	transcriptional control		Zn(2)-C6 fungal-type DNA-binding domain; Transcription factor, fungi
FFUJ_04057	4.41454	2.26354e-06	3.00856e-05	1	related to monocarboxylate transporter 4	C-compound and carbohydrate transport			related to monocarboxylate transporter 4
FFUJ_04058	2.58695	9.93187e-07	1.58754e-05	2	uncharacterized protein	-
FFUJ_04059	3.66609	1.30466e-05	0.000115801	3	uncharacterized protein	-
FFUJ_04061	2.80535	1.3733e-07	3.81331e-06	3	related to 2-polyprenyl-6-methoxyphenol hydroxylase and related FAD-dependent oxidoreductases	aerobic aromate catabolism
FFUJ_04063	-7.20402	4.70204e-09	3.48091e-07	1	related to multidrug resistance protein	secondary metabolism			related to multidrug resistance protein
FFUJ_04065	-1.66728	0.000618741	0.00272359	3	related to multidrug resistant protein	secondary metabolism			related to multidrug resistant protein
FFUJ_04068	-4.39683	4.11185e-09	3.30062e-07	5	related to salicylate 1-monooxygenase	secondary metabolism
FFUJ_04069	-6.9054	3.82945e-09	3.15663e-07	12	probable carnitine transporter	secondary metabolism			probable carnitine transporter
FFUJ_04070	-1.87645	9.4537e-06	9.01337e-05	4	uncharacterized protein	secondary metabolism
FFUJ_04073	-2.77924	2.30012e-06	3.04616e-05	3	uncharacterized protein	-
FFUJ_04077	1.46487	2.56415e-06	3.28916e-05	7	related to H. sapiens F-box protein	modification by ubiquitination, deubiquitination
FFUJ_04079	1.18891	2.8501e-05	0.000219483	2	related to mitochondrial carrier family protein	mitochondrial transport
FFUJ_04095	1.86792	3.84375e-06	4.43818e-05		related to phenylalanine ammonia-lyase	secondary metabolism
FFUJ_04096	1.62164	0.000418263	0.00198311		probable APG12 - component of the autophagic system	protein targeting, sorting and translocation
FFUJ_04097	1.83741	9.24955e-07	1.49636e-05	3	probable ketopantoate hydroxymethyltransferase	biosynthesis of vitamins, cofactors, and prosthetic groups
FFUJ_04100	1.18938	0.000318684	0.00158841	4	related to NAD-dependent histone deacetylase	lipid, fatty acid and isoprenoid metabolism
FFUJ_04101	-3.29522	3.56768e-07	7.61685e-06	4	uncharacterized protein	-
FFUJ_04103	1.00464	3.50255e-05	0.000257948	3	uncharacterized protein	-
FFUJ_04107	-2.95439	1.70458e-06	2.41772e-05	1	uncharacterized protein	-
FFUJ_04110	-4.17692	1.99741e-06	2.7522e-05	1	probable general amino acid permease	amino acid/amino acid derivatives transport			probable general amino acid permease
FFUJ_04115	6.69087	1.36071e-09	1.69524e-07	2	related to HFM1 - DNA/RNA helicase	DNA topology
FFUJ_04116	5.51717	5.12496e-09	3.7236e-07	2	uncharacterized protein	DNA damage response
FFUJ_04117	2.94884	8.91387e-06	8.61034e-05	3	probable pectate lyase 1	polysaccharide metabolism
FFUJ_04123	2.09385	1.19035e-05	0.000108162	3	uncharacterized protein	-
FFUJ_04124	1.17381	0.00399569	0.0127559	2	probable homoserine dehydrogenase	amino acid metabolism
FFUJ_04138	-4.13385	0.000838166	0.0035088		related to benzoate-para-hydroxylase (cytochrome P450)	nitrogen, sulfur and selenium metabolism
FFUJ_04143	-1.87866	0.00162184	0.00607193		uncharacterized protein	-
FFUJ_04144	2.87933	2.79515e-07	6.38267e-06	1	related to BCS1 protein precursor	assembly of protein complexes
FFUJ_04151	1.29249	3.63534e-05	0.00026581		uncharacterized protein	-
FFUJ_04157	2.00831	7.21697e-07	1.24254e-05	1	uncharacterized protein	-
FFUJ_04165	2.8739	0.000741594	0.00316728	3	related to PRM10 Pheromone-regulated protein	mating (fertilization)
FFUJ_04170	2.8707	1.05692e-07	3.12351e-06	7	related to pyruvate dehydrogenase (lipoamide) alpha chain precursor	degradation of isoleucine
FFUJ_04174	-1.05281	0.000313104	0.00156399	1	uncharacterized protein	-
FFUJ_04183	-1.61068	1.99173e-05	0.000164106	2	related to glucosidase II, alpha subunit	C-compound and carbohydrate metabolism
FFUJ_04184	1.01525	0.0115855	0.0310626	4	related to Mal63p, YPR196w and Mal13p	transcriptional control		Zn(2)-C6 fungal-type DNA-binding domain; Transcription factor, fungi
FFUJ_04186	-2.05593	8.89554e-06	8.6062e-05	2	uncharacterized protein	-
FFUJ_04187	-1.66282	0.000255232	0.0013257	5	uncharacterized protein	-
FFUJ_04188	-2.49453	1.55482e-05	0.000133954		uncharacterized protein	-
FFUJ_04193	-1.35262	0.00343284	0.0112322	2	related to laccase precursor	aerobic aromate catabolism
FFUJ_04194	-5.43334	0.0131726	0.0345172	6	related to Hst1p and Sir2p	DNA restriction or modification
FFUJ_04197	1.25216	0.00035719	0.00174633		related to FAD dependent oxidoreductase superfamily	-
FFUJ_04199	2.72044	2.09779e-06	2.85025e-05		related to homocysteine S-methyltransferase	biosynthesis of methionine
FFUJ_04201	-1.58063	4.27313e-05	0.000303043	2	uncharacterized protein	-
FFUJ_04202	-1.94733	1.5438e-06	2.23803e-05	3	related to RTG2 - retrograde regulation protein	regulation of C-compound and carbohydrate metabolism
FFUJ_04204	-1.30068	0.0009272	0.00382577	1	uncharacterized protein	-
FFUJ_04206	-2.35274	8.90967e-06	8.61034e-05	4	related to phospholipid-translocating ATPase	lipid/fatty acid transport
FFUJ_04207	4.53657	2.31506e-09	2.25161e-07	6	related to monocarboxylate transporter 2	C-compound and carbohydrate transport			related to monocarboxylate transporter 2
FFUJ_04208	3.80012	1.40389e-06	2.09466e-05	3	uncharacterized protein	-
FFUJ_04209	-3.13951	5.54091e-08	1.89318e-06	7	probable benzoate 4-monooxygenase cytochrome P450	secondary metabolism
FFUJ_04219	2.42665	5.96343e-05	0.000396742		related to integral membrane protein PTH11	virulence, disease factors
FFUJ_04223	1.55074	0.000572456	0.0025572		uncharacterized protein	-
FFUJ_04226	1.85497	0.00119781	0.00473917	2	uncharacterized protein	polysaccharide metabolism
FFUJ_04227	2.23652	9.7061e-06	9.18731e-05	1	related to protein MCH2 (monocarboxylate permease homolog)	C-compound and carbohydrate transport			related to protein MCH2 (monocarboxylate permease homolog)
FFUJ_04235	2.86143	1.91392e-08	8.89537e-07	11	related to O-methyltransferase	-
FFUJ_04257	-1.35991	0.00156804	0.00591012	4	uncharacterized protein	-
FFUJ_04258	-1.02985	9.31935e-06	8.91014e-05	7	uncharacterized protein	-
FFUJ_04259	-1.92085	6.90846e-07	1.20524e-05	6	uncharacterized protein	-
FFUJ_04264	1.15067	0.000152563	0.000860779	1	related to alpha/beta hydrolase	-
FFUJ_04278	1.67217	6.51311e-05	0.000425915	1	uncharacterized protein	-
FFUJ_04282	1.44096	5.15515e-06	5.63724e-05	1	related to dihydrofolate reductase	tetrahydrofolate-dependent C-1-transfer
FFUJ_04299	6.0845	2.27569e-09	2.23828e-07	4	uncharacterized protein	polynucleotide degradation
FFUJ_04301	-1.86554	0.00315188	0.01046	8	uncharacterized protein	-
FFUJ_04315	-1.24153	0.0011026	0.00441761	2	uncharacterized protein	-
FFUJ_04316	-1.47819	0.00347243	0.0113469	5	uncharacterized protein	-
FFUJ_04318	1.496	2.63088e-06	3.35607e-05	3	probable phosphoribosylaminoimidazole-succinocarboxamide synthase	purin nucleotide/nucleoside/nucleobase metabolism
FFUJ_04319	1.31135	0.00122282	0.00482152	5	uncharacterized protein	-
FFUJ_04326	1.0022	0.001424	0.00546762	1	uncharacterized protein	-
FFUJ_04328	-1.31135	0.00240135	0.0084022		uncharacterized protein	-
FFUJ_04329	-1.42557	0.0102695	0.0281166		related to putative multidrug transporter	drug/toxin transport			related to putative multidrug transporter
FFUJ_04330	2.86487	6.68301e-07	1.17557e-05	1	uncharacterized protein	-
FFUJ_04336	-2.30915	5.99494e-05	0.000398118		uncharacterized protein	-
FFUJ_04340	-1.57436	2.45512e-05	0.000194442	7	probable endonuclease/exonuclease/phosphatase family protein	-
FFUJ_04341	1.02564	6.75674e-05	0.000437706	3	probable nicotinamide mononucleotide adenylyltransferase	metabolism of cyclic and unusual nucleotides
FFUJ_04342	2.22329	0.000398565	0.00190892		related to oxidoreductase, FAD-binding	-
FFUJ_04359	-1.02435	0.00575191	0.0173359	6	uncharacterized protein	-
FFUJ_04360	-2.4227	2.32232e-05	0.000185927	2	related to D-arabinitol 2-dehydrogenase	C-compound and carbohydrate metabolism
FFUJ_04368	2.1486	2.95879e-05	0.000226618		uncharacterized protein	-
FFUJ_04369	2.03087	1.17169e-05	0.000106966		uncharacterized protein	-
FFUJ_04371	-1.13365	0.00172229	0.0063679		uncharacterized protein	-
FFUJ_04373	-1.15211	0.000120385	0.000709724	1	uncharacterized protein	-
FFUJ_04376	-1.53271	0.000392339	0.00188499	2	related to BRE4 Protein involved in endocytosis	endocytosis
FFUJ_04378	2.23183	8.86603e-07	1.4461e-05	2	probable branched-chain-amino-acid transaminase	amino acid metabolism
FFUJ_04390	-3.41897	7.88053e-08	2.48048e-06	10	related to DAL81 - transcriptional activator for allantoin and GABA catabolic genes	regulation of nitrogen, sulfur and selenium metabolism		Transcription factor, fungi
FFUJ_04392	3.74749	5.8452e-07	1.06806e-05	4	related to flavin-nucleotide-binding protein	-
FFUJ_04406	-2.98249	0.000231358	0.00121579	1	uncharacterized protein	-
FFUJ_04418	-1.38131	2.19269e-05	0.000177403	2	uncharacterized protein	-
FFUJ_04421	1.30035	3.8641e-06	4.4505e-05	8	probable electron transfer flavoprotein beta chain	respiration
FFUJ_04422	1.14301	2.17365e-05	0.000176173		probable argininosuccinate lyase	biosynthesis of arginine
FFUJ_04425	2.81861	1.51569e-08	7.44956e-07		related to NADPH-ferrihemoprotein reductase and mammalian nitric-oxide synthases	secondary metabolism
FFUJ_04426	-1.42241	0.000230509	0.00121202	2	uncharacterized protein	-
FFUJ_04435	2.5198	2.93579e-07	6.59727e-06	2	related to monocarboxylate transporter 4	-		Homeobox; Zinc finger, C2H2-type; Zinc finger, C2H2-like
FFUJ_04440	2.31987	1.39249e-06	2.08443e-05	2	uncharacterized protein	-
FFUJ_04459	1.84427	3.34694e-07	7.28994e-06	1	probable 3-isopropylmalate dehydratase	biosynthesis of leucine
FFUJ_04463	1.79087	0.00292195	0.00982462	1	uncharacterized protein	secondary metabolism
FFUJ_04467	-1.63174	3.70508e-06	4.31403e-05	4	uncharacterized protein	-
FFUJ_04469	-4.59843	1.1077e-08	6.04206e-07	1	related to sorbitol dehydrogenase	C-compound and carbohydrate metabolism
FFUJ_04477	2.10239	3.88739e-07	8.01099e-06		uncharacterized protein	-
FFUJ_04480	1.26503	7.64502e-05	0.000485426		uncharacterized protein	-
FFUJ_04493	-1.43763	0.0123735	0.032802	9	uncharacterized protein	-
FFUJ_04494	-2.10929	0.00427101	0.0135014	1	uncharacterized protein	-
FFUJ_04501	1.00108	1.26587e-05	0.000113233	2	uncharacterized protein	-
FFUJ_04508	-1.60054	9.40408e-05	0.000577953	8	probable blue-light-inducible Bli-3 protein	fungal/microorganismic development
FFUJ_04517	1.15052	0.000674172	0.0029221		probable URA2 - multifunctional pyrimidine biosynthesis protein	pyrimidine nucleotide/nucleoside/nucleobase metabolism
FFUJ_04519	4.0997	7.68551e-09	4.70917e-07	3	probable histidinol-phosphate transaminase	biosynthesis of histidine
FFUJ_04529	-2.04961	1.70192e-06	2.4158e-05	12	uncharacterized protein	-
FFUJ_04531	6.02593	5.5219e-09	3.85945e-07	4	uncharacterized protein	-
FFUJ_04547	-1.66018	6.34577e-06	6.58655e-05	2	uncharacterized protein	-
FFUJ_04548	1.72367	4.70309e-07	9.16779e-06	1	uncharacterized protein	-
FFUJ_04556	1.26311	0.000253801	0.00131865		probable ferrochelatase	biosynthesis of vitamins, cofactors, and prosthetic groups
FFUJ_04557	1.10784	0.000141595	0.000810844		related to ATP-dependent DNA helicase II, 70 kDa subunit	DNA repair		DNA-binding SAP
FFUJ_04559	-2.65947	6.35492e-05	0.000417201	7	related to FLR1 - Putative H+ antiporter regulated by yAP-1 and involved in multidrug resistance	drug/toxin transport			related to FLR1 - Putative H+ antiporter regulated by yAP-1 and involved in multidrug resistance
FFUJ_04562	-2.3068	1.00086e-05	9.41068e-05	1	probable fatty acid synthase, alpha subunit	lipid, fatty acid and isoprenoid metabolism
FFUJ_04563	-1.77457	1.15548e-05	0.000105935	1	probable fatty-acyl-CoA synthase, beta subunit	lipid, fatty acid and isoprenoid metabolism
FFUJ_04564	-1.09596	9.60319e-05	0.000588224	3	related to guanine deaminase	purin nucleotide/nucleoside/nucleobase metabolism
FFUJ_04572	-4.14094	4.60583e-07	9.01931e-06	5	related to mannose-6-phosphate isomerase	C-compound and carbohydrate metabolism
FFUJ_04573	1.49807	0.000204882	0.00109704	5	uncharacterized protein	polynucleotide degradation
FFUJ_04575	1.55661	3.91231e-06	4.49476e-05	2	related to RTM1 protein	detoxification
FFUJ_04576	-1.23372	2.77577e-05	0.000214649		related to cytochrome P450	diterpenes metabolism
FFUJ_04577	-1.94551	1.62111e-05	0.000138537	5	related to GLY1 - L-threonine aldolase, low-specific	degradation of threonine
FFUJ_04585	-2.48681	0.00143385	0.0054979	1	uncharacterized protein	-
FFUJ_04587	-3.25867	0.000213196	0.0011356	1	related to KTR1 - mannosyltransferase involved in n-linked and o-linked glycosylation	C-compound and carbohydrate metabolism
FFUJ_04590	-1.28513	0.000372217	0.00180483	2	uncharacterized protein	-
FFUJ_04591	-1.1902	0.000256535	0.00133172	1	uncharacterized protein	-
FFUJ_04596	1.07687	0.0135234	0.0352656		related to hexose transporter protein	C-compound and carbohydrate transport			related to hexose transporter protein
FFUJ_04597	1.34615	7.6166e-06	7.63404e-05	5	uncharacterized protein	-
FFUJ_04605	1.02274	0.00013861	0.00079573	7	probable ADE12 - adenylosuccinate synthetase	biosynthesis of aspartate
FFUJ_04613	3.45491	3.14028e-05	0.000237354	2	related to L-ornithine N5-hydroxylase	secondary metabolism	NPS2
FFUJ_04628	-1.68306	2.96647e-05	0.000227018	2	uncharacterized protein	-
FFUJ_04634	4.98467	7.31625e-08	2.35456e-06	3	uncharacterized protein	-				GNAT
FFUJ_04648	1.5481	0.000316046	0.00157612	1	related to aromatic ring-opening dioxygenase LigB subunit, putative	-
FFUJ_04649	3.19328	5.20873e-06	5.67828e-05		related to RNA-3`-phosphate cyclase 1	3'-end processing
FFUJ_04651	-1.14146	2.96873e-05	0.000227036	1	uncharacterized protein	-
FFUJ_04653	1.11773	0.000848559	0.00354337		uncharacterized protein	-
FFUJ_04655	2.25041	2.77082e-05	0.000214365	2	probable RNA helicase	ribosome biogenesis
FFUJ_04657	-1.09621	0.00652073	0.0192277		uncharacterized protein	-
FFUJ_04670	4.58354	3.60539e-08	1.38649e-06	9	uncharacterized protein	-
FFUJ_04671	1.38443	0.00759502	0.021843	8	uncharacterized protein	-
FFUJ_04672	-1.01067	0.0169205	0.0425548	6	uncharacterized protein	-
FFUJ_04673	4.20796	1.49262e-06	2.18102e-05	9	probable L-asparaginase II	-
FFUJ_04677	2.31553	2.33468e-06	3.07643e-05	3	uncharacterized protein	-
FFUJ_04678	2.25433	1.46846e-06	2.15257e-05	2	related to Y.lipolytica GPR1 protein and Fun34p	nitrogen, sulfur and selenium metabolism
FFUJ_04686	1.47375	6.53416e-06	6.73645e-05	2	uncharacterized protein	-
FFUJ_04693	1.06257	3.48805e-05	0.000257152		related to multidrug resistance protein fnx1	drug/toxin transport			related to multidrug resistance protein fnx1
FFUJ_04695	-1.83662	0.000277472	0.00141877	4	related to tetracycline-efflux transporter	-			related to tetracycline-efflux transporter
FFUJ_04697	-1.24841	0.000129365	0.000753483	3	related to E.coli tetracycline resistance protein TCR1	transport facilities			related to E.coli tetracycline resistance protein TCR1
FFUJ_04698	1.79664	2.98822e-05	0.000227923		related to hsp90 chaperone complex associated protein CNS1	protein folding and stabilization
FFUJ_04702	1.02979	0.00026425	0.00136407	4	uncharacterized protein	-
FFUJ_04704	-1.0307	0.000164077	0.000915348	3	related to Rab6 GTPase activating protein, GAPCenA	GTPase activator (GAP)
FFUJ_04707	4.89668	2.51109e-07	5.87263e-06		uncharacterized protein	-
FFUJ_04717	2.10988	2.2056e-05	0.000178056	3	related to single-stranded DNA-binding protein MSSP-1	nucleic acid binding
FFUJ_04718	1.02173	0.000393815	0.0018911	3	probable RIO2 protein	rRNA processing
FFUJ_04721	2.20298	1.45617e-07	3.99511e-06	1	related to methenyltetrahydrofolate synthetase	metabolism of vitamins, cofactors, and prosthetic groups
FFUJ_04723	-1.53607	0.000111338	0.000664272	1	uncharacterized protein	-		Zn(2)-C6 fungal-type DNA-binding domain
FFUJ_04725	1.19028	6.31625e-06	6.55962e-05	1	probable 3^-phosphoadenosine 5^-phosphosulfate sulfotransferase (PAPS reductase)/FAD synthetase and related enzymes	metabolism of vitamins, cofactors, and prosthetic groups
FFUJ_04727	1.23181	1.51194e-05	0.000130911	6	probable nucleotide-binding protein NBP35	nucleotide/nucleoside/nucleobase binding
FFUJ_04734	1.55936	0.00085997	0.00358539	9	related to zinc/cadmium resistance protein	inorganic chemical agent resistance (e.g. heavy metals)
FFUJ_04741	1.57048	0.000369435	0.0017937	6	uncharacterized protein	-
FFUJ_04747	-2.251	0.000885355	0.00367621		related to endo-1,6-alpha-D-mannanase	polysaccharide metabolism
FFUJ_04749	-1.21955	1.40337e-05	0.000122958	8	related to integral membrane protein PTH11	virulence, disease factors
FFUJ_04755	4.9962	7.81754e-09	4.7595e-07		uncharacterized protein	-
FFUJ_04756	-1.52879	0.00272761	0.00930897	2	uncharacterized protein	-
FFUJ_04768	2.94914	5.00753e-07	9.55851e-06		related to dityrosine transporter	drug/toxin transport			related to dityrosine transporter
FFUJ_04778	3.09147	3.93711e-05	0.0002837		uncharacterized protein	-
FFUJ_04782	-3.04294	4.71174e-08	1.67604e-06	2	uncharacterized protein	-				GNAT
FFUJ_04795	2.43409	1.13357e-05	0.000104186	6	uncharacterized protein	-
FFUJ_04796	2.43686	7.81159e-06	7.75455e-05	6	related to multidrug resistance-associated protein	secondary metabolism			related to multidrug resistance-associated protein
FFUJ_04797	5.80457	2.6593e-08	1.10346e-06	7	related to positive effector protein GCN20	ABC transporters			related to positive effector protein GCN20
FFUJ_04802	-1.98718	1.91553e-05	0.000159255	10	uncharacterized protein	-
FFUJ_04803	-2.32046	9.56893e-06	9.09494e-05	3	related to major facilitator MirA	siderophore-iron transport			related to major facilitator MirA
FFUJ_04808	-1.05441	0.000716699	0.00307669	2	related to D-lactate dehydrogenase	energy conversion and regeneration
FFUJ_04810	-1.38042	7.65776e-05	0.000485899	6	uncharacterized protein	-
FFUJ_04820	1.19452	0.00250364	0.00866376	3	uncharacterized protein	-
FFUJ_04823	1.21087	0.000333066	0.00164448	1	uncharacterized protein	-
FFUJ_04824	1.31908	1.01668e-05	9.53498e-05	1	probable P-type ATPase	heavy metal ion transport (Cu+, Fe3+, etc.)			probable P-type ATPase
FFUJ_04825	4.68924	2.24045e-07	5.43685e-06	3	uncharacterized protein	-
FFUJ_04834	1.78314	4.15571e-05	0.000296431	11	related to benzoate 4-monooxygenase cytochrome P450	secondary metabolism
FFUJ_04850	6.72728	8.91144e-10	1.29263e-07	9	related to tetracycline resistance proteins	-			related to tetracycline resistance proteins
FFUJ_04853	1.84921	6.39739e-07	1.1351e-05	6	probable D-amino-acid oxidase	amino acid metabolism
FFUJ_04854	1.5732	1.11262e-06	1.73618e-05	3	probable thioredoxin	electron transport
FFUJ_04856	1.01581	5.95187e-05	0.000396116	6	related to NUF2 - outer kinetochore protein - part of Ndc80p complex	chromosome segregation/division
FFUJ_04857	1.10506	0.00103968	0.0042077		uncharacterized protein	-
FFUJ_04866	1.1745	6.1859e-05	0.000408145	12	probable amidophosphoribosyltransferase	biosynthesis of glutamate
FFUJ_04867	-1.46135	1.14271e-05	0.000104921	4	probable uracil permease	nucleotide/nucleoside/nucleobase transport
FFUJ_04879	1.52405	1.84212e-05	0.000154339	5	uncharacterized protein	-
FFUJ_04884	3.32582	2.26627e-08	9.84837e-07	13	uncharacterized protein	-
FFUJ_04888	-1.09045	3.78808e-05	0.000275011	2	uncharacterized protein	-
FFUJ_04896	3.82148	1.6646e-08	7.96841e-07	5	uncharacterized protein	-
FFUJ_04897	1.61347	0.000151436	0.00085567	6	probable DNA replication complex GINS protein PSF2	-
FFUJ_04902	-7.15313	1.2319e-10	4.11725e-08	5	related to GAL4-like transcriptional activator	-		Transcription factor, fungi
FFUJ_04903	-2.99499	8.26885e-07	1.37679e-05	2	uncharacterized protein	-
FFUJ_04904	-1.36991	4.16987e-06	4.7403e-05	12	uncharacterized protein	-
FFUJ_04911	3.35944	2.03623e-06	2.7912e-05	4	related to cell wall mannoprotein	cell wall
FFUJ_04912	1.4015	0.000165617	0.000921976		uncharacterized protein	-
FFUJ_04913	1.93056	0.000820916	0.00344916	3	related to FAM203 family protein C1020.12c	-
FFUJ_04914	1.07851	0.00323007	0.0106771	4	related to bystin	rRNA processing
FFUJ_04919	2.90045	2.97196e-05	0.000227059	10	related to sporozoite surface protein 2 precursor	-
FFUJ_04925	1.17778	0.00204808	0.00736605		uncharacterized protein	-
FFUJ_04929	1.08831	2.48152e-05	0.000195858	2	related to GLE2 - required for nuclear pore complex structure and function	cell cycle checkpoints (checkpoints of morphogenesis, DNA-damage,-replication, mitotic phase and spindle)
FFUJ_04930	2.84839	6.92962e-07	1.20524e-05	2	uncharacterized protein	-
FFUJ_04935	2.59897	7.66409e-06	7.65243e-05	4	uncharacterized protein	-
FFUJ_04946	2.51896	3.83786e-06	4.43417e-05	11	uncharacterized protein	-
FFUJ_04947	5.43676	1.83783e-07	4.80554e-06	2	related to brt1 protein	purin nucleotide/nucleoside/nucleobase metabolism
FFUJ_04949	2.97172	2.88421e-06	3.57502e-05	1	related to methyltransferase	secondary metabolism
FFUJ_04959	-1.13727	0.00682994	0.020014	4	uncharacterized protein	-
FFUJ_04962	-1.43396	6.06907e-06	6.36176e-05	4	probable stearoyl-CoA desaturase	lipid, fatty acid and isoprenoid metabolism
FFUJ_04968	3.31863	6.87593e-07	1.2026e-05	7	probable pyrimidine 5`-nucleotidase	pyrimidine nucleotide/nucleoside/nucleobase metabolism
FFUJ_04971	1.89749	1.24027e-06	1.90315e-05	3	uncharacterized protein	-				GNAT
FFUJ_04988	-1.20434	0.000168624	0.00093307	2	related to UPC2 - regulatory protein involved in control of sterol uptake	C-compound and carbohydrate metabolism		Zn(2)-C6 fungal-type DNA-binding domain
FFUJ_04996	1.23116	2.82673e-05	0.000217866	6	related to FAD dependent oxidoreductase	C-compound and carbohydrate metabolism
FFUJ_05006	2.95895	2.75157e-05	0.000213145	3	related to cytochrome p450	detoxification
FFUJ_05016	1.43417	0.000404581	0.00193119		uncharacterized protein	-		Zn(2)-C6 fungal-type DNA-binding domain
FFUJ_05030	1.59851	1.23803e-05	0.000111229	1	related to leucine carboxyl methyltransferase	protein modification
FFUJ_05034	1.61417	3.2777e-05	0.00024542	6	probable acetoacetyl-CoA thiolase	lipid, fatty acid and isoprenoid metabolism
FFUJ_05037	1.16793	5.43379e-05	0.000368032	2	related to spherulin 1A precursor	stress response
FFUJ_05045	-1.11462	0.000547408	0.00246206	3	related to ABC transporter protein (ATP-binding-cassette protein)	ATP binding			related to ABC transporter protein (ATP-binding-cassette protein)
FFUJ_05048	-1.7518	1.97247e-05	0.00016285	16	probable GATA type zinc finger protein asd4	transcriptional control		Zinc finger, GATA-type; Zinc finger, NHR/GATA-type
FFUJ_05054	-3.31745	4.11255e-05	0.000293809		related to multidrug resistance protein	secondary metabolism			related to multidrug resistance protein
FFUJ_05061	1.04939	0.00463985	0.0144485	3	uncharacterized protein	-
FFUJ_05067	2.20392	2.1568e-06	2.90449e-05	3	related to O-methyltransferase	-
FFUJ_05068	-1.39638	0.00155062	0.00586196	6	uncharacterized protein	-
FFUJ_05072	1.41628	4.00878e-05	0.000288074	4	related to Peptidase M20 domain-containing protein SMAC_03666.2	diaminopimelic acid pathway
FFUJ_05073	-1.75599	0.0004231	0.00199985	3	related to DUF521 domain protein	secondary metabolism
FFUJ_05076	2.5354	5.40198e-07	1.00869e-05	8	probable ACC deaminase	C-compound and carbohydrate metabolism
FFUJ_05079	3.66304	7.5634e-08	2.41258e-06	5	probable Snz-type pyridoxine vitamin B6 biosynthetic protein SNZ1	biosynthesis of vitamins, cofactors, and prosthetic groups
FFUJ_05080	4.25234	2.86436e-09	2.61953e-07	6	probable Sno-type pyridoxine vitamin B6 biosynthetic protein SNO1	biosynthesis of vitamins, cofactors, and prosthetic groups
FFUJ_05082	-1.11613	0.000822446	0.00345164	7	uncharacterized protein	-
FFUJ_05084	7.04668	3.18459e-08	1.25891e-06	1	related to integral membrane protein	cellular signalling
FFUJ_05085	1.30382	0.0014915	0.00568459	1	probable alpha/beta hydrolase	-
FFUJ_05086	2.88389	4.70378e-05	0.000327147	1	uncharacterized protein	-		Zinc finger, C2H2-type; Zinc finger, C2H2-like
FFUJ_05087	-1.67861	1.3345e-05	0.000117936	3	uncharacterized protein	-
FFUJ_05090	-2.11913	3.56203e-06	4.17851e-05		uncharacterized protein	-
FFUJ_05091	-1.51526	6.52793e-06	6.73645e-05	1	uncharacterized protein	-
FFUJ_05093	1.7183	1.10299e-06	1.72584e-05		related to CPS1 - Gly-X carboxypeptidase YSCS precursor	nitrogen, sulfur and selenium metabolism
FFUJ_05094	2.65045	8.99613e-07	1.46213e-05	1	uncharacterized protein	-
FFUJ_05097	8.15543	1.48115e-09	1.79122e-07		uncharacterized protein	-
FFUJ_05098	6.87829	2.22904e-09	2.23828e-07	3	uncharacterized protein	-
FFUJ_05099	4.38305	3.36419e-06	4.01041e-05	6	uncharacterized protein	-
FFUJ_05105	-1.04092	0.000312861	0.0015632	4	uncharacterized protein	-
FFUJ_05114	-1.86786	0.000725319	0.00310933	3	related to PHM7 - similarity to A.thaliana hyp1 protein	development of asco- basidio- or zygospore
FFUJ_05117	1.71086	0.00334459	0.0109865	4	uncharacterized protein	-
FFUJ_05118	2.79145	0.000377492	0.00182703	1	related to chitinase	polysaccharide metabolism
FFUJ_05120	-5.62492	8.41312e-08	2.60354e-06	6	related to putative tartrate transporter	allantoin and allantoate transport			related to putative tartrate transporter
FFUJ_05122	1.46811	1.22631e-05	0.0001105	4	uncharacterized protein	mitotic cell cycle and cell cycle control
FFUJ_05125	-1.87554	0.000625399	0.00274566	5	uncharacterized protein	-
FFUJ_05126	-3.23546	0.00109617	0.0043957	14	uncharacterized protein	-
FFUJ_05129	5.5132	1.16767e-10	4.05434e-08		uncharacterized protein	-
FFUJ_05130	3.28555	1.72934e-07	4.57393e-06	2	related to branched-chain amino acid aminotransferase	biosynthesis of isoleucine
FFUJ_05134	-3.45978	8.50205e-06	8.29536e-05	19	related to acyl-CoA dehydrogenase, medium-chain specific, mitochondrial precursor	lipid, fatty acid and isoprenoid metabolism
FFUJ_05142	3.43968	1.02358e-05	9.57531e-05	8	uncharacterized protein	-
FFUJ_05143	3.59218	8.15754e-05	0.000511781	3	related to TPO4 - Proposed vacuolar polyamine transporter	amine / polyamine transport			related to TPO4 - Proposed vacuolar polyamine transporter
FFUJ_05144	1.08265	0.00312148	0.0103797	2	related to transesterase	-
FFUJ_05145	1.4579	0.0112288	0.030265	2	uncharacterized protein	-
FFUJ_05146	2.99736	4.16592e-08	1.5215e-06	1	related to quinate transport protein	C-compound and carbohydrate transport			related to quinate transport protein
FFUJ_05149	-3.06173	1.18205e-05	0.000107567	3	uncharacterized protein	-
FFUJ_05152	2.96217	3.3778e-06	4.02315e-05		uncharacterized protein	-
FFUJ_05153	1.82739	1.48413e-07	4.05368e-06		probable threonine synthase	biosynthesis of threonine
FFUJ_05154	7.69758	1.55183e-07	4.18266e-06		uncharacterized protein	-
FFUJ_05156	-2.57461	0.000144701	0.000824264	9	related to nitrate assimilation regulatory protein nirA	assimilation of ammonia		Zn(2)-C6 fungal-type DNA-binding domain
FFUJ_05158	1.65479	0.00159213	0.00598498	2	uncharacterized protein	-
FFUJ_05169	4.66739	3.77112e-08	1.42342e-06	14	related to C6 transcription factor	-		Zn(2)-C6 fungal-type DNA-binding domain
FFUJ_05173	8.16392	9.93426e-09	5.61882e-07		related to glutathione S-transferase PM239X14	secondary metabolism
FFUJ_05179	-3.74262	3.60457e-09	3.02553e-07	2	uncharacterized protein	-		Zn(2)-C6 fungal-type DNA-binding domain
FFUJ_05180	-3.16316	7.49305e-07	1.27771e-05		uncharacterized protein	-
FFUJ_05184	-2.17222	0.00118838	0.00470995		uncharacterized protein	-
FFUJ_05188	1.34914	3.06592e-06	3.73974e-05	3	probable adenylosuccinate synthase	biosynthesis of aspartate
FFUJ_05189	4.46008	1.71202e-09	1.97927e-07	3	related to RTA1 - involved in 7-aminocholesterol resistance	detoxification
FFUJ_05190	-4.67698	4.10288e-07	8.28782e-06		uncharacterized protein	-
FFUJ_05191	2.2601	1.52669e-05	0.000132002	1	uncharacterized protein	-
FFUJ_05199	1.88605	0.000676098	0.00292976	6	related to transcription activator protein acu-15	regulation of secondary metabolism		Zn(2)-C6 fungal-type DNA-binding domain; Transcription factor, fungi
FFUJ_05200	2.02813	3.19358e-05	0.000240198	2	related to DUF1446 domain protein	-
FFUJ_05207	3.22862	0.0193023	0.0475559	5	uncharacterized protein	-
FFUJ_05212	1.52324	0.00314353	0.0104398	1	uncharacterized protein	-
FFUJ_05223	2.68544	6.13101e-06	6.40706e-05	4	uncharacterized protein	-
FFUJ_05224	3.68561	7.71151e-06	7.69143e-05	8	uncharacterized protein	-
FFUJ_05225	1.79432	5.5883e-05	0.000376226	7	uncharacterized protein	-
FFUJ_05226	1.23917	0.000595732	0.00263937	3	uncharacterized protein	-
FFUJ_05227	1.20748	0.000756542	0.00322363		uncharacterized protein	-
FFUJ_05229	1.31629	0.00132532	0.00514945	3	related to tol protein	fungal and other eukaryotic cell type differentiation
FFUJ_05240	1.73373	1.69399e-05	0.000143563	9	probable phenylacetyl-CoA ligase	C-compound and carbohydrate metabolism
FFUJ_05241	3.29562	1.54456e-07	4.17531e-06		uncharacterized protein	-
FFUJ_05242	1.22119	4.431e-05	0.000311713		uncharacterized protein	-
FFUJ_05245	3.38005	6.04915e-07	1.09768e-05	2	uncharacterized protein	-				GNAT
FFUJ_05250	4.86616	3.93282e-10	7.79486e-08		uncharacterized protein	-
FFUJ_05252	1.01221	0.000652948	0.00284477		uncharacterized protein	-
FFUJ_05255	2.80095	3.22555e-06	3.87841e-05		uncharacterized protein	-
FFUJ_05256	2.11606	5.23736e-06	5.70001e-05		uncharacterized protein	-
FFUJ_05258	-1.07995	8.77601e-05	0.00054335		uncharacterized protein	-
FFUJ_05259	-2.47967	6.98453e-07	1.21237e-05		uncharacterized protein	-
FFUJ_05260	-1.3583	0.000265342	0.00136855	4	uncharacterized protein	-
FFUJ_05261	-1.31173	6.72239e-05	0.000436184	1	uncharacterized protein	-
FFUJ_05263	-2.02292	4.99898e-05	0.000344033	1	uncharacterized protein	-
FFUJ_05264	5.96304	2.28277e-09	2.23828e-07	1	related to short-chain alcohol dehydrogenase	C-compound and carbohydrate metabolism
FFUJ_05265	3.61899	3.42234e-06	4.05974e-05	1	related to monooxigenase	detoxification
FFUJ_05267	3.9129	6.16019e-08	2.06636e-06	2	related to allantoate permease	allantoin and allantoate transport			related to allantoate permease
FFUJ_05268	5.12812	6.39667e-08	2.12697e-06	2	uncharacterized protein	-
FFUJ_05269	2.93406	5.17498e-05	0.000354025	5	related to monooxigenase	detoxification
FFUJ_05271	1.74055	5.98038e-05	0.000397438	3	related to short-chain alcohol dehydrogenase	fatty acid metabolism
FFUJ_05272	2.45255	0.000134179	0.000777336	5	related to alcohol dehydrogenase	C-compound and carbohydrate metabolism
FFUJ_05275	1.83354	1.46821e-05	0.000127727	2	uncharacterized protein	-
FFUJ_05294	-2.1789	0.000105805	0.00063684	4	uncharacterized protein	-
FFUJ_05299	1.16271	1.22397e-05	0.000110397		related to E3 ubiquitin ligase	protein binding		Zinc finger, RING-type; Zinc finger, C2H2-type; Zinc finger, C2H2-like
FFUJ_05302	3.4448	1.35004e-07	3.76577e-06	2	uncharacterized protein	-		Zn(2)-C6 fungal-type DNA-binding domain; Transcription factor, fungi
FFUJ_05303	3.48756	9.68555e-07	1.55493e-05	1	uncharacterized protein	-
FFUJ_05304	3.40396	1.4922e-05	0.000129507	7	uncharacterized protein	-
FFUJ_05308	-2.30568	6.29218e-05	0.000413672	2	related to MFS transporter	-			related to MFS transporter
FFUJ_05329	1.49141	0.00923611	0.0257552	4	uncharacterized protein	-
FFUJ_05331	-2.71052	7.18044e-06	7.27623e-05	5	probable GAP1 - General amino acid permease	amino acid/amino acid derivatives transport			probable GAP1 - General amino acid permease
FFUJ_05336	-1.14809	0.000613074	0.00270215		uncharacterized protein	-
FFUJ_05340	-1.4432	6.02758e-05	0.000399276	3	probable ornithine aminotransferase	amino acid metabolism
FFUJ_05343	-1.22872	0.000956268	0.00392309	3	uncharacterized protein	secondary metabolism			uncharacterized protein - related to MFS multidrug transporter
FFUJ_05345	1.83115	0.000207306	0.00110808	2	related to O-methyltransferase GliM	secondary metabolism	NPS25	Winged helix-turn-helix transcription repressor DNA-binding
FFUJ_05362	1.17544	0.0181439	0.0451559		probable mutanase (glucan endo-1,3-alpha-glucosidase)	polysaccharide metabolism
FFUJ_05368	2.47523	2.42738e-06	3.16039e-05		related to beta-hexosaminidase precursor	C-compound and carbohydrate metabolism
FFUJ_05376	-4.37177	2.85952e-08	1.1733e-06	7	related to methyltransferase	secondary metabolism
FFUJ_05377	-2.73469	4.43376e-08	1.6012e-06	11	uncharacterized protein	-
FFUJ_05378	-1.14847	1.05798e-05	9.85698e-05	9	related to sugar transporter	secondary metabolism			related to sugar transporter
FFUJ_05379	-3.02517	2.44246e-06	3.17295e-05	1	related to protein TOL	fungal and other eukaryotic cell type differentiation
FFUJ_05380	-2.38637	0.00014171	0.000810994	1	uncharacterized protein	-
FFUJ_05381	-1.32202	0.0018409	0.00673691		uncharacterized protein	-		Transcription factor, fungi
FFUJ_05387	-5.34655	1.66294e-10	4.77628e-08		probable L-amino-acid oxidase	amino acid metabolism
FFUJ_05389	-2.52675	3.88004e-07	8.00482e-06		uncharacterized protein	-
FFUJ_05394	-1.49647	4.41774e-05	0.000311018	6	uncharacterized protein	-		Zn(2)-C6 fungal-type DNA-binding domain
FFUJ_05396	1.17985	0.0169063	0.0425306		related to heterokaryon incompatibility protein het-6	fungal and other eukaryotic cell type differentiation
FFUJ_05398	-3.30868	3.74138e-08	1.4151e-06	7	related to monomeric sarcosine oxidase	degradation of lysine
FFUJ_05399	-2.42571	5.91699e-07	1.07903e-05	7	uncharacterized protein	-		Zn(2)-C6 fungal-type DNA-binding domain
FFUJ_05402	-4.23841	0.000455613	0.00212458	1	uncharacterized protein	-
FFUJ_05404	1.58792	0.0110887	0.0299488	4	uncharacterized protein	-
FFUJ_05405	1.58222	6.39053e-05	0.000419207	2	uncharacterized protein	-
FFUJ_05406	2.80669	4.44308e-07	8.78202e-06	2	uncharacterized protein	-
FFUJ_05409	-1.60964	4.58468e-05	0.000320196	1	uncharacterized protein	-
FFUJ_05411	-1.29134	0.00775331	0.0222169		related to methyltransferase	secondary metabolism
FFUJ_05412	-1.9812	7.33778e-06	7.41115e-05	3	uncharacterized protein	-
FFUJ_05413	-2.44341	1.31542e-06	1.9967e-05	2	uncharacterized protein	protein binding
FFUJ_05418	1.95077	3.55886e-05	0.000261308		related to BNR/Asp-box repeat domain protein	-
FFUJ_05419	4.95284	6.35707e-07	1.13204e-05		uncharacterized protein	-
FFUJ_05424	-4.96122	9.42613e-09	5.41472e-07		uncharacterized protein	-
FFUJ_05428	2.77177	1.22837e-05	0.000110632	7	related to monocarboxylate transporter 2	secondary metabolism			related to monocarboxylate transporter 2
FFUJ_05445	-6.18998	3.32604e-09	2.90485e-07	2	related to integral membrane protein pth11	virulence, disease factors
FFUJ_05446	-1.03539	0.0173509	0.0434512	2	related to tol protein	fungal and other eukaryotic cell type differentiation
FFUJ_05451	-1.01156	0.0048802	0.015082		related to integral membrane protein	-
FFUJ_05456	-4.12195	8.9e-08	2.7086e-06	3	uncharacterized protein	-
FFUJ_05457	-2.66235	5.24589e-05	0.000358076	2	probable ABC1 transport protein	ATP binding			probable ABC1 transport protein
FFUJ_05459	-3.77578	5.04581e-07	9.59173e-06	4	uncharacterized protein	-
FFUJ_05464	1.19183	0.00954086	0.0264246	15	probable fumarylacetoacetate hydrolase	degradation of tyrosine
FFUJ_05465	4.02325	0.00174758	0.00644671	1	probable maleylacetoacetate isomerase	degradation of phenylalanine
FFUJ_05467	1.82046	3.36912e-05	0.000250025	4	related to Amid-like NADH oxidoreductase	apoptotic mitochondrial changes
FFUJ_05468	5.72231	1.42054e-06	2.10414e-05	3	uncharacterized protein	-
FFUJ_05469	4.65851	3.17484e-08	1.25776e-06	3	related to acetyltransferase, GNAT family	-				GNAT
FFUJ_05473	3.28868	1.46978e-08	7.26276e-07	6	uncharacterized protein	-
FFUJ_05476	1.74523	0.000133773	0.000775227		uncharacterized protein	-
FFUJ_05477	4.42924	1.76938e-07	4.65305e-06	10	related to alanine racemase	-
FFUJ_05478	2.73074	9.47018e-05	0.000581044	6	related to heterokaryon incompatibility protein het-6	fungal and other eukaryotic cell type differentiation
FFUJ_05479	2.9307	0.0008071	0.00339888	2	related to N-hydroxyarylamine sulfotransferase	nitrogen, sulfur and selenium metabolism
FFUJ_05480	-1.5722	1.18658e-05	0.000107872	4	uncharacterized protein	secondary metabolism
FFUJ_05481	-6.40529	2.21318e-05	0.00017859		related to aldo-keto reductase family protein	amino acid metabolism
FFUJ_05482	-3.15034	0.000125885	0.000737653		related to calcium-binding protein caleosin	assembly of protein complexes
FFUJ_05483	-3.89371	2.18919e-07	5.35598e-06	3	related to vegetatible incompatibility protein HET-E-1	secondary metabolism
FFUJ_05484	5.40967	6.76281e-09	4.36189e-07	1	probable isoflavone reductase family protein (CipA)	C-compound and carbohydrate metabolism
FFUJ_05485	1.80332	5.38616e-06	5.82359e-05	2	uncharacterized protein	RNA degradation
FFUJ_05487	2.71134	3.59468e-07	7.62319e-06	1	related to 2-deoxy-D-gluconate 3-dehydrogenase	C-compound and carbohydrate metabolism
FFUJ_05493	7.07037	4.1813e-10	8.17667e-08		uncharacterized protein	-
FFUJ_05494	3.32736	9.02132e-09	5.33441e-07	9	related to GNAT family acetyltransferase	-				GNAT
FFUJ_05495	2.3374	8.23261e-08	2.56495e-06	1	uncharacterized protein	transfer of activated C-1 groups
FFUJ_05496	4.89898	4.87942e-11	2.56192e-08	4	uncharacterized protein	regulation of secondary metabolism		Zn(2)-C6 fungal-type DNA-binding domain
FFUJ_05497	3.0685	1.53881e-06	2.23309e-05	3	uncharacterized protein	-
FFUJ_05500	-4.6173	2.08709e-07	5.19253e-06		related to TAM domain methyltransferase	secondary metabolism
FFUJ_05502	-2.25896	1.09851e-05	0.000101625	2	uncharacterized protein	-
FFUJ_05503	-1.11208	0.00397218	0.0126963		uncharacterized protein	-
FFUJ_05504	5.40112	7.58896e-08	2.41258e-06	4	uncharacterized protein	-
FFUJ_05507	2.80536	1.27144e-06	1.94299e-05	10	uncharacterized protein	-
FFUJ_05508	6.49028	1.1392e-09	1.51745e-07		related to HPP family protein	-
FFUJ_05510	-3.87984	7.65295e-07	1.29664e-05	3	related beta-lactamase	antibiotic resistance
FFUJ_05511	-1.96138	0.000668914	0.00290273		related to regulatory protein alcR	-		Zn(2)-C6 fungal-type DNA-binding domain
FFUJ_05514	-3.08201	3.84192e-07	7.96191e-06	2	uncharacterized protein	-
FFUJ_05515	-2.70276	5.33212e-06	5.7826e-05	2	probable ATP-binding multidrug cassette transport protein	ATP binding			probable ATP-binding multidrug cassette transport protein
FFUJ_05516	-3.17473	0.000180588	0.000987381	7	related to multidrug resistant protein	drug/toxin transport			related to multidrug resistant protein
FFUJ_05518	4.94047	3.68839e-08	1.40548e-06	3	related to lysophospholipase (lpl)	lipid, fatty acid and isoprenoid metabolism
FFUJ_05519	3.48773	6.5956e-05	0.000430388	3	related to MFS transporter	drug/toxin transport			related to MFS transporter
FFUJ_05520	1.36576	1.6875e-05	0.000143193	3	related to positive activator of transcription	secondary metabolism		Transcription factor, fungi
FFUJ_05523	-8.66668	0.000818782	0.00344256	2	related to oxidoreductase	respiration
FFUJ_05524	-4.05714	0.00748506	0.0216065	2	uncharacterized protein	-
FFUJ_05526	2.63203	3.93857e-06	4.52209e-05		uncharacterized protein	-
FFUJ_05527	3.29094	7.12289e-08	2.30922e-06	1	probable dis1-suppressing protein kinase dsk1	cellular signalling
FFUJ_05529	3.35345	9.31971e-07	1.50493e-05	4	related to 3-hydroxybutyryl-CoA dehydratase	lipid, fatty acid and isoprenoid metabolism
FFUJ_05530	1.06977	1.0214e-05	9.55974e-05	5	uncharacterized protein	-
FFUJ_05531	-2.09677	1.68916e-05	0.00014322		uncharacterized protein	LTR retroelements (retroviral)
FFUJ_05539	-1.36181	9.84821e-05	0.000601028	4	related to peptide transport protein	peptide transport			related to peptide transport protein
FFUJ_05546	1.24991	0.00340287	0.0111553	2	uncharacterized protein	-
FFUJ_05548	-4.41252	6.48943e-09	4.24515e-07	7	related to NAD dependent epimerase/dehydratase family protein	-
FFUJ_05549	3.3965	6.51481e-07	1.15039e-05	4	related to Vault poly	integrin receptor signalling pathway
FFUJ_05551	4.37042	7.11659e-05	0.000457883	3	uncharacterized protein	-
FFUJ_05554	-1.14451	0.00955824	0.0264568	2	uncharacterized protein	-
FFUJ_05557	1.25521	0.000571389	0.00255305	1	uncharacterized protein	-
FFUJ_05560	2.48635	2.72847e-07	6.2733e-06	5	related to dis1-suppressing protein kinase dsk1	cellular signalling
FFUJ_05566	-1.79538	4.84221e-06	5.34913e-05	4	uncharacterized protein	-
FFUJ_05567	-2.21614	5.49515e-06	5.90712e-05	2	uncharacterized protein	-
FFUJ_05570	-4.36468	0.000135115	0.000782016	7	uncharacterized protein	-
FFUJ_05591	1.53752	0.000176712	0.00096936	1	related to multidrug resistance protein	ATP binding			related to multidrug resistance protein
FFUJ_05603	-2.55749	4.06997e-08	1.4933e-06	9	probable permeases	transport facilities			probable permeases
FFUJ_05604	-1.58969	0.0123217	0.0326884	3	uncharacterized protein	-
FFUJ_05609	2.48676	6.90843e-07	1.20524e-05	1	uncharacterized protein	-
FFUJ_05611	1.66318	2.25132e-07	5.45099e-06	5	uncharacterized protein	-
FFUJ_05615	3.43603	0.00154859	0.00585726	2	uncharacterized protein	-
FFUJ_05616	2.06794	7.73367e-07	1.30662e-05	4	related to protein-tyrosine phosphatase	modification by phosphorylation, dephosphorylation, autophosphorylation
FFUJ_05630	1.77059	2.93901e-06	3.61855e-05	2	related to nitrogen metabolic regulation protein nmr	regulation of nitrogen metabolism
FFUJ_05632	2.41809	1.04072e-06	1.64918e-05		related to ethionine resistance protein	drug/toxin transport
FFUJ_05645	1.39578	0.00054616	0.00245765	3	uncharacterized protein	-
FFUJ_05648	-3.13426	1.34805e-07	3.76577e-06	3	uncharacterized protein	-
FFUJ_05661	2.2233	0.00360768	0.0117187	5	uncharacterized protein	-
FFUJ_05663	-1.05754	8.23685e-05	0.000515877		IMP-specific 5'-nucleotidase 1	purin nucleotide/nucleoside/nucleobase metabolism
FFUJ_05665	-3.57712	2.34036e-07	5.59433e-06	5	related to calcium-binding protein caleosin	assembly of protein complexes
FFUJ_05667	-2.26371	4.26914e-07	8.50951e-06	7	related to endoglucanase c	-
FFUJ_05672	-1.89214	1.49903e-05	0.000129916	1	uncharacterized protein	-
FFUJ_05673	-1.22147	0.00782989	0.0224084	1	related to alpha-1,6-mannosyltransferase HOC1	C-compound and carbohydrate metabolism
FFUJ_05679	-1.58354	6.60087e-05	0.000430579	2	probable catalytic subunit of DNA polymerase zeta UPR-1	DNA synthesis and replication
FFUJ_05691	2.14561	5.4832e-06	5.89773e-05	1	uncharacterized protein	-
FFUJ_05692	2.24787	5.02301e-05	0.000345428	9	uncharacterized protein	-
FFUJ_05697	-1.78356	0.000251948	0.00131198	3	uncharacterized protein	-
FFUJ_05698	-1.68137	0.000459212	0.00213973	3	uncharacterized protein	-
FFUJ_05701	1.53196	6.18357e-05	0.000408138		probable sulfate adenylyltransferase	amino acid metabolism
FFUJ_05708	3.97462	2.60611e-06	3.32908e-05		uncharacterized protein	-
FFUJ_05709	4.28831	2.0471e-08	9.13345e-07		uncharacterized protein	-
FFUJ_05710	-1.81269	0.000129208	0.000753044	5	probable ATP-binding protein PRP16	splicing
FFUJ_05712	-1.26945	0.000581932	0.00259195	3	uncharacterized protein	-
FFUJ_05713	-2.5356	6.3431e-08	2.11613e-06	6	uncharacterized protein	-
FFUJ_05718	1.04998	2.46435e-05	0.000194921	3	probable asparaginyl-tRNA-synthetase	aminoacyl-tRNA-synthetases
FFUJ_05720	1.10862	0.000322407	0.00160392		related to UBX7 UBX (ubiquitin regulatory X) domain-containing protein	-
FFUJ_05721	4.23633	1.28696e-08	6.6639e-07		uncharacterized protein	-
FFUJ_05723	-2.1388	0.000430983	0.00202876		uncharacterized protein	-
FFUJ_05736	2.09781	0.000366268	0.00178256	2	uncharacterized protein	-
FFUJ_05737	6.89853	1.67451e-05	0.000142372	7	uncharacterized protein	-
FFUJ_05738	4.35617	4.67215e-05	0.000325316	4	related to TOB3 (member of AAA-ATPase family)	transport ATPases
FFUJ_05739	-2.56087	0.0126261	0.0333324	2	related to DNA damage-responsive protein 48	DNA damage response
FFUJ_05740	2.85278	4.3267e-05	0.000306015		related to transposable element TCB2 transposase	-
FFUJ_05741	2.15923	1.13295e-06	1.76192e-05		related to Found in Mitochondrial Proteome	-		Zinc finger, C2H2-type
FFUJ_05744	1.39232	0.00425996	0.0134756	3	related to dis1-suppressing protein kinase dsk1	cellular signalling
FFUJ_05745	1.33803	0.00648045	0.0191394	2	uncharacterized protein	-
FFUJ_05751	1.31031	0.0029379	0.00987285	1	uncharacterized protein	-
FFUJ_05754	1.72775	1.95256e-05	0.000161968	2	uncharacterized protein	-
FFUJ_05759	-1.08836	0.00247204	0.00858188	7	uncharacterized protein	-
FFUJ_05761	-1.01985	0.00536332	0.0163416		uncharacterized protein	-
FFUJ_05768	5.78888	4.18128e-09	3.34175e-07	7	uncharacterized protein	-				GNAT
FFUJ_05769	1.61103	0.000221072	0.00116909	1	uncharacterized protein	-
FFUJ_05770	2.75385	4.29978e-06	4.86092e-05	1	uncharacterized protein	-
FFUJ_05778	2.10217	3.10531e-05	0.000235098	3	related to cofilin	assembly of protein complexes
FFUJ_05779	-1.55735	0.000147261	0.000837548		uncharacterized protein	-
FFUJ_05781	1.39555	0.000893658	0.0037065	3	related to phthalate 4,5-dioxygenase oxygenase reductase subunit	C-compound and carbohydrate metabolism
FFUJ_05782	1.05224	0.0109876	0.0297151	4	related to heterokaryon incompatibility protein het-6	fungal and other eukaryotic cell type differentiation
FFUJ_05783	4.45009	1.42131e-07	3.91116e-06	1	uncharacterized protein	-
FFUJ_05788	-1.56445	6.88544e-05	0.000445349	8	related to short-chain alcohol dehydrogenase	C-compound and carbohydrate metabolism
FFUJ_05799	1.27669	8.9448e-06	8.62893e-05	2	uncharacterized protein	-
FFUJ_05804	1.92067	2.32564e-05	0.000186031		related to long-chain-fatty-acid-CoA ligase	lipid, fatty acid and isoprenoid metabolism
FFUJ_05805	3.11806	0.00010839	0.000650482	6	related to n-alkane-inducible cytochrome P450	energy conversion and regeneration
FFUJ_05810	-5.36621	1.20341e-08	6.35665e-07	11	related to phospholipid-translocating ATPase	lipid/fatty acid transport
FFUJ_05811	-1.04876	1.02698e-05	9.60223e-05	23	related to receptor expression-enhancing protein 4	protein binding
FFUJ_05817	1.4126	0.000135916	0.000785169	3	uncharacterized protein	-
FFUJ_05823	2.83518	3.42544e-06	4.05974e-05		probable 3-deoxy-D-arabino-heptulosonate 7-phosphate (DAHP) synthase isoenzyme	amino acid metabolism
FFUJ_05832	1.14966	0.00237554	0.00832767		uncharacterized protein	regulation of C-compound and carbohydrate metabolism		Zn(2)-C6 fungal-type DNA-binding domain; Transcription factor, fungi
FFUJ_05834	-1.31275	0.0140441	0.0363962	8	probable oxidoreductase CipA-like	C-compound and carbohydrate metabolism
FFUJ_05835	-1.93428	0.00606941	0.0181352	3	choline permease	secondary metabolism			choline permease
FFUJ_05837	-8.26109	5.83798e-05	0.000389524	3	uncharacterized protein	-
FFUJ_05840	1.06907	0.00179759	0.00659944		probable glycine hydroxymethyltransferase	amino acid metabolism
FFUJ_05845	2.15282	0.00867467	0.0244229	2	uncharacterized protein	-
FFUJ_05846	2.70703	6.39707e-06	6.62857e-05	3	related to ankyrin 3	protein binding
FFUJ_05847	5.11848	4.56551e-09	3.45012e-07		uncharacterized protein	-				GNAT
FFUJ_05848	1.75631	0.000615746	0.002713	7	probable homogentisate 1,2-dioxygenase	degradation of tyrosine
FFUJ_05854	-4.595	2.80463e-07	6.39637e-06	2	uncharacterized protein	-
FFUJ_05865	-1.42104	0.000127843	0.000747456	5	related to cytochrome P450 94A1	lipid, fatty acid and isoprenoid metabolism	PKS Typ III
FFUJ_05866	-3.04686	6.03386e-06	6.33154e-05	5	related to stilbene synthase 2	metabolism of secondary products derived from L-phenylalanine and L-tyrosine	PKS Typ III
FFUJ_05891	1.29838	0.000523361	0.002376		uncharacterized protein	protein binding
FFUJ_05893	-1.15251	0.000788288	0.00333235	4	probable PCK1 - phosphoenolpyruvate carboxykinase	C-compound and carbohydrate metabolism		Zinc finger, U1-type; Zinc finger, C2H2-type; Zinc finger, C2H2-like
FFUJ_05900	-1.16595	0.000271263	0.00139245	1	related to succinate-semialdehyde dehydrogenase (NAD(P)+)	amino acid metabolism
FFUJ_05905	-1.34355	0.0003395	0.00167042		uncharacterized protein	-
FFUJ_05907	-1.41748	2.65773e-05	0.000207362		uncharacterized protein	-
FFUJ_05917	-1.88655	3.06917e-05	0.000232841		related to Fre1p and Fre2p	heavy metal ion transport (Cu+, Fe3+, etc.)
FFUJ_05918	1.99232	1.63925e-06	2.34862e-05		uncharacterized protein	-
FFUJ_05921	1.5089	1.6599e-05	0.000141326	5	related to meiotic cohesin rec8	meiosis
FFUJ_05922	1.58407	3.20652e-06	3.86507e-05	3	related to multidrug resistance protein fnx1	drug/toxin transport			related to multidrug resistance protein fnx1
FFUJ_05923	-1.02118	2.46401e-05	0.000194921	3	uncharacterized protein	-
FFUJ_05932	1.15099	0.000281794	0.00143528		uncharacterized protein	-
FFUJ_05933	1.66501	1.23161e-06	1.89769e-05	3	uncharacterized protein	-
FFUJ_05942	-1.21447	0.00284221	0.00960748		uncharacterized protein	-
FFUJ_05943	2.45913	0.00682229	0.019998		uncharacterized protein	-
FFUJ_05954	3.14271	4.98721e-08	1.75959e-06	7	uncharacterized protein	-
FFUJ_05963	-1.10212	2.72708e-05	0.000211873	1	uncharacterized protein	-
FFUJ_05968	1.0175	0.00336372	0.0110434	1	uncharacterized protein	-
FFUJ_05989	-1.96305	4.58223e-05	0.000320146		related to 15-hydroxyprostaglandin dehydrogenase	lipid, fatty acid and isoprenoid metabolism
FFUJ_05991	-1.38961	0.00137223	0.00529701	3	related to MTG1 Peripheral GTPase of the mitochondrial inner membrane, essential for respiratory competence	GTP binding
FFUJ_05997	2.1564	3.21633e-06	3.87435e-05	1	probable isovaleryl-CoA dehydrogenase	degradation of leucine
FFUJ_05998	2.10957	2.11167e-06	2.86047e-05	1	probable methylcrotonyl-CoA carboxylase beta chain, mitochondrial precursor	degradation of leucine
FFUJ_06000	2.81682	2.51924e-09	2.41191e-07		related to DUF718 domain protein	-
FFUJ_06003	-1.4158	0.000292444	0.00147969	3	uncharacterized protein	-
FFUJ_06004	-1.24893	0.00211994	0.00758443	3	uncharacterized protein	receptor binding
FFUJ_06009	2.13839	1.40731e-06	2.09637e-05		probable aspartate-semialdehyde dehydrogenase	biosynthesis of lysine
FFUJ_06018	1.48205	9.95811e-05	0.000606126	5	uncharacterized protein	-
FFUJ_06031	2.36458	2.2212e-06	2.97379e-05		probable NCS6 Protein with role in invasive growth	cell growth / morphogenesis
FFUJ_06041	2.05817	1.26387e-06	1.93604e-05	2	related to impact protein	growth regulators / regulation of cell size
FFUJ_06043	-1.26043	3.57765e-05	0.000262393	7	related to cyclin pclA	mitotic cell cycle and cell cycle control
FFUJ_06046	-1.50743	0.00116978	0.00464427	3	related to nucleoside-diphosphate-sugar epimerases	-
FFUJ_06048	1.34397	1.25508e-05	0.000112541		related to MET10 - sulfite reductase flavin-binding subunit	nitrogen, sulfur and selenium metabolism
FFUJ_06049	-1.40917	0.000305522	0.00153236		related to sarcosine oxidase	protein modification
FFUJ_06050	-2.15999	8.6461e-07	1.41778e-05		uncharacterized protein	-
FFUJ_06059	1.21713	9.18887e-06	8.82035e-05	2	probable RIB3 - 3,4-dihydroxy-2-butanone 4-phosphate synthase	biosynthesis of vitamins, cofactors, and prosthetic groups
FFUJ_06069	1.30883	2.1081e-06	2.85775e-05	4	uncharacterized protein	-
FFUJ_06070	-1.70811	0.000180753	0.000987988	1	uncharacterized protein	-
FFUJ_06071	-1.83294	5.68087e-05	0.000381255	3	uncharacterized protein	-
FFUJ_06074	-4.1134	1.50049e-05	0.000129981	4	uncharacterized protein	-
FFUJ_06075	-5.3542	5.08454e-07	9.6488e-06	4	uncharacterized protein	-
FFUJ_06076	3.42107	3.2186e-06	3.87455e-05	3	uncharacterized protein	-
FFUJ_06079	1.3027	0.000186574	0.00101318	1	related to Putative nicotinamide N-methyltransferase	-
FFUJ_06084	1.51537	2.92251e-06	3.60547e-05	1	related to glycinamide ribonucleotide transformylase	purin nucleotide/nucleoside/nucleobase metabolism
FFUJ_06085	2.07803	8.25197e-08	2.56663e-06	1	related to fructosyl amino acid oxidase	protein modification
FFUJ_06088	-1.50137	0.000102514	0.000619986	7	related to Meiotically up-regulated gene 157 protein	-
FFUJ_06096	-1.01364	0.000963721	0.00394986		uncharacterized protein	-
FFUJ_06099	-2.68076	4.62538e-06	5.15296e-05	9	probable nitrite reductase	nitrogen, sulfur and selenium metabolism
FFUJ_06102	-1.68462	3.66365e-07	7.69784e-06	1	related to hexokinase	aminosaccharide catabolism
FFUJ_06105	1.10661	0.00346006	0.0113092	3	related to N-acetylglucosamine-6-phosphate deacetylase	lipid, fatty acid and isoprenoid metabolism
FFUJ_06108	-1.66464	5.8029e-06	6.15516e-05	3	uncharacterized protein	-
FFUJ_06109	-1.15076	0.00067148	0.00291181	6	probable ATP-dependent DNA helicase	DNA synthesis and replication
FFUJ_06111	-3.53604	1.42941e-07	3.92758e-06	3	related to integral membrane protein	cellular signalling
FFUJ_06112	1.39443	0.000613137	0.00270215	1	related to alcohol oxidase	secondary metabolism
FFUJ_06114	-1.88953	1.13604e-06	1.76523e-05	4	related to NCP1 - NADPH-cytochrome P450 reductase	aerobic aromate catabolism
FFUJ_06115	-6.24559	5.81209e-09	3.96195e-07	4	related to benzoate 4-monooxygenase cytochrome P450	biosynthesis of phenylalanine
FFUJ_06118	1.68317	0.00349983	0.0114209		uncharacterized protein	-
FFUJ_06123	1.27869	4.10887e-05	0.00029366	7	probable methionyl-tRNA synthetase	aminoacyl-tRNA-synthetases
FFUJ_06124	1.20456	4.10332e-06	4.66831e-05	5	related to LSB5 - possible role in the regulation of actin cytoskeletal organization	actin cytoskeleton
FFUJ_06130	2.50358	2.45427e-08	1.05407e-06	11	probable 3-methyl-2-oxobutanoate dehydrogenase (lipoamide)E1 beta chain precursor	amino acid metabolism
FFUJ_06132	-2.9663	1.20162e-05	0.000108862		uncharacterized protein	transfer of activated C-1 groups
FFUJ_06133	-4.44732	2.59933e-06	3.32504e-05	2	related to multidrug resistant protein	drug/toxin transport			related to multidrug resistant protein
FFUJ_06136	1.11902	0.000151116	0.000854185	12	related to Protein FMP52, mitochondrial	transcriptional control
FFUJ_06138	-3.08653	3.36483e-05	0.000249908	6	uncharacterized protein	-
FFUJ_06141	-5.48379	0.000141917	0.000811925	9	uncharacterized protein	-
FFUJ_06143	-10.1646	0.00142383	0.00546762		probable nitrogen catabolic enzyme regulatory protein NIT-2	regulation of nitrogen, sulfur and selenium metabolism		Zinc finger, GATA-type; Zinc finger, NHR/GATA-type
FFUJ_06151	1.3003	0.00419378	0.0133075	3	related to ribonuclease P chain POP1	rRNA processing
FFUJ_06155	-1.05062	0.000232283	0.00121995	3	uncharacterized protein	-
FFUJ_06160	-2.41128	0.00053046	0.00240111	9	related to short chain dehydrogenase	lipid, fatty acid and isoprenoid metabolism
FFUJ_06161	-1.45112	8.26442e-05	0.000516723	1	uncharacterized protein	-
FFUJ_06172	2.32033	2.00972e-06	2.76103e-05	4	uncharacterized protein	-
FFUJ_06175	1.31869	0.00248094	0.00860478	2	uncharacterized protein	-
FFUJ_06176	1.52978	5.94663e-05	0.000395911	3	uncharacterized protein	-
FFUJ_06178	-2.7674	7.22464e-08	2.33809e-06	11	probable ubiquitin thiolesterase L3	modification by ubiquitination, deubiquitination
FFUJ_06181	1.42795	8.51255e-05	0.000528952	7	uncharacterized protein	-
FFUJ_06183	-1.1608	0.0177727	0.0443701	3	related to HOL1 protein	drug/toxin transport			related to HOL1 protein
FFUJ_06191	-1.82335	1.92066e-05	0.000159609		uncharacterized protein	-
FFUJ_06194	-4.08014	1.12945e-08	6.10636e-07	1	uncharacterized protein	-
FFUJ_06195	-1.01474	0.000380875	0.00183953		related to transcriptional regulator atrx homolog	-		Zinc finger, PARP-type
FFUJ_06197	1.93693	1.41649e-05	0.00012399	1	related to hsp70 protein	protein folding and stabilization
FFUJ_06198	1.73994	2.95401e-06	3.62729e-05	2	uncharacterized protein	-
FFUJ_06199	1.28334	5.30883e-05	0.000361433		uncharacterized protein	-
FFUJ_06201	1.90414	0.000235274	0.00123391		probable methylcrotonoyl-CoA carboxylase biotin carboxylase chain	degradation of leucine
FFUJ_06203	-1.2032	4.0624e-06	4.62957e-05	2	related to ZSP1 Zinc Sensitive Phenotype 1	-
FFUJ_06207	1.16403	0.0011964	0.00473563	5	related to D-arabinono-1,4-lactone oxidase	C-compound and carbohydrate metabolism
FFUJ_06208	1.60684	7.60809e-05	0.000483582	1	probable Pls1 tetraspanin	cellular signalling
FFUJ_06210	1.27017	0.00274161	0.00934128	2	related to Ctr copper transporter	-			related to Ctr copper transporter
FFUJ_06218	1.04669	5.79228e-06	6.14745e-05	1	related to aspartate--tRNA ligase	aminoacyl-tRNA-synthetases
FFUJ_06221	2.16283	0.00385147	0.0123707		uncharacterized protein	-
FFUJ_06222	-1.19377	0.000258228	0.0013392	6	related to palI protein	budding, cell polarity and filament formation
FFUJ_06229	2.7954	9.55118e-06	9.08276e-05		probable D-lactate dehydrogenase (cytochrome)	C-compound and carbohydrate metabolism
FFUJ_06250	1.21716	0.00472992	0.0146867		uncharacterized protein	-
FFUJ_06257	1.11707	4.25454e-06	4.81273e-05	2	uncharacterized protein	-
FFUJ_06260	-4.21635	1.33404e-08	6.83076e-07	12	polyketide synthase	metabolism of polyketides	PKS7
FFUJ_06261	-4.61588	1.49552e-07	4.07873e-06	3	related to multidrug transporter	secondary metabolism	PKS7		related to multidrug transporter
FFUJ_06266	-1.62674	8.98163e-07	1.46106e-05	2	related to SNF5 - component of SWI/SNF transcription activator complex	-
FFUJ_06271	1.20098	6.6452e-05	0.000431961	1	related to glomerulosclerosis protein Mpv17	-
FFUJ_06272	1.36249	0.000206312	0.00110341		uncharacterized protein	-
FFUJ_06273	1.07778	0.00122096	0.00481624	6	uncharacterized protein	-
FFUJ_06283	-2.05302	3.97261e-07	8.12286e-06	1	uncharacterized protein	-
FFUJ_06285	1.8616	5.18487e-05	0.00035457	4	uncharacterized protein	-
FFUJ_06290	1.71685	0.000181095	0.000988678	1	related to sucrose cleavage protein	sugar, glucoside, polyol and carboxylate catabolism
FFUJ_06291	-1.23403	0.000685248	0.00296196	10	uncharacterized protein	-
FFUJ_06298	-2.00042	5.87751e-06	6.20565e-05	9	probable calcium/proton exchanger	cation transport (H+, Na+, K+, Ca2+ , NH4+, etc.)
FFUJ_06313	-4.58511	3.90862e-08	1.44855e-06	7	uncharacterized protein	-
FFUJ_06314	1.19083	0.00999162	0.0274902		uncharacterized protein	-
FFUJ_06315	2.58013	4.38041e-07	8.6849e-06		uncharacterized protein	-
FFUJ_06316	2.0226	0.000164351	0.000916596	8	uncharacterized protein	-
FFUJ_06322	5.61905	3.22883e-09	2.85348e-07	7	uncharacterized protein	-
FFUJ_06326	2.35463	1.20798e-07	3.46955e-06		related to monocarboxylate transporter 2	C-compound and carbohydrate transport			related to monocarboxylate transporter 2
FFUJ_06327	1.83702	5.40878e-06	5.83818e-05	7	probable phosphopantothenate-cysteine ligase	biosynthesis of vitamins, cofactors, and prosthetic groups
FFUJ_06336	1.14255	0.00115008	0.00457691	8	related to methyltransferase	secondary metabolism
FFUJ_06337	1.56341	4.06085e-05	0.000291246	5	related to multidrug resistance protein	secondary metabolism			related to multidrug resistance protein
FFUJ_06338	2.81048	2.03412e-07	5.13616e-06	1	related to ABC1 transport protein	ATP binding			related to ABC1 transport protein
FFUJ_06340	1.07681	0.000971801	0.00397588	1	uncharacterized protein	-
FFUJ_06346	1.09142	0.00183432	0.0067155	2	uncharacterized protein	-
FFUJ_06350	1.76536	3.89154e-06	4.47649e-05	5	uncharacterized protein	-
FFUJ_06352	2.0131	0.000117503	0.000695858	5	probable proline racemase	-
FFUJ_06353	-2.61114	1.54176e-05	0.000133117		uncharacterized protein	-
FFUJ_06362	1.12014	0.000206417	0.00110365	5	uncharacterized protein	-
FFUJ_06364	4.12785	2.52401e-06	3.24449e-05	4	uncharacterized protein	-
FFUJ_06366	1.30943	3.64087e-05	0.00026601		probable acetyl-CoA C-acyltransferase precursor	lipid, fatty acid and isoprenoid metabolism
FFUJ_06373	-3.651	4.95478e-05	0.000341503	2	uncharacterized protein	-
FFUJ_06380	-1.8124	6.25161e-05	0.000411152	4	uncharacterized protein	secondary metabolism
FFUJ_06389	2.40111	9.90191e-05	0.000603704		uncharacterized protein	-
FFUJ_06394	1.22337	0.00828302	0.023493	4	uncharacterized protein	-
FFUJ_06406	3.28888	1.64016e-07	4.35686e-06		uncharacterized protein	-
FFUJ_06407	2.60911	1.19269e-05	0.00010832	7	uncharacterized protein	-
FFUJ_06408	-3.19549	0.000867097	0.00361183	5	uncharacterized protein	-
FFUJ_06416	1.23724	0.000103347	0.000623885	3	uncharacterized protein	assimilation of ammonia		Zn(2)-C6 fungal-type DNA-binding domain
FFUJ_06417	1.32348	0.000411131	0.00195433		uncharacterized protein	-
FFUJ_06421	-5.11487	2.1462e-08	9.48351e-07	4	related to GIT1 - Glycerophosphoinositol transporter also able to mediate low-affinity phosphate trans	lipid/fatty acid transport			related to GIT1 - Glycerophosphoinositol transporter also able to mediate low-affinity phosphate trans
FFUJ_06422	-3.36069	4.53445e-07	8.91468e-06	4	related to cocaine esterase	amino acid metabolism
FFUJ_06423	3.66645	1.18529e-07	3.42042e-06		uncharacterized protein	-
FFUJ_06429	-1.81549	0.00444744	0.0139415	1	related to cycloheximide-inducible protein CIP70 (cytochrome P450 family)	diterpenes metabolism
FFUJ_06431	2.66405	5.81957e-07	1.06655e-05	1	uncharacterized protein	-
FFUJ_06432	1.57321	0.000180248	0.000985814	1	related to aliphatic nitrilase	catabolism of nitrogenous compounds
FFUJ_06434	-6.26783	3.22879e-05	0.00024245	1	related to GABA transport protein	amino acid/amino acid derivatives transport			related to GABA transport protein
FFUJ_06435	-5.8269	0.000113559	0.000676204	1	related to integral membrane protein	disease, virulence and defense
FFUJ_06436	-2.70269	6.86024e-06	7.00919e-05	1	related to GNAT family acetyltransferase	-				GNAT
FFUJ_06439	3.14702	2.92438e-05	0.00022417	1	related to calcium-independent phospholipase A2	lipid, fatty acid and isoprenoid metabolism
FFUJ_06444	-3.79001	4.17895e-07	8.40454e-06		probable DHA14-like major facilitator; ABC transporter	secondary metabolism			probable DHA14-like major facilitator; ABC transporter
FFUJ_06445	-4.04343	2.25001e-08	9.84755e-07	4	uncharacterized protein	-
FFUJ_06446	-6.71297	1.80769e-09	2.02616e-07	1	uncharacterized protein	transcription activation		Transcription factor, fungi
FFUJ_06447	-1.33889	0.00141689	0.0054465	6	uncharacterized protein	-
FFUJ_06448	-1.11573	0.00012158	0.000715908	4	related to DUF1237 domain protein	-
FFUJ_06450	-7.29299	9.20777e-09	5.35438e-07	7	uncharacterized protein	-
FFUJ_06451	-3.07139	5.7355e-05	0.00038408	2	probable DUF895 domain membrane protein	-			probable DUF895 domain membrane protein
FFUJ_06452	-1.13626	3.35175e-05	0.00024934	2	uncharacterized protein	-
FFUJ_06453	-3.81595	2.6424e-06	3.363e-05	5	uncharacterized protein	-
FFUJ_06456	-1.17817	0.000183566	0.000999796		uncharacterized protein	secondary metabolism
FFUJ_06457	7.71782	4.35591e-10	8.34065e-08	1	uncharacterized protein	fungal and other eukaryotic cell type differentiation
FFUJ_06458	5.97734	8.93068e-10	1.29263e-07	2	uncharacterized protein	-
FFUJ_06459	2.11465	2.21721e-06	2.9718e-05		related to 6-hydroxy-d-nicotine oxidase	C-compound and carbohydrate metabolism
FFUJ_06461	-1.28743	0.000355029	0.00173845	5	related to pyridoxine 4-dehydrogenase	C-compound and carbohydrate metabolism
FFUJ_06465	1.44854	0.00151503	0.00575873		related to C4-dicarboxylate transport protein mae1	C4-dicarboxylate transport (e.g. malate, succinate, fumarate)			related to C4-dicarboxylate transport protein mae1
FFUJ_06466	2.56664	5.21121e-06	5.67828e-05		uncharacterized protein	-		Zinc finger, C2H2-type
FFUJ_06467	6.04344	1.40768e-08	7.03152e-07		uncharacterized protein	-
FFUJ_06468	9.06411	3.7336e-12	1.2218e-08		uncharacterized protein	-
FFUJ_06469	9.5694	1.25577e-07	3.5733e-06	3	related to Ras guanine-nucleotide exchange protein Cdc25p	regulator of G-protein signalling
FFUJ_06470	2.52524	1.14794e-05	0.000105296	11	uncharacterized protein	-
FFUJ_06471	7.89378	1.19795e-10	4.07789e-08	5	uncharacterized protein	-
FFUJ_06478	-3.74871	5.59653e-09	3.8675e-07		uncharacterized protein	-
FFUJ_06481	-3.04225	4.48393e-05	0.000314474		uncharacterized protein	-
FFUJ_06482	-2.60492	4.85634e-06	5.3583e-05	7	uncharacterized protein	-
FFUJ_06484	2.35489	4.91092e-06	5.40878e-05	1	related to a retinal short-chain dehydrogenase/reductase	metabolism of vitamins, cofactors, and prosthetic groups
FFUJ_06487	1.09608	0.000628094	0.00275552	1	probable histidine--tRNA ligase, mitochondrial	aminoacyl-tRNA-synthetases
FFUJ_06497	-1.93279	1.23203e-05	0.000110798	7	related to transmembrane transporter Liz1p	mitotic cell cycle and cell cycle control			related to transmembrane transporter Liz1p
FFUJ_06498	1.01922	0.00122945	0.00484144		related to DNA-directed DNA polymerase	DNA synthesis and replication
FFUJ_06499	2.50597	2.37605e-06	3.11753e-05	3	related to L-PSP endoribonuclease family protein	-
FFUJ_06500	1.87961	0.00123727	0.0048649	2	flavin depend monooxygenase that catalyses the oxidation of rubrofusarin to 9-hydroxyrubrofusarin	secondary metabolism
FFUJ_06503	-1.97148	0.00265774	0.00909655	1	uncharacterized protein	secondary metabolism
FFUJ_06504	-3.31208	2.55884e-05	0.000200839	7	probable potassium transporter hak-1	cation transport (H+, Na+, K+, Ca2+ , NH4+, etc.)			probable potassium transporter hak-1
FFUJ_06505	-3.45776	3.20181e-06	3.86446e-05	6	uncharacterized protein	-
FFUJ_06512	1.40747	5.28306e-05	0.000360212	1	uncharacterized protein	secondary metabolism		Zn(2)-C6 fungal-type DNA-binding domain
FFUJ_06513	2.03186	7.65293e-06	7.6496e-05	1	uncharacterized protein	-
FFUJ_06514	2.31154	2.03414e-05	0.000167151	3	uncharacterized protein	-
FFUJ_06515	1.04829	0.00762739	0.0219176	3	related to salicylate hydroxylase	secondary metabolism
FFUJ_06516	2.68567	3.07043e-05	0.000232841	4	probable UGA2 - succinate semialdehyde dehydrogenase	metabolism of glutamate
FFUJ_06517	1.02675	0.000909306	0.00375699	3	related to novobiocin biosynthesis protein novR	secondary metabolism
FFUJ_06519	3.9766	4.82424e-07	9.32484e-06	4	probable L-lactate dehydrogenase (cytochrome)	respiration
FFUJ_06520	-4.03001	8.80132e-07	1.43735e-05	11	related to transporter protein HOL1	drug/toxin transport			related to transporter protein HOL1
FFUJ_06521	-5.42506	1.10245e-09	1.49009e-07	4	related to general amidase	nitrogen, sulfur and selenium metabolism
FFUJ_06522	-3.65466	1.74886e-06	2.4672e-05	4	ARG81 - Transcription factor involved in arginine metabolism	metabolism of arginine		Zn(2)-C6 fungal-type DNA-binding domain
FFUJ_06524	-1.14149	0.010907	0.029545	6	uncharacterized protein	-
FFUJ_06527	3.32657	2.92052e-06	3.60547e-05	2	probable calcium P-type ATPase NCA-3 (Ca2+-transporting ATPase)	cation transport (H+, Na+, K+, Ca2+ , NH4+, etc.)			probable calcium P-type ATPase NCA-3 (Ca2+-transporting ATPase)
FFUJ_06528	8.20572	2.13386e-09	2.19131e-07	1	related to BCS1 protein precursor	assembly of protein complexes
FFUJ_06530	2.88562	1.21779e-06	1.88112e-05	6	related to heterokaryon incompatibility protein (het-6OR allele)	fungal and other eukaryotic cell type differentiation
FFUJ_06546	-2.25415	5.01897e-06	5.5047e-05	6	related to quinone oxidoreductase	C-compound and carbohydrate metabolism
FFUJ_06548	3.56626	4.7434e-06	5.25893e-05	1	related to putative cystathionine beta-lyase	metabolism of methionine
FFUJ_06549	1.40161	0.00127807	0.00500182	2	uncharacterized protein	-
FFUJ_06553	-3.8677	9.52839e-05	0.000584225		related to capsule-associated protein	virulence, disease factors
FFUJ_06554	4.24191	1.14738e-08	6.16699e-07	3	uncharacterized protein	-
FFUJ_06560	-1.8611	4.28986e-05	0.000304015	3	related to heterokaryon incompatibility protein (het-6OR allele)	fungal and other eukaryotic cell type differentiation
FFUJ_06561	-7.32853	0.00021097	0.00112472	2	probable periplasmic nitrate reductase	nitrogen, sulfur and selenium metabolism
FFUJ_06562	-6.42717	0.00027946	0.00142656	2	related to molybdopterin biosynthesis protein moeA	biosynthesis of vitamins, cofactors, and prosthetic groups
FFUJ_06563	-3.01192	0.0127811	0.0336836		uncharacterized protein	-
FFUJ_06570	-1.73848	0.000365958	0.001782	3	probable thioredoxin peroxidase, mitochondrial isoform	oxidative stress response
FFUJ_06571	2.01115	2.83409e-06	3.53195e-05		related to 5-methylcytosine G/T mismatch-specific DNA glycosylase	DNA repair
FFUJ_06573	5.25534	3.10403e-07	6.86623e-06	5	uncharacterized protein	-
FFUJ_06574	3.07902	2.38858e-06	3.1295e-05	7	uncharacterized protein	-
FFUJ_06575	9.41468	6.39765e-10	1.06911e-07	1	related to neutral amino acid permease	amino acid/amino acid derivatives transport			related to neutral amino acid permease
FFUJ_06579	-2.73133	7.07026e-06	7.17645e-05	1	related to tol protein	fungal and other eukaryotic cell type differentiation
FFUJ_06580	-1.6817	1.37415e-05	0.000120802	2	probable argonaute like post-transcriptional gene silencing protein QDE-2	translational control
FFUJ_06581	-1.79998	3.14816e-05	0.000237754	3	related to dehydrogenase	phospholipid metabolism
FFUJ_06583	2.68312	1.07164e-07	3.14177e-06		uncharacterized protein	-
FFUJ_06584	3.05078	1.70261e-08	8.08687e-07	4	related to pyridoxamine 5`-phosphate oxidase	metabolism of vitamins, cofactors, and prosthetic groups
FFUJ_06585	4.03436	2.84808e-09	2.61953e-07	2	PMR1 - Ca++-transporting P-type ATPase located in Golgi	cation transport (H+, Na+, K+, Ca2+ , NH4+, etc.)			PMR1 - Ca++-transporting P-type ATPase located in Golgi
FFUJ_06588	1.45584	0.000235276	0.00123391	3	probable benzoate 4-monooxygenase cytochrome P450	biosynthesis of phenylalanine
FFUJ_06589	-1.54746	0.00120174	0.00475063	2	uncharacterized protein	-
FFUJ_06590	-2.0908	0.000520083	0.00236521	1	related to trichodiene oxygenase cytochrome P450	secondary metabolism
FFUJ_06591	1.27061	0.00075854	0.00323065	1	related to monophenol monooxygenase (tyrosinase)	degradation of tyrosine
FFUJ_06592	-1.4613	3.7657e-05	0.00027365	2	uncharacterized protein	-
FFUJ_06599	2.00093	2.2181e-06	2.9718e-05	2	related to transport protein YPL264C	-
FFUJ_06600	1.46489	0.00165294	0.00615941	2	uncharacterized protein	-
FFUJ_06601	2.22236	0.000101415	0.00061505	3	uncharacterized protein	-
FFUJ_06605	1.76259	2.82386e-06	3.52637e-05		related to ADH3 - alcohol dehydrogenase III	C-compound and carbohydrate metabolism
FFUJ_06606	-3.33205	7.63458e-07	1.29583e-05	6	related to aryl-alcohol dehydrogenases	metabolism of phenylalanine
FFUJ_06609	-1.6424	4.48535e-06	5.02742e-05	2	related to allantoate transporter	allantoin and allantoate transport			related to allantoate transporter
FFUJ_06610	-1.15061	0.00099164	0.00404086	1	uncharacterized protein	-
FFUJ_06611	-1.46055	0.00363076	0.011775	1	related to major facilitator MirA	siderophore-iron transport			related to major facilitator MirA
FFUJ_06612	-2.09833	8.61103e-06	8.38834e-05	5	uncharacterized protein	-
FFUJ_06615	3.42058	6.79025e-08	2.22097e-06	3	uncharacterized protein	-
FFUJ_06617	-1.04361	0.000525485	0.00238387	3	uncharacterized protein	-
FFUJ_06619	-5.13428	9.09607e-08	2.7637e-06	8	related to oxidoreductase	-
FFUJ_06620	-3.15331	0.00135839	0.00525352	10	uncharacterized protein	-			uncharacterized protein - related to DUF895 domain membrane protein
FFUJ_06621	-1.63396	0.000115286	0.000684632	1	probable UGA2 - succinate semialdehyde dehydrogenase	metabolism of glutamate
FFUJ_06630	-1.24245	0.001151	0.00457958		related to ankyrin	secondary metabolism
FFUJ_06633	-6.49274	2.35891e-08	1.02027e-06	5	uncharacterized protein	-
FFUJ_06635	-3.60517	8.46109e-07	1.3949e-05	1	uncharacterized protein	-
FFUJ_06637	1.47621	2.01173e-05	0.000165531		related to tol protein	fungal and other eukaryotic cell type differentiation
FFUJ_06639	4.41016	2.06657e-07	5.17544e-06	7	uncharacterized protein	-
FFUJ_06640	-1.70225	1.75404e-05	0.000147767	3	uncharacterized protein	-
FFUJ_06645	-1.26574	0.00142666	0.00547376	4	uncharacterized protein	-
FFUJ_06646	-2.35875	9.71893e-06	9.19472e-05	1	uncharacterized protein	-		Zn(2)-C6 fungal-type DNA-binding domain
FFUJ_06647	3.41039	1.00002e-08	5.63878e-07		related to hexose transporter protein	C-compound and carbohydrate transport			related to hexose transporter protein
FFUJ_06649	1.49044	3.38436e-05	0.00025065	4	related to 3-oxoacyl-[acyl-carrier-protein] reductase	secondary metabolism		Zn(2)-C6 fungal-type DNA-binding domain
FFUJ_06660	-1.77411	8.21541e-05	0.000514709		related to ankyrin 1	protein binding
FFUJ_06665	-1.12564	0.0105846	0.0288331		related to tol protein	secondary metabolism
FFUJ_06667	-1.96592	0.000635353	0.00278404		uncharacterized protein	-
FFUJ_06668	1.58704	0.000110937	0.000662739	3	related to gEgh 16 protein	secondary metabolism
FFUJ_06681	2.93466	3.51567e-07	7.54964e-06	2	related to allantoate permease	allantoin and allantoate transport			related to allantoate permease
FFUJ_06685	-4.75414	0.000109197	0.000654794	2	uncharacterized protein	-
FFUJ_06688	-7.70072	9.08318e-09	5.33441e-07	4	related to monocarboxylate transporter 2	C-compound and carbohydrate transport			related to monocarboxylate transporter 2
FFUJ_06689	-7.95113	7.39877e-09	4.61031e-07	1	related to choline dehydrogenase	biosynthesis of glycine
FFUJ_06690	-8.90821	2.61808e-10	6.16994e-08	4	related to phosphoenolpyruvate phosphomutase	-
FFUJ_06691	-8.74481	1.09421e-12	1.2218e-08	3	uncharacterized protein	-
FFUJ_06692	-1.65351	8.52718e-05	0.000529192	3	related to monocarboxylate transporter 2	C-compound and carbohydrate transport			related to monocarboxylate transporter 2
FFUJ_06693	-5.30496	4.00381e-08	1.47787e-06	4	probable Alpha-glucosidase precursor (Maltase)	polysaccharide metabolism
FFUJ_06694	-7.50663	4.56652e-08	1.63928e-06	1	uncharacterized protein	-
FFUJ_06702	-1.59506	0.00834896	0.0236545	1	PAD1 - Phenylacrylic acid decarboxylase	C-compound and carbohydrate metabolism
FFUJ_06703	-4.39125	4.04446e-05	0.000290411	1	Protein of unknown function localised to cytoplasm	biosynthesis of phenylalanine
FFUJ_06711	-6.65357	3.53902e-10	7.65345e-08	6	related to synaptic vesicle transporter SV2 (major facilitator superfamily)	sodium binding			related to synaptic vesicle transporter SV2 (major facilitator superfamily)
FFUJ_06712	-4.71813	3.60024e-09	3.02553e-07	6	related to choline monooxygenase	secondary metabolism
FFUJ_06714	-3.26455	4.92925e-06	5.42572e-05	3	uncharacterized protein	transcriptional control		Zn(2)-C6 fungal-type DNA-binding domain; Transcription factor, fungi
FFUJ_06717	-6.1176	3.89131e-11	2.56192e-08	4	related to putative cystathionine beta-lyase	metabolism of methionine
FFUJ_06721	4.51134	5.1288e-07	9.69934e-06		uncharacterized protein	-
FFUJ_06722	2.94353	0.00104527	0.00422473	3	related to IQ calmodulin-binding motif protein	-
FFUJ_06723	1.47063	4.61971e-05	0.000322031		related to transcriptional activator Mut3p	transcription activation		Zn(2)-C6 fungal-type DNA-binding domain; Transcription factor, fungi
FFUJ_06726	2.5445	8.24078e-06	8.09185e-05	4	related to C-4 methyl sterol oxidase	lipid, fatty acid and isoprenoid metabolism
FFUJ_06729	-4.92772	1.4858e-06	2.17279e-05	3	related to 4-cresol dehydrogenase flavoprotein subunit	sugar, glucoside, polyol and carboxylate catabolism
FFUJ_06731	1.19238	0.000419614	0.00198746	1	uncharacterized protein	-
FFUJ_06740	-1.16518	0.000763974	0.00325003		related to fumarylacetoacetate hydralase	aerobic aromate catabolism
FFUJ_06749	3.53259	9.11774e-05	0.000562802	3	probable endopeptidase K	protein/peptide degradation
FFUJ_06755	-6.61855	8.60008e-08	2.64359e-06	6	related to uracil permease	nucleotide/nucleoside/nucleobase transport
FFUJ_06756	-5.34757	4.6073e-07	9.01931e-06	5	related to D-amino acid hydantoin hydrolase (hydantoinase)	amino acid metabolism
FFUJ_06757	1.39507	0.00877747	0.0246746	2	related to heterokaryon incompatibility protein het-6	fungal and other eukaryotic cell type differentiation
FFUJ_06758	-1.47291	0.0035845	0.0116592	4	uncharacterized protein	-
FFUJ_06759	-1.49425	8.70997e-05	0.000539443	4	HET-6OR heterokaryon incompatibility protein (het-6OR allele)	fungal and other eukaryotic cell type differentiation
FFUJ_06760	6.04805	1.54417e-10	4.55276e-08		uncharacterized protein	-
FFUJ_06761	1.75015	9.15124e-06	8.78883e-05	10	uncharacterized protein	-
FFUJ_06762	-5.20138	3.29216e-10	7.20435e-08	5	uncharacterized protein	-
FFUJ_06763	-2.17942	0.00013584	0.000784979	3	related to cytochrome p450	electron transport
FFUJ_06767	3.8234	1.50464e-06	2.19337e-05		uncharacterized protein	-
FFUJ_06771	2.30884	6.74309e-05	0.000437219	9	uncharacterized protein	-
FFUJ_06773	1.11963	0.00286322	0.00966974	2	probable rhamnogalacturonase A precursor	sugar, glucoside, polyol and carboxylate catabolism
FFUJ_06774	-2.52346	4.19029e-07	8.41814e-06	1	related to protoporphyrinogen oxidase	metabolism of porphyrins
FFUJ_06777	-6.85747	1.01257e-09	1.41008e-07		uncharacterized protein	-
FFUJ_06778	-6.81714	1.51167e-09	1.80439e-07		uncharacterized protein	-
FFUJ_06779	-1.27034	6.78376e-05	0.000439236	1	uncharacterized protein	-		Zn(2)-C6 fungal-type DNA-binding domain
FFUJ_06780	-5.46042	2.1329e-09	2.19131e-07	1	probable chaperone protein hchA	-
FFUJ_06781	-3.92039	6.12064e-09	4.06582e-07	1	related to alcohol dehydrogenase, class C	C-compound and carbohydrate metabolism
FFUJ_06782	-4.96977	5.20401e-09	3.76196e-07	2	related to oxidoreductase	secondary metabolism
FFUJ_06783	-1.98148	7.85045e-05	0.000496013	7	related to acetylxylan esterase precursor	polysaccharide metabolism
FFUJ_06784	-1.51283	0.00251506	0.00868857	4	related to helicase-like transcription factor protein	transcriptional control
FFUJ_06788	7.86186	3.87754e-08	1.43994e-06	3	uncharacterized protein	-
FFUJ_06789	1.40818	0.000188135	0.00102014	6	uncharacterized protein	-
FFUJ_06790	1.19847	0.0109727	0.0296836	5	uncharacterized protein	-
FFUJ_06795	4.31303	1.78022e-06	2.49992e-05		related to 3-oxoacyl-(acyl carrier protein) reductase	C-compound and carbohydrate metabolism
FFUJ_06796	4.59735	1.3583e-05	0.00011958		probable 3-isopropylmalate dehydrogenase beta	biosynthesis of leucine
FFUJ_06804	-1.0238	0.00581996	0.017498	1	uncharacterized protein	-
FFUJ_06807	2.35104	0.000677613	0.00293563	6	related to srpA precursor	heme binding
FFUJ_06809	-1.26631	1.05389e-05	9.82387e-05	6	related to pisatin demethylase cytochrome P450	detoxification involving cytochrome P450
FFUJ_06811	-3.23206	1.3953e-06	2.08559e-05	6	uncharacterized protein	-
FFUJ_06816	1.37813	0.000638829	0.00279461	6	uncharacterized protein	-
FFUJ_06818	-4.95932	2.06753e-06	2.81729e-05	5	related to multidrug efflux pump	drug/toxin transport			related to multidrug efflux pump
FFUJ_06821	2.71205	7.35644e-06	7.42593e-05	2	related to sugar transport protein STP1	C-compound and carbohydrate transport			related to sugar transport protein STP1
FFUJ_06828	-7.60758	6.00389e-12	1.2218e-08	5	related to multidrug resistance protein	ABC transporters			related to multidrug resistance protein
FFUJ_06829	-6.2727	2.95432e-10	6.78828e-08	5	related to HOL1, putative substrate-H+ antiporter	drug/toxin transport			related to HOL1, putative substrate-H+ antiporter
FFUJ_06836	-1.57405	0.00934034	0.0259906	6	uncharacterized protein	-
FFUJ_06840	1.28103	0.000518219	0.00236008		related to D-arabinitol 2-dehydrogenase	fatty acid metabolism
FFUJ_06841	1.94404	1.42788e-05	0.000124809		FOX2 - Hydratase-dehydrogenase-epimerase, peroxisomal	lipid, fatty acid and isoprenoid metabolism
FFUJ_06845	-1.50717	7.86679e-05	0.000496762	6	related to levodione reductase	C-compound and carbohydrate metabolism
FFUJ_06852	2.75424	5.40646e-06	5.83818e-05		uncharacterized protein	secondary metabolism
FFUJ_06853	2.76175	4.1434e-07	8.34217e-06	1	uncharacterized protein	-
FFUJ_06859	-1.26917	0.0184447	0.0457743	19	related to integral membrane protein	disease, virulence and defense
FFUJ_06860	1.30434	0.000101148	0.000614037	1	related to TRI13 - cytochrome P450	C-compound and carbohydrate metabolism
FFUJ_06861	2.25712	0.0061197	0.0182558	1	uncharacterized protein	-
FFUJ_06862	1.36818	1.04346e-05	9.73649e-05	4	uncharacterized protein	-		Zn(2)-C6 fungal-type DNA-binding domain; Transcription factor, fungi
FFUJ_06864	2.04243	9.20948e-06	8.83553e-05	2	related to HXT3 - Low-affinity hexose facilitator	C-compound and carbohydrate transport			related to HXT3 - Low-affinity hexose facilitator
FFUJ_06866	2.13839	0.000559549	0.00250502	9	related to fumarate reductase flavoprotein subunit precursor	tricarboxylic-acid pathway (citrate cycle, Krebs cycle, TCA cycle)
FFUJ_06868	1.51916	0.00759231	0.021843		uncharacterized protein	-
FFUJ_06869	1.6325	8.73716e-06	8.46634e-05	1	uncharacterized protein	-
FFUJ_06870	1.33431	1.24268e-05	0.000111537	10	related to phosphoribosyl-5-aminoimidazole carboxylase	purin nucleotide/nucleoside/nucleobase metabolism
FFUJ_06874	-1.65803	0.000246208	0.00128481		related to tol protein	fungal and other eukaryotic cell type differentiation
FFUJ_06877	4.99976	1.55054e-07	4.18266e-06	3	uncharacterized protein	-
FFUJ_06878	7.85822	3.89679e-10	7.79486e-08		related to phenazine biosynthesis protein phzC	secondary metabolism
FFUJ_06879	4.2375	4.96533e-07	9.50816e-06	10	uncharacterized protein	-
FFUJ_06884	-1.26409	0.000222285	0.00117415		probable alpha-glucosidase (MalT)	C-compound and carbohydrate metabolism
FFUJ_06886	1.13665	0.000493391	0.00226774	9	related to transcription activator amyR	transcriptional control		Zn(2)-C6 fungal-type DNA-binding domain
FFUJ_06887	-2.84949	7.31469e-07	1.25555e-05	9	probable ASP3-1 - L-asparaginase II	metabolism of aspartate
FFUJ_06895	-1.81099	0.000148752	0.000844196	1	uncharacterized protein	-
FFUJ_06898	-1.95618	1.26974e-05	0.000113468	8	probable PTR2 - Di- and tripeptide permease	peptide transport			probable PTR2 - Di- and tripeptide permease
FFUJ_06899	-5.09237	4.09379e-09	3.30062e-07	7	related to esterase/lipase	lipid, fatty acid and isoprenoid metabolism
FFUJ_06900	2.06631	2.76714e-05	0.000214171	6	probable D-amino-acid oxidase	amino acid metabolism
FFUJ_06903	1.30005	0.00146355	0.00558966	3	related to beta transducin-like protein	GTP binding
FFUJ_06904	1.15302	0.00812359	0.0231086		uncharacterized protein	-
FFUJ_06905	4.38606	2.24147e-06	2.99004e-05	1	uncharacterized protein	-
FFUJ_06906	-4.43938	3.47347e-05	0.000256423	3	uncharacterized protein	-
FFUJ_06907	-6.00012	7.30236e-08	2.35456e-06	2	related to dehydroshikimate dehydratase	C-compound and carbohydrate metabolism
FFUJ_06912	2.31851	0.00298086	0.00999587	4	related to AAC-rich mRNA clone AAC11 protein	-
FFUJ_06914	2.19761	4.55519e-05	0.00031862		uncharacterized protein	-		Zn(2)-C6 fungal-type DNA-binding domain; Transcription factor, fungi
FFUJ_06918	-1.17785	0.00051956	0.002364	3	related to ornithine aminotransferase	amino acid metabolism
FFUJ_06919	-2.00255	6.29968e-05	0.000414018	4	uncharacterized protein	-
FFUJ_06921	-2.45062	2.45327e-06	3.1825e-05		related to sodium/nucleoside cotransporter 1	nucleotide/nucleoside/nucleobase transport			related to sodium/nucleoside cotransporter 1
FFUJ_06923	-6.42866	2.41979e-07	5.70995e-06	10	probable MNN4 - regulates the mannosylphosphorylation	-
FFUJ_06931	1.21933	0.00245399	0.00854179	4	uncharacterized protein	-
FFUJ_06936	1.65387	7.02962e-06	7.151e-05	6	probable YVH1 - protein tyrosine phosphatase	modification by phosphorylation, dephosphorylation, autophosphorylation
FFUJ_06937	-1.4763	0.00639418	0.0189302	3	uncharacterized protein	-
FFUJ_06946	-3.50785	3.90159e-07	8.03124e-06	5	related to pyridoxine 4-dehydrogenase	C-compound and carbohydrate metabolism
FFUJ_06948	2.32229	8.33883e-08	2.58713e-06	1	related to monocarboxylate transporter 2	secondary metabolism			related to monocarboxylate transporter 2
FFUJ_06949	1.05035	2.49802e-05	0.000196928	2	uncharacterized protein	regulation of secondary metabolism		Zn(2)-C6 fungal-type DNA-binding domain; Transcription factor, fungi
FFUJ_06950	1.08287	1.55079e-05	0.000133708	2	uncharacterized protein	lipid, fatty acid and isoprenoid metabolism
FFUJ_06954	-2.27065	4.47499e-07	8.81664e-06	3	uncharacterized protein	-
FFUJ_06955	-2.45648	7.03897e-06	7.15281e-05		uncharacterized protein	-
FFUJ_06958	-3.01068	5.14204e-05	0.000352296	12	uncharacterized protein	-
FFUJ_06963	1.2112	0.00140551	0.0054107	3	probable Maltose permease	C-compound and carbohydrate transport			probable Maltose permease
FFUJ_06965	-1.64652	0.000426655	0.00201355	1	uncharacterized protein	-
FFUJ_06968	-1.30488	0.00017938	0.000982529	3	uncharacterized protein	secondary metabolism
FFUJ_06969	-1.05043	0.000448599	0.00209772	4	uncharacterized protein	-
FFUJ_06972	-1.33027	0.000944072	0.00388144	1	uncharacterized protein	lipid, fatty acid and isoprenoid metabolism
FFUJ_06973	-2.10776	0.000651546	0.0028401	2	uncharacterized protein	secondary metabolism
FFUJ_06977	-6.11989	8.2486e-07	1.37591e-05	4	related to DUF1264 domain protein	-
FFUJ_06979	2.52283	5.26824e-06	5.72683e-05	3	uncharacterized protein	-
FFUJ_06980	4.24621	1.19253e-07	3.43591e-06	15	uncharacterized protein	-
FFUJ_06981	-1.09734	0.000828269	0.00347331	6	related to myo-inositol transport protein ITR1	C-compound and carbohydrate metabolism			related to myo-inositol transport protein ITR1
FFUJ_06985	2.35803	1.72391e-06	2.44136e-05		related to DHA14-like major facilitator efflux transporter (MFS transporter)	resistance proteins			related to DHA14-like major facilitator efflux transporter (MFS transporter)
FFUJ_06987	-2.56378	6.2507e-07	1.1188e-05	3	related to pyridoxine 4-dehydrogenase	C-compound and carbohydrate metabolism
FFUJ_06988	3.0861	9.58805e-06	9.1084e-05	2	related to aryl-alcohol dehydrogenases	metabolism of phenylalanine
FFUJ_06989	2.39317	2.17577e-05	0.000176267	7	related to NADH oxidase	metabolism of vitamins, cofactors, and prosthetic groups
FFUJ_06994	1.6098	0.00395702	0.0126589	7	related to carbonic anhydrase	C-1 compound catabolism
FFUJ_06995	1.56069	0.000360643	0.00176171		uncharacterized protein	-
FFUJ_07003	-1.08739	0.00167498	0.0062289	1	related to protein TOL	fungal and other eukaryotic cell type differentiation
FFUJ_07008	-2.39783	3.17684e-05	0.000239386	6	related to transcriptional activator CMR1	-		Zn(2)-C6 fungal-type DNA-binding domain; Transcription factor, fungi
FFUJ_07009	-4.4582	2.89825e-08	1.1839e-06	8	related to 2`-hydroxyisoflavone reductase	C-compound and carbohydrate metabolism
FFUJ_07011	1.38206	8.11324e-05	0.000509349		uncharacterized protein	-
FFUJ_07012	1.76499	5.20156e-06	5.67449e-05	2	related to hydrolases or acyltransferases (alpha/beta hydrolase superfamily)	-
FFUJ_07023	-2.09075	3.45302e-06	4.07927e-05	6	uncharacterized protein	secondary metabolism
FFUJ_07028	-2.22429	0.000103202	0.000623418		uncharacterized protein	biosynthesis of polyamines
FFUJ_07029	-1.49799	0.000188975	0.00102379	1	uncharacterized protein	secondary metabolism			uncharacterized protein - related to MFS multidrug transporter
FFUJ_07030	-1.67711	0.000170259	0.000938724	3	probable homoserine O-acetyltransferase	biosynthesis of methionine
FFUJ_07031	-5.31113	1.77049e-08	8.34489e-07	3	related to ATP-binding cassette transporter protein YOR1	drug/toxin transport			related to ATP-binding cassette transporter protein YOR1
FFUJ_07032	-5.46067	3.39099e-05	0.00025104	4	uncharacterized protein	-
FFUJ_07033	-1.01053	0.0173824	0.0435081	1	probable protein BTN1	homeostasis of protons			probable protein BTN1
FFUJ_07035	-2.13175	3.91586e-05	0.00028228		related to mfs-multidrug-resistance transporter	amine / polyamine transport			related to mfs-multidrug-resistance transporter
FFUJ_07036	-1.28568	0.00173683	0.00641478	1	probable IPP1 - inorganic pyrophosphatase, cytoplasmic	phosphate metabolism
FFUJ_07037	-1.04173	0.00212628	0.00760267	4	uncharacterized protein	-
FFUJ_07045	-2.56024	1.30217e-05	0.000115658	2	uncharacterized protein	-
FFUJ_07046	-1.13284	0.000526911	0.00238854	5	probable PHO89 - Na+/phosphate co-transporter	phosphate transport			probable PHO89 - Na+/phosphate co-transporter
FFUJ_07050	-2.67519	3.52905e-06	4.15042e-05	1	uncharacterized protein	-
FFUJ_07053	2.88787	6.64235e-05	0.000431961	3	uncharacterized protein	secondary metabolism
FFUJ_07055	1.21238	0.000299165	0.00150623	5	related to lysine permease	secondary metabolism			related to lysine permease
FFUJ_07056	4.69626	4.54278e-09	3.45012e-07	1	uncharacterized protein	secondary metabolism
FFUJ_07062	3.57812	0.0132534	0.0346844	1	uncharacterized protein	secondary metabolism
FFUJ_07070	-2.6063	7.61817e-08	2.41258e-06	2	related to DUF218 domain protein	-
FFUJ_07071	1.82736	2.66953e-06	3.37956e-05	2	uncharacterized protein	-
FFUJ_07080	3.67078	1.80842e-08	8.50187e-07	3	uncharacterized protein	-
FFUJ_07081	2.57848	0.00195634	0.00709019	4	uncharacterized protein	-
FFUJ_07082	1.11584	0.00115788	0.00460398	16	uncharacterized protein	-
FFUJ_07086	2.16024	0.000189556	0.00102573	1	probable 3-demethylubiquinone-9 3-methyltransferase	-
FFUJ_07087	1.79943	1.12127e-06	1.7482e-05	6	related to putative tartrate transporter	vitamine/cofactor transport			related to putative tartrate transporter
FFUJ_07089	-1.13249	0.000177746	0.00097445	3	uncharacterized protein	-
FFUJ_07094	1.62447	5.03113e-06	5.51475e-05	4	probable DTD1 - D-Tyr-tRNA(Tyr) deacylase activity	tRNA modification
FFUJ_07096	1.70127	1.3329e-05	0.000117851	4	uncharacterized protein	-
FFUJ_07104	1.11641	0.000841355	0.00351815	2	related to tripeptidyl-peptidase I	protein/peptide degradation
FFUJ_07105	-1.0822	0.00239011	0.00837336	5	related to nitrogen metabolic regulation protein nmr	regulation of nitrogen metabolism
FFUJ_07106	-2.00992	4.00315e-05	0.000287782	3	uncharacterized protein	-
FFUJ_07109	1.12013	0.00316024	0.010482	3	probable beta transducin-like protein	GTP binding
FFUJ_07110	2.01034	2.62849e-05	0.000205429	1	uncharacterized protein	-
FFUJ_07117	2.43803	1.84035e-05	0.00015426	1	uncharacterized protein	-
FFUJ_07134	1.16239	5.47691e-05	0.000370134	14	related to general amidase	nitrogen, sulfur and selenium metabolism
FFUJ_07144	-1.16035	0.000194462	0.00104981		related to UPF0591 membrane protein C15E1.02c	-
FFUJ_07146	-3.20075	2.52331e-07	5.89372e-06	5	uncharacterized protein	-
FFUJ_07147	1.70094	7.44972e-07	1.27268e-05	6	related to translation initiation factor GCD7	translation initiation
FFUJ_07150	1.75032	0.000101371	0.000614987	1	related to 3-oxoacyl-[acyl-carrier-protein] reductase	fatty acid metabolism
FFUJ_07158	-1.47949	0.00305032	0.0101818	3	related to tol protein	fungal and other eukaryotic cell type differentiation
FFUJ_07166	-1.19187	7.55074e-05	0.000480688	1	uncharacterized protein	-
FFUJ_07169	2.60477	4.96577e-08	1.7554e-06	4	related to dihydrodipicolinate synthase	diaminopimelic acid pathway
FFUJ_07170	1.4101	1.43064e-06	2.11569e-05	7	probable homoserine kinase	amino acid metabolism
FFUJ_07171	-1.4869	1.71643e-05	0.000145064	2	probable SnodProt1 PRECURSOR	disease, virulence and defense
FFUJ_07172	2.06754	0.000577808	0.00257672	6	uncharacterized protein	-
FFUJ_07187	-3.11053	1.8761e-06	2.61658e-05	11	uncharacterized protein	-
[truncated: 2,364 more rows]

## Sheet: c) AREA_60mM-Wt_60mM_Gln
S1c Table Differentially regulated genes in ∆AREA compared to wild type and cultivated under sufficient (60 mM Gln) nitrogen conditions.
[truncated: 11 more rows]

[truncated: 3 more sheets: d) AREB_6mM-Wt_6mM_Gln, e) AREB_60mM-Wt_60mM_Gln, f) Threshold comparison]
