# Supplementary material for: Comparative transcriptome and proteome analysis reveals a global impact of the nitrogen regulators AreA and AreB on secondary metabolism in Fusarium fujikuroi
Source: PLoS One. 2017 Apr 25;12(4):e0176194. doi: 10.1371/journal.pone.0176194 (PMC5404775; doi:10.1371/journal.pone.0176194)
Supplement: S2 Table — (XLSX) [file pone.0176194.s002.xlsx]

## Sheet: a) AreA only
S2a Table Differential regulated genes exclusively affected in ΔAREA and not ΔAREB compared to wild type and cultivated under limiting (6 mM Gln) nitrogen conditions.
Differential expression is depicted by log2 fold changes (logFC). P.Values and false discorvery rates (FDR) indicate significance of the observation.
	ΔAREA
Gene code	logFC	P.Value	FDR	Gene description	FunCat Category
FFUJ_00017	7.10837	3.20683e-09	2.84773e-07	related to protoporphyrinogen oxidase	secondary metabolism
FFUJ_00021	-6.07223	2.87469e-07	6.48303e-06	related to NonF protein, involved in nonactin biosynthesis	metabolism of polyketides
FFUJ_00022	-8.17461	8.30359e-10	1.24784e-07	uncharacterized protein	-
FFUJ_00023	-6.90422	2.71352e-05	0.000211107	uncharacterized protein	-
FFUJ_00024	-5.95945	1.68456e-05	0.000143028	uncharacterized protein	-
FFUJ_00029	4.92379	1.03864e-07	3.08032e-06	related to exostosin-like 3	pyrimidine nucleotide/nucleoside/nucleobase metabolism
FFUJ_00031	3.56834	2.14879e-05	0.000174742	uncharacterized protein	-
FFUJ_00041	-3.82995	3.79161e-06	4.39453e-05	uncharacterized protein	secondary metabolism
FFUJ_00045	-5.31477	5.33172e-08	1.83535e-06	choline permease	secondary metabolism
FFUJ_00050	4.62778	3.70753e-08	1.40809e-06	related to ADH3 - alcohol dehydrogenase III	secondary metabolism
FFUJ_00053	1.05754	0.00186798	0.00682105	related to nuclear pore protein	nuclear transport
FFUJ_00064	1.6218	0.000587141	0.00260822	related to heterokaryon incompatibility protein	purine nucleotide /nucleoside/nucleobase catabolism
FFUJ_00080	-5.27	5.83731e-07	1.06768e-05	uncharacterized protein	-
FFUJ_00081	-5.03601	4.46948e-06	5.01882e-05	related to tenascin X precursor	-
FFUJ_00082	-1.93588	0.00437071	0.0137549	uncharacterized protein	-
FFUJ_00084	4.20043	1.84865e-07	4.82697e-06	trichothecene 3-O-acetyltransferase	secondary metabolism
FFUJ_00085	5.53125	2.57694e-07	5.99611e-06	related to beta-galactosidase	polysaccharide metabolism
FFUJ_00088	1.79743	5.0531e-05	0.000346979	uncharacterized protein	-
FFUJ_00099	2.25729	0.000777837	0.00329604	uncharacterized protein	-
FFUJ_00101	1.25246	0.000245051	0.00127933	probable sterol glucosyltransferase	lipid, fatty acid and isoprenoid metabolism
FFUJ_00106	3.21205	2.85032e-06	3.54824e-05	related to pyruvate decarboxylase	C-compound and carbohydrate metabolism
FFUJ_00107	1.54135	3.72602e-05	0.000271147	uncharacterized protein	-
FFUJ_00134	1.70251	6.71749e-05	0.00043602	uncharacterized protein	-
FFUJ_00139	1.1812	0.000112289	0.000669076	related to oxidoreductase	C-compound and carbohydrate metabolism
FFUJ_00141	-3.60464	2.10747e-05	0.000171946	related to allantoate permease	allantoin and allantoate transport
FFUJ_00148	-1.82921	2.23618e-06	2.98732e-05	related to nucleoside-diphosphate-sugar epimerase	-
FFUJ_00162	1.79087	0.0170603	0.0428368	related to haloacetate dehalogenase H-1	aromate metabolism
FFUJ_00173	1.62223	0.0067953	0.0199252	related to nicotinamide mononucleotide permease	vitamine/cofactor transport
FFUJ_00177	2.55625	3.12603e-05	0.000236375	related to splicing factor 3B subunit 3 (spliceosomal protein sap130)	splicing
FFUJ_00189	-1.19867	0.00128379	0.00501576	uncharacterized protein	-
FFUJ_00196	-1.53661	2.04721e-06	2.80117e-05	probable aldehyde dehydrogenase	C-compound and carbohydrate metabolism
FFUJ_00198	1.28809	0.000128695	0.000751004	related to ARG81 - transcription factor involved in arginine metabolism	metabolism of arginine
FFUJ_00199	-2.22763	0.000685301	0.00296196	related to dihydrodipicolinate synthase	diaminopimelic acid pathway
FFUJ_00216	-2.52044	2.86637e-05	0.000220643	uncharacterized protein	-
FFUJ_00236	2.40414	0.00752531	0.0216989	probable methylcitrate synthase	C-2 compound and organic acid catabolism
FFUJ_00243	-1.77159	0.00021406	0.00113947	uncharacterized protein	secondary metabolism
FFUJ_00244	-2.65157	5.50931e-05	0.000371505	uncharacterized protein	-
FFUJ_00246	2.08568	5.19161e-06	5.66699e-05	related to YSA1 sugar-nucleotide hydrolase	nucleotide/nucleoside/nucleobase metabolism
FFUJ_00247	-1.41891	2.21805e-05	0.000178858	related to nucleoside diphosphate-sugar hydrolase of the MutT (NUDIX) family	-
FFUJ_00256	-1.26332	0.000637338	0.00279008	uncharacterized protein	-
FFUJ_00258	5.91759	1.45092e-08	7.18892e-07	related to monocarboxylate transporter 2	C-compound and carbohydrate transport
FFUJ_00259	1.41641	1.84296e-05	0.000154339	uncharacterized protein	mRNA synthesis
FFUJ_00275	-3.12589	1.49397e-05	0.0001296	related to DUF636 domain protein	-
FFUJ_00305	3.93946	1.35333e-06	2.0458e-05	uncharacterized protein	-
FFUJ_00306	1.18749	0.000590448	0.00262101	uncharacterized protein	secondary metabolism
FFUJ_00310	2.00471	0.000299691	0.00150806	uncharacterized protein	secondary metabolism
FFUJ_00329	4.21006	1.86785e-09	2.04241e-07	uncharacterized protein	transcriptional control
FFUJ_00334	-1.34229	0.0016159	0.00605763	uncharacterized protein	-
FFUJ_00335	-1.18837	0.000768343	0.00326257	uncharacterized protein	transcriptional control
FFUJ_00340	1.37622	0.000767476	0.00326119	uncharacterized protein	-
FFUJ_00341	1.78273	1.31945e-05	0.000116831	uncharacterized protein	-
FFUJ_00345	-2.71519	1.01112e-08	5.68394e-07	uncharacterized protein	-
FFUJ_00350	1.65994	0.000198416	0.00106802	uncharacterized protein	-
FFUJ_00360	-3.47365	0.000330458	0.00163351	uncharacterized protein	-
FFUJ_00367	1.57445	0.000556359	0.00249251	uncharacterized protein	-
FFUJ_00368	1.27937	4.20602e-05	0.000299091	related to protein BTN1	homeostasis of protons
FFUJ_00376	2.98828	3.1139e-06	3.78319e-05	uncharacterized protein	-
FFUJ_00389	-1.28744	0.00204063	0.00734335	uncharacterized protein	-
FFUJ_00398	1.02195	2.78437e-05	0.000215052	related to VPS28 protein, involved in vacuolar traffic	vacuolar/lysosomal transport
FFUJ_00413	2.15698	1.94347e-06	2.6881e-05	probable MXR1 - responsible for the reduction of methionine sulfoxide	regulation by modification
FFUJ_00414	3.726	1.32251e-08	6.79681e-07	related to TIM barrel metal-dependent hydrolase	-
FFUJ_00419	2.04992	8.18536e-06	8.05376e-05	probable 3-hydroxyacyl-CoA dehydrogenase	lipid, fatty acid and isoprenoid metabolism
FFUJ_00426	2.1058	0.000756887	0.00322435	related to quinate transport protein	C-compound and carbohydrate transport
FFUJ_00427	-2.59977	1.53119e-06	2.22677e-05	probable malate dehydrogenase (oxaloacetate decarboxylating) (NADP+)	C-compound and carbohydrate metabolism
FFUJ_00431	1.21844	0.000231265	0.00121565	related to NUDIX family hydrolase	-
FFUJ_00446	1.44816	7.60069e-06	7.62225e-05	related to MUC1 Extracellular alpha-1,4-glucan glucosidase	-
FFUJ_00458	2.31455	8.62983e-06	8.38848e-05	related to RPC34 - DNA-directed RNA polymerase III, 34 KD subunit	transcriptional control
FFUJ_00462	-1.11097	0.000253663	0.00131865	uncharacterized protein	-
FFUJ_00467	-1.61953	1.06547e-05	9.90162e-05	uncharacterized protein	-
FFUJ_00477	-2.17054	0.00163152	0.00609283	uncharacterized protein	-
FFUJ_00478	-3.14912	9.96156e-06	9.37601e-05	uncharacterized protein	-
FFUJ_00482	-1.57657	1.40997e-05	0.000123478	uncharacterized protein	resistance proteins
FFUJ_00487	1.22994	1.267e-05	0.000113278	uncharacterized protein	-
FFUJ_00501	1.54713	5.67713e-06	6.05319e-05	related to WSS1 Protein involved in sister chromatid separation and segregation	modification by ubiquitin-related proteins
FFUJ_00521	1.46009	1.46095e-05	0.000127155	related to aldehyde dehydrogenase	secondary metabolism
FFUJ_00528	1.21977	5.87028e-06	6.20515e-05	related to DHA14-like major facilitator efflux transporter	drug/toxin transport
FFUJ_00540	-2.11918	0.000116374	0.000689392	uncharacterized protein	-
FFUJ_00543	-2.04029	1.37151e-06	2.0648e-05	related to manganese resistance protein	cation transport (H+, Na+, K+, Ca2+ , NH4+, etc.)
FFUJ_00551	1.28673	0.000730351	0.00312726	uncharacterized protein	-
FFUJ_00552	1.07185	2.27752e-05	0.000182903	probable homocitrate synthase, mitochondrial precursor	biosynthesis of lysine
FFUJ_00559	1.14011	0.000158913	0.00089032	related to folylpolyglutamate synthetase	metabolism of vitamins, cofactors, and prosthetic groups
FFUJ_00561	1.68293	7.25578e-06	7.34044e-05	related to DUF636 domain protein	-
FFUJ_00574	1.62664	9.03439e-05	0.000558219	uncharacterized protein	-
FFUJ_00575	1.51286	0.000412024	0.00195757	related to TOB3 (member of AAA-ATPase family)	transport ATPases
FFUJ_00576	1.18847	4.24531e-05	0.000301535	uncharacterized protein	regulation of C-compound and carbohydrate metabolism
FFUJ_00577	1.41186	7.5389e-05	0.00048068	related to multidrug transporter (yeast bile transporter)	ATP binding
FFUJ_00581	2.71735	6.01453e-05	0.000398956	uncharacterized protein	-
FFUJ_00623	-1.05191	0.00205833	0.00739856	uncharacterized protein	-
FFUJ_00625	-1.06072	0.000143578	0.000819136	uncharacterized protein	-
FFUJ_00633	3.53076	8.3872e-07	1.38648e-05	uncharacterized protein	-
FFUJ_00637	-1.0755	0.000973448	0.00397832	related to transcriptional repressor rco-1	phosphate metabolism
FFUJ_00644	-1.48237	0.00489167	0.0151149	related to amidase (acetamidase)	nitrogen, sulfur and selenium metabolism
FFUJ_00647	-4.37946	1.10234e-05	0.000101928	related to methyltransferase	secondary metabolism
FFUJ_00667	-2.09229	1.96679e-07	5.03098e-06	uncharacterized protein	-
FFUJ_00680	1.49976	4.03215e-06	4.60367e-05	probable histidine biosynthesis trifunctional protein (his-3)	biosynthesis of histidine
FFUJ_00701	-1.43015	4.51648e-05	0.000316274	uncharacterized protein	-
FFUJ_00712	1.06191	0.000506564	0.00231576	related to small nucleolar ribonucleoprotein	rRNA processing
FFUJ_00713	1.51472	5.44577e-06	5.87437e-05	related to flavonol synthase-like protein	secondary metabolism
FFUJ_00723	-1.56831	7.96608e-05	0.000501309	related to morphogenesis-related protein MSB1	budding, cell polarity and filament formation
FFUJ_00726	-1.35934	1.99879e-06	2.7522e-05	uncharacterized protein	-
FFUJ_00727	1.18705	2.95062e-06	3.62729e-05	uncharacterized protein	-
FFUJ_00734	1.95162	3.0443e-06	3.72324e-05	probable THG1 Protein required for tRNAHis guanylylation at 5 prime	tRNA modification
FFUJ_00750	2.28623	6.17662e-07	1.11095e-05	related to E.coli tetracycline resistance protein TCR1	transport facilities
FFUJ_00764	2.28119	6.30101e-07	1.12561e-05	uncharacterized protein	-
FFUJ_00766	-1.02025	9.10658e-05	0.000562301	uncharacterized protein	-
FFUJ_00784	1.11209	0.0193915	0.0477417	uncharacterized protein	-
FFUJ_00787	-2.06065	0.000688729	0.00297348	related to 7alpha-cephem-methoxylase P8 chain	metabolism of beta-lactams
FFUJ_00790	1.62882	3.59968e-07	7.62319e-06	related to Putative unspecific racemase	metabolism of alanine
FFUJ_00794	1.08142	5.56925e-05	0.000375378	probable nitrilase	nitrogen, sulfur and selenium metabolism
FFUJ_00804	3.37956	2.79769e-06	3.50642e-05	related to lariat-debranching enzyme	polynucleotide degradation
FFUJ_00807	1.16447	0.00118976	0.00471442	probable heat shock protein MGE1 precursor	protein folding and stabilization
FFUJ_00814	1.76058	0.000833091	0.00349039	uncharacterized protein	-
FFUJ_00815	1.42495	3.15327e-06	3.81589e-05	related to UPC2 - regulatory protein involved in control of sterol uptake	lipid, fatty acid and isoprenoid metabolism
FFUJ_00817	-1.51589	0.00384918	0.0123655	uncharacterized protein	-
FFUJ_00829	-2.05983	1.68096e-05	0.000142789	uncharacterized protein	-
FFUJ_00835	-2.37347	9.14534e-08	2.77409e-06	uncharacterized protein	-
FFUJ_00851	1.76805	1.58099e-06	2.28362e-05	related to allantoate permease	allantoin and allantoate transport
FFUJ_00853	1.93438	2.77865e-07	6.36079e-06	probable saccharopine reductase	biosynthesis of lysine
FFUJ_00855	3.6628	5.71632e-07	1.0526e-05	related to argonaute like post-transcriptional gene silencing protein QDE-2	protein binding
FFUJ_00858	1.08507	0.000980111	0.0039992	uncharacterized protein	-
FFUJ_00865	-1.03618	0.00104569	0.00422553	related to YVC1 Vacuolar cation channel	cation transport (H+, Na+, K+, Ca2+ , NH4+, etc.)
FFUJ_00893	-1.88441	1.30791e-05	0.000116033	uncharacterized protein	-
FFUJ_00898	-1.92818	0.000358232	0.00175087	uncharacterized protein	-
FFUJ_00902	1.38454	5.66933e-05	0.000380758	uncharacterized protein	-
FFUJ_00904	2.14351	0.000329814	0.00163194	uncharacterized protein	-
FFUJ_00908	-2.08051	0.00148195	0.00565053	uncharacterized protein	-
FFUJ_00924	-1.5048	2.21845e-05	0.000178858	uncharacterized protein	-
FFUJ_00927	-1.26868	1.4438e-05	0.000125961	related to cytidine deaminase	pyrimidine nucleotide/nucleoside/nucleobase metabolism
FFUJ_00934	-2.73638	7.13056e-06	7.23367e-05	probable nitrate transport protein crnA	cation transport (H+, Na+, K+, Ca2+ , NH4+, etc.)
FFUJ_00940	-1.75141	3.99997e-05	0.000287666	uncharacterized protein	-
FFUJ_00943	1.25352	2.03177e-05	0.000167089	related to PAC2 - involved in the stabilization of microtubles	protein folding and stabilization
FFUJ_00949	-1.12492	0.0164863	0.0416107	uncharacterized protein	-
FFUJ_00965	-1.00016	0.00034478	0.00169322	related to Acylphosphatase	-
FFUJ_00969	1.53886	1.7707e-06	2.49226e-05	related to terpene synthase	-
FFUJ_00980	1.13565	0.000137881	0.000792689	uncharacterized protein	-
FFUJ_00996	1.99854	2.11476e-06	2.86256e-05	probable 2-dehydro-3-deoxyphosphoheptonate aldolase	metabolism of the cysteine - aromatic group
FFUJ_01020	1.00816	0.000367001	0.00178418	related to protein-arginine N-methyltransferase	posttranslational modification of amino acids (e.g. hydroxylation, methylation)
FFUJ_01025	1.58136	1.52259e-05	0.00013171	related to translation initiation protein SUA5	translation initiation
FFUJ_01042	1.03316	0.000796284	0.00335872	related to dihydroneopterin aldolase	-
FFUJ_01046	-9.5779	0.000153989	0.000867621	probable ammonium transporter MEAA	cation transport (H+, Na+, K+, Ca2+ , NH4+, etc.)
FFUJ_01051	1.99715	0.000942452	0.00388083	uncharacterized protein	-
FFUJ_01071	1.78322	1.03818e-05	9.69218e-05	related to putative sterigmatocystin biosynthesis lipase/esterase STCI	lipid, fatty acid and isoprenoid metabolism
FFUJ_01084	2.03266	4.87572e-05	0.000336811	uncharacterized protein	-
FFUJ_01088	-3.90882	3.8636e-06	4.4505e-05	related to short-chain alcohol dehydrogenase	sugar, glucoside, polyol and carboxylate catabolism
FFUJ_01091	-1.38652	3.2081e-05	0.000241093	related to hxB protein	protein modification
FFUJ_01095	-2.21803	4.61804e-05	0.000322031	related to HXT3 - Low-affinity hexose facilitator	fungal/microorganismic development
FFUJ_01096	-1.37646	0.000167892	0.000930696	probable cellulose 1,4-beta-cellobiosidase	polysaccharide metabolism
FFUJ_01099	2.89769	2.84081e-07	6.44689e-06	related to immune-responsive protein 1	-
FFUJ_01100	2.1512	0.000158299	0.000887152	related to nicotinamide mononucleotide permease	vitamine/cofactor transport
FFUJ_01107	-1.46354	0.000146146	0.000831494	related to protein-tyrosine-phosphatase	M phase
FFUJ_01120	2.57934	2.48922e-07	5.83633e-06	related to anthranilate phosphoribosyltransferase	biosynthesis of tryptophan
FFUJ_01122	1.14527	0.000144443	0.000823047	related to alpha-methylacyl-coa racemase	fatty acid metabolism
FFUJ_01125	-1.21115	0.000328513	0.00162681	uncharacterized protein	-
FFUJ_01126	1.86519	1.68856e-06	2.40241e-05	related to asparagine synthases	amino acid metabolism
FFUJ_01132	1.39845	2.58745e-06	3.31446e-05	probable BRT1 protein, down-regulated by mating factor B	purin nucleotide/nucleoside/nucleobase metabolism
FFUJ_01137	-1.12429	8.36962e-05	0.000521704	probable amino acid transport protein GAP1	amino acid/amino acid derivatives transport
FFUJ_01142	-1.30318	0.000503117	0.00230279	related to intracellular protein transport protein	vesicular transport (Golgi network, etc.)
FFUJ_01143	-7.42115	4.71519e-09	3.48091e-07	uncharacterized protein	-
FFUJ_01144	-2.09712	1.22234e-05	0.000110305	probable ammonium transporter MEPa	cation transport (H+, Na+, K+, Ca2+ , NH4+, etc.)
FFUJ_01156	1.7373	7.94749e-07	1.33416e-05	uncharacterized protein	-
FFUJ_01162	-1.24443	5.84372e-05	0.000389765	uncharacterized protein	-
FFUJ_01185	2.15888	3.95279e-06	4.53559e-05	uncharacterized protein	-
FFUJ_01186	-1.1514	0.000419726	0.00198748	related to sulfate transporter	-
FFUJ_01191	-1.4427	2.56843e-05	0.000201163	uncharacterized protein	-
FFUJ_01199	2.84277	3.64706e-07	7.67929e-06	probable branched-chain alpha-keto acid dehydrogenase complex	amino acid metabolism
FFUJ_01213	1.25959	2.666e-06	3.37743e-05	probable mitochondrial amino acid transporter ARG-13	amino acid metabolism
FFUJ_01220	-1.03532	0.00018682	0.00101421	related to TPC1 - mitochondrial transport protein	nucleotide/nucleoside/nucleobase transport
FFUJ_01236	1.84412	7.09954e-07	1.22769e-05	related to pyridoxal kinase	metabolism of vitamins, cofactors, and prosthetic groups
FFUJ_01240	2.87308	6.66991e-06	6.84952e-05	uncharacterized protein	-
FFUJ_01250	-1.21157	2.37323e-05	0.000189149	related to human and mouse neutral sphingomyelinase	lipid, fatty acid and isoprenoid metabolism
FFUJ_01251	-2.23316	4.04196e-06	4.60914e-05	uncharacterized protein	-
FFUJ_01256	1.71459	1.27188e-05	0.000113604	uncharacterized protein	-
FFUJ_01264	3.25517	4.83056e-06	5.34144e-05	uncharacterized protein	-
FFUJ_01265	5.24949	1.25248e-07	3.56946e-06	uncharacterized protein	-
FFUJ_01269	-1.14412	0.000700138	0.00301898	uncharacterized protein	-
FFUJ_01309	-1.09521	0.000533174	0.00240865	related to verprolin	cellular import
FFUJ_01332	-1.10287	3.58305e-05	0.00026251	uncharacterized protein	-
FFUJ_01335	1.57134	0.000199264	0.00107196	uncharacterized protein	nuclear transport
FFUJ_01337	-2.55081	0.000527865	0.00239113	uncharacterized protein	-
FFUJ_01347	-3.65021	0.000288296	0.00146152	uncharacterized protein	-
FFUJ_01358	1.32272	0.000301391	0.00151412	related to SLS1 protein precursor	protein targeting, sorting and translocation
FFUJ_01373	-1.92378	4.48192e-06	5.02664e-05	uncharacterized protein	-
FFUJ_01396	-2.1443	5.32179e-05	0.000362181	related to mitochondrial integral membrane protein	-
FFUJ_01408	1.73754	9.17598e-05	0.000565827	probable carbamoyl-phosphate synthase (glutamine-hydrolyzing) arginine-specific large chain	biosynthesis of arginine
FFUJ_01410	-3.48435	1.19582e-05	0.000108497	uncharacterized protein	-
FFUJ_01417	-1.17261	0.000160602	0.000898689	uncharacterized protein	-
FFUJ_01433	-1.75245	0.000301189	0.00151352	uncharacterized protein	-
FFUJ_01436	-1.12968	0.00795435	0.0226904	uncharacterized protein	-
FFUJ_01443	1.43562	9.62494e-06	9.12929e-05	uncharacterized protein	-
FFUJ_01444	1.15931	0.000221616	0.00117129	probable THS1 - threonyl tRNA synthetase, cytosolic	aminoacyl-tRNA-synthetases
FFUJ_01449	-1.407	5.37558e-06	5.81601e-05	related to negative regulator of glucose-repressible genes	regulation of C-compound and carbohydrate metabolism
FFUJ_01450	1.03579	5.59569e-05	0.000376501	probable protein MET-10	amino acid metabolism
FFUJ_01470	-1.28438	1.29397e-05	0.000115074	uncharacterized protein	-
FFUJ_01481	2.21651	6.99665e-08	2.2723e-06	related to ARO8 - aromatic amino acid aminotransferase I	metabolism of the cysteine - aromatic group
FFUJ_01482	2.08268	0.00034604	0.0016976	uncharacterized protein	-
FFUJ_01526	1.57514	3.50998e-06	4.13857e-05	related to thioesterase family protein	-
FFUJ_01539	-1.05793	0.000178999	0.000980735	probable alternative oxidase precursor, mitochondrial	respiration
FFUJ_01549	-3.31107	4.6127e-06	5.14506e-05	related to MFS amino acid transporter	secondary metabolism
FFUJ_01557	2.0113	1.86275e-06	2.59993e-05	related to GTP-binding protein	translation
FFUJ_01563	-1.08833	0.00266863	0.00912645	uncharacterized protein	-
FFUJ_01590	1.40454	0.000449916	0.00210266	related to DUF218 domain protein	-
FFUJ_01607	-1.30856	3.87645e-06	4.46192e-05	probable 1,4-Benzoquinone reductase	aerobic aromate catabolism
FFUJ_01608	-1.64564	1.12123e-05	0.000103414	uncharacterized protein	-
FFUJ_01609	-1.09625	0.00759407	0.021843	related to hydroxyproline-rich glycoprotein precursor	-
FFUJ_01623	3.92881	7.05405e-07	1.22213e-05	uncharacterized protein	-
FFUJ_01633	-1.21288	0.0022987	0.00811759	uncharacterized protein	-
FFUJ_01638	-1.09474	0.000650214	0.00283497	uncharacterized protein	-
FFUJ_01647	-3.3624	5.76757e-07	1.05914e-05	related to putative plasma membrane protein YRO2	stress response
FFUJ_01658	1.11332	4.82887e-05	0.000334455	probable dicarboxylate carrier protein	C-compound and carbohydrate transport
FFUJ_01664	-2.54973	2.65275e-07	6.12598e-06	uncharacterized protein	-
FFUJ_01665	-1.19303	7.54836e-05	0.000480688	uncharacterized protein	-
FFUJ_01668	3.16202	0.00135176	0.00523557	uncharacterized protein	-
FFUJ_01679	1.44118	9.2222e-06	8.83851e-05	probable zinc finger protein ZPR1	protein binding
FFUJ_01684	2.15556	0.00299336	0.0100317	uncharacterized protein	-
FFUJ_01685	-2.21424	6.6926e-08	2.20078e-06	related to zinc finger protein	transcriptional control
FFUJ_01693	-1.90044	5.0472e-08	1.77735e-06	uncharacterized protein	-
FFUJ_01699	1.4229	0.000168731	0.000933195	related to protein kinase chk1	cell cycle checkpoints (checkpoints of morphogenesis, DNA-damage,-replication, mitotic phase and spindle)
FFUJ_01700	1.3159	3.32363e-05	0.000247749	probable argininosuccinate lyase	biosynthesis of arginine
FFUJ_01707	-1.29481	1.68806e-05	0.000143193	related to RMD1 - protein required for meiotic division	meiosis
FFUJ_01709	-2.0676	8.0291e-06	7.93926e-05	probable choline-sulfatase	nitrogen, sulfur and selenium metabolism
FFUJ_01712	2.72955	4.5998e-07	9.01931e-06	uncharacterized protein	-
FFUJ_01718	2.60642	8.51495e-07	1.40076e-05	related to DAHP synthase class II	aromate anabolism
FFUJ_01725	3.7714	4.94968e-07	9.50732e-06	uncharacterized protein	-
FFUJ_01743	5.80496	5.31731e-08	1.83382e-06	related to arginase	degradation of arginine
FFUJ_01760	-1.09309	0.000410814	0.00195338	uncharacterized protein	-
FFUJ_01768	-1.81266	0.00209083	0.00749522	uncharacterized protein	-
FFUJ_01770	2.16191	5.97146e-05	0.000396989	related to CDC5 - protein kinase involved in regulation of DNA replication	phosphate metabolism
FFUJ_01772	-1.73099	0.000109375	0.000654849	probable xanthine dehydrogenase	purin nucleotide/nucleoside/nucleobase metabolism
FFUJ_01782	3.21276	4.46484e-07	8.81305e-06	probable acetylornithine aminotransferase precursor	amino acid metabolism
FFUJ_01787	-1.61404	4.23542e-07	8.47176e-06	uncharacterized protein	-
FFUJ_01795	-4.35511	6.25173e-06	6.51101e-05	uncharacterized protein	-
FFUJ_01796	-4.8486	4.97117e-06	5.45879e-05	uncharacterized protein	-
FFUJ_01797	-6.30397	3.63347e-07	7.67581e-06	uncharacterized protein	-
FFUJ_01798	-1.38468	2.51681e-05	0.000198048	uncharacterized protein	-
FFUJ_01804	1.37462	0.00719731	0.0209138	uncharacterized protein	secondary metabolism
FFUJ_01808	-1.52378	0.000271716	0.00139399	uncharacterized protein	-
FFUJ_01821	-1.29412	1.68617e-06	2.40086e-05	uncharacterized protein	-
FFUJ_01824	-1.08417	3.0041e-05	0.00022893	related to calcium permease Vcx1p	cation transport (H+, Na+, K+, Ca2+ , NH4+, etc.)
FFUJ_01839	-1.13156	0.00309077	0.0102962	related to mannosylphosphorylation protein MNN4	modification by phosphorylation, dephosphorylation, autophosphorylation
FFUJ_01850	1.47972	0.000382162	0.00184235	uncharacterized protein	-
FFUJ_01856	-1.34201	0.00111944	0.00447142	uncharacterized protein	-
FFUJ_01857	2.169	5.30315e-07	9.9472e-06	uncharacterized protein	-
FFUJ_01860	1.52249	0.000387469	0.00186598	uncharacterized protein	-
FFUJ_01865	-1.00144	0.000381529	0.00184172	probable protein kinase PAK1	modification by phosphorylation, dephosphorylation, autophosphorylation
FFUJ_01868	2.18653	2.65137e-08	1.10346e-06	probable chorismate synthase/flavin reductase, NADPH-dependent	metabolism of the cysteine - aromatic group
FFUJ_01870	-1.16913	0.00466184	0.0145072	uncharacterized protein	metabolism of cyclic and unusual nucleotides
FFUJ_01888	-1.91637	0.00519351	0.0159059	uncharacterized protein	-
FFUJ_01891	1.32649	0.000149564	0.000847547	uncharacterized protein	-
FFUJ_01892	2.63902	0.000959607	0.00393387	uncharacterized protein	-
FFUJ_01914	1.26563	1.5551e-05	0.000133954	related to MGMT family protein	DNA repair
FFUJ_01916	-1.45819	7.66025e-06	7.65243e-05	uncharacterized protein	-
FFUJ_01923	-2.37088	0.00187362	0.00684029	uncharacterized protein	-
FFUJ_01933	1.01623	0.00100566	0.00409074	uncharacterized protein	-
FFUJ_01937	1.41153	0.000111577	0.000665047	related to inositol phosphatase	regulation of nitrogen, sulfur and selenium metabolism
FFUJ_01941	1.43258	9.99493e-06	9.4026e-05	uncharacterized protein	-
FFUJ_01942	1.67026	0.00281772	0.00953697	probable transporter MCH1	C-compound and carbohydrate transport
FFUJ_01944	-5.55018	1.86743e-08	8.7569e-07	related to allantoate permease	allantoin and allantoate transport
FFUJ_01945	1.81618	0.00257914	0.00887971	related to amidohydrolase family protein	RNA binding
FFUJ_01946	3.04464	0.00245109	0.00853817	uncharacterized protein	-
FFUJ_01949	2.88137	3.35317e-06	3.99987e-05	uncharacterized protein	-
FFUJ_01950	2.79838	1.55724e-07	4.1911e-06	related to epoxide hydrolase	superoxide metabolism
FFUJ_01951	2.79973	7.48756e-07	1.27771e-05	related to flavonol synthase-like protein	secondary metabolism
FFUJ_01954	1.19513	2.55637e-05	0.000200732	uncharacterized protein	-
FFUJ_01962	1.06911	3.89927e-05	0.000281304	uncharacterized protein	-
FFUJ_01979	1.78587	0.0136857	0.0356014	uncharacterized protein	-
FFUJ_01981	-3.4987	0.00124184	0.0048787	uncharacterized protein	secondary metabolism
FFUJ_01986	1.84202	0.000642638	0.00280726	related to immune-responsive protein 1	-
FFUJ_01987	1.49609	0.00033172	0.00163916	related to sugar transporter	C-compound and carbohydrate transport
FFUJ_01996	-1.77399	0.0125464	0.0331695	related to C4-dicarboxylate transport protein mae1	C4-dicarboxylate transport (e.g. malate, succinate, fumarate)
FFUJ_02000	3.31307	1.60091e-07	4.27945e-06	related to beta-lactamase	-
FFUJ_02001	7.32546	2.29004e-06	3.03501e-05	uncharacterized protein	-
FFUJ_02002	3.85756	6.61635e-05	0.000431435	uncharacterized protein	-
FFUJ_02008	1.0003	0.00460126	0.0143478	related to pentafunctional arom polypeptide	metabolism of derivatives of dehydroquinic acid, shikimic acid and chorismic acid
FFUJ_02015	-1.65132	0.000132818	0.000770934	uncharacterized protein	-
FFUJ_02026	1.70755	0.000109075	0.000654377	uncharacterized protein	-
FFUJ_02034	2.24058	0.00358384	0.0116592	uncharacterized protein	-
FFUJ_02040	-1.28864	0.000761157	0.00324029	uncharacterized protein	-
FFUJ_02047	-2.90301	1.76576e-08	8.34402e-07	related to HNM1 - Choline permease	secondary metabolism
FFUJ_02052	1.4805	1.58231e-05	0.000135852	uncharacterized protein	-
FFUJ_02054	-1.52524	7.95123e-05	0.000501233	related to methyltransferase	secondary metabolism
FFUJ_02065	2.03037	3.57195e-06	4.18213e-05	related to Protein indc11	regulation of electron transport and membrane-associated energy conservation
FFUJ_02072	1.45232	7.69744e-05	0.000487743	related to C6 zink-finger protein PRO1A	regulation of secondary metabolism
FFUJ_02077	-7.7751	1.18971e-09	1.57333e-07	FMS1 - Protein involved in the biosynthesis of pantothenic acid	degradation of polyamines
FFUJ_02078	-6.08365	4.59569e-09	3.45012e-07	probable HOL1 - Putative substrate-H+ antiporter - unknown biological function	drug/toxin transport
FFUJ_02084	-3.50697	7.33622e-05	0.00047004	uncharacterized protein	-
FFUJ_02110	2.9601	1.76486e-05	0.000148439	uncharacterized protein	secondary metabolism
FFUJ_02125	-4.1322	0.00646704	0.0191059	related to linoleate diol synthase	lipid, fatty acid and isoprenoid metabolism
FFUJ_02126	-1.01407	0.000373597	0.00181009	related to chloroperoxidase	detoxification
FFUJ_02128	-1.31534	0.000157212	0.000882132	uncharacterized protein	-
FFUJ_02146	2.28997	7.49586e-05	0.0004786	uncharacterized protein	secondary metabolism
FFUJ_02148	3.36174	0.00477837	0.0148081	related to glu/asp-tRNA amidotransferase subunit A	amino acid metabolism
FFUJ_02149	1.23706	1.2128e-05	0.000109606	related to C6 zink-finger protein PRO1A	regulation of secondary metabolism
FFUJ_02181	-1.15811	0.0196947	0.0483866	related to ceramidase	extracellular aminosaccharide degradation
FFUJ_02194	-3.26615	0.000118835	0.000702613	uncharacterized protein	-
FFUJ_02195	-1.55711	0.011028	0.029798	related to triacylglycerol lipase II precursor	lipid, fatty acid and isoprenoid metabolism
FFUJ_02197	1.64763	0.00388248	0.0124529	uncharacterized protein	-
FFUJ_02204	2.75283	9.8478e-06	9.2832e-05	related to 1-aminocyclopropane-1-carboxylate synthase	nitrogen metabolism
FFUJ_02205	3.08918	7.76096e-07	1.30838e-05	related to galactinol synthase	polysaccharide metabolism
FFUJ_02214	6.89466	2.11486e-09	2.19131e-07	uncharacterized protein	secondary metabolism
FFUJ_02215	1.96007	0.000518494	0.00236032	related to alcohol oxidase	secondary metabolism
FFUJ_02216	-3.88179	2.65018e-08	1.10346e-06	probable catalase isozyme P	secondary metabolism
FFUJ_02232	-1.6525	0.00208944	0.00749279	uncharacterized protein	-
FFUJ_02252	1.25781	0.00184766	0.00676029	related to NmrA-like family protein	-
FFUJ_02257	-1.71726	0.00441346	0.0138562	related to toxD protein	secondary metabolism
FFUJ_02265	1.57527	3.06266e-05	0.000232444	uncharacterized protein	-
FFUJ_02287	-5.56422	2.04754e-10	5.45509e-08	probable xanthine dehydrogenase	xanthine catabolism
FFUJ_02294	1.18219	0.00349417	0.0114045	uncharacterized protein	cytokinesis (cell division) /septum formation and hydrolysis
FFUJ_02295	1.42063	8.42618e-05	0.000524163	probable transcriptional regulator	-
FFUJ_02297	-3.58089	0.00290966	0.00979225	probable low-affinity hexose transporter HXT3	C-compound and carbohydrate metabolism
FFUJ_02299	-1.66341	6.01263e-07	1.09322e-05	uncharacterized protein	-
FFUJ_02310	-7.46404	9.71844e-11	3.6458e-08	uncharacterized protein	transcriptional control
FFUJ_02313	-2.69353	2.33867e-05	0.000186911	related to ankyrin	secondary metabolism
FFUJ_02316	-2.30374	0.00162849	0.00609283	uncharacterized protein	-
FFUJ_02323	1.50968	0.000448182	0.0020963	uncharacterized protein	-
FFUJ_02337	1.14255	2.37797e-05	0.000189392	related to putative transporter SEO1	anion transport
FFUJ_02345	1.75178	0.000573516	0.00256069	related to citrate lyase beta subunit	tricarboxylic-acid pathway (citrate cycle, Krebs cycle, TCA cycle)
FFUJ_02348	-1.07097	0.0121845	0.0324033	related to ABC transporter	ATP binding
FFUJ_02352	-2.55381	3.27961e-06	3.92741e-05	related to YRO2 protein	stress response
FFUJ_02356	1.28771	0.000198163	0.00106697	uncharacterized protein	-
FFUJ_02362	-1.01771	2.38871e-05	0.000190083	probable MSH6 - DNA mismatch repair protein	DNA repair
FFUJ_02378	1.2614	0.000419206	0.00198634	probable PRX1 - mitochondrial isoform of thioredoxin peroxidase	oxidative stress response
FFUJ_02382	3.20793	2.36642e-07	5.63466e-06	uncharacterized protein	-
FFUJ_02397	-1.36081	0.0131095	0.0343912	related to multidrug resistant protein	secondary metabolism
FFUJ_02416	-1.28043	0.00183615	0.00672085	related to nitrate reductase	nitrogen, sulfur and selenium metabolism
FFUJ_02421	-3.52762	1.09384e-08	6.03813e-07	probable uric acid-xanthine permease	nucleotide/nucleoside/nucleobase transport
FFUJ_02422	-1.02651	0.000955844	0.00392309	related to maleylacetate reductase	secondary metabolism
FFUJ_02424	-1.42131	5.81018e-05	0.000388373	related to nik-1 protein (Os-1p protein)	cellular sensing and response to external stimulus
FFUJ_02430	-5.36753	5.65229e-07	1.04318e-05	uncharacterized protein	-
FFUJ_02431	-1.16475	0.00353051	0.0115128	uncharacterized protein	-
FFUJ_02444	-2.41865	8.06888e-06	7.97002e-05	related to bifunctional GTP cyclohydrolase II/3, 4-dihydroxy-2butanone-4-phosphate synthase	-
FFUJ_02466	-2.6126	1.72992e-05	0.000146003	uncharacterized protein	-
FFUJ_02467	-1.46745	3.56499e-06	4.1787e-05	probable cyanate lyase	nitrogen, sulfur and selenium metabolism
FFUJ_02489	1.14097	0.000189239	0.00102462	uncharacterized protein	regulation of electron transport and membrane-associated energy conservation
FFUJ_02492	-1.24889	0.000292091	0.00147872	uncharacterized protein	-
FFUJ_02493	-1.73134	1.63806e-05	0.00013979	uncharacterized protein	-
FFUJ_02498	1.23716	0.000777615	0.00329585	probable aspartate kinase	amino acid metabolism
FFUJ_02519	1.76146	9.46551e-06	9.01996e-05	uncharacterized protein	-
FFUJ_02541	1.57796	2.53718e-05	0.00019948	uncharacterized protein	-
FFUJ_02578	1.19062	0.000244594	0.00127731	uncharacterized protein	protein/peptide degradation
FFUJ_02580	1.08053	0.000379431	0.00183448	related to dityrosine transporter	drug/toxin transport
FFUJ_02590	-1.80284	7.6971e-05	0.000487743	uncharacterized protein	-
FFUJ_02635	-3.99911	4.93715e-06	5.43052e-05	uncharacterized protein	-
FFUJ_02643	-1.66312	1.53255e-05	0.00013239	related to amino-terminal amidase	protein modification
FFUJ_02647	-2.13348	3.7797e-06	4.38627e-05	related to exo-alpha-sialidase / neuraminidase	-
FFUJ_02655	1.59758	3.2539e-06	3.90425e-05	related to flavin-containing monooxygenase	nitrogen, sulfur and selenium metabolism
FFUJ_02656	-2.15476	2.54319e-08	1.07965e-06	related to aromatic amino acid aminotransferase I	regulation of amino acid metabolism
FFUJ_02670	1.45156	0.000118001	0.000698358	probable alpha-methylacyl-coa racemase	lipid, fatty acid and isoprenoid metabolism
FFUJ_02680	1.47754	4.11739e-05	0.00029404	related to L-serine dehydratase	degradation of serine
FFUJ_02686	1.11049	0.000218008	0.00115554	related to HFB30	transcriptional control
FFUJ_02692	2.20794	3.93591e-07	8.06812e-06	uncharacterized protein	purin nucleotide/nucleoside/nucleobase metabolism
FFUJ_02693	1.71577	0.00317988	0.0105377	uncharacterized protein	-
FFUJ_02695	1.45299	0.00104488	0.00422409	probable hydroxyacylglutathione hydrolase	cell growth / morphogenesis
FFUJ_02711	-1.02779	0.00278882	0.00946881	related to cyclin B3	mitotic cell cycle and cell cycle control
FFUJ_02719	-1.26367	0.0131897	0.0345517	uncharacterized protein	-
FFUJ_02750	-1.54026	0.000813022	0.00342303	uncharacterized protein	-
FFUJ_02753	1.03276	2.10117e-05	0.000171508	uncharacterized protein	protein/peptide degradation
FFUJ_02772	-1.98764	1.47687e-06	2.16145e-05	uncharacterized protein	-
FFUJ_02776	2.4985	1.8125e-07	4.75284e-06	related to cysteine-rich protein NFX-1	transcription repression
FFUJ_02784	-1.67849	0.000363159	0.00177025	uncharacterized protein	-
FFUJ_02785	-2.16347	2.71367e-06	3.43072e-05	related to C6 zink-finger protein PRO1A	DNA binding
FFUJ_02792	1.03381	9.89672e-05	0.000603588	related to coenzyme A diphosphatase	metabolism of vitamins, cofactors, and prosthetic groups
FFUJ_02795	1.35239	2.32421e-05	0.000185997	related to C.elegans ZK688.3 protein and E.coli hpcEp	lipid, fatty acid and isoprenoid metabolism
FFUJ_02808	-1.25599	0.000948313	0.00389539	uncharacterized protein	-
FFUJ_02826	1.37629	0.000296855	0.00149706	related to multidrug resistance protein	secondary metabolism
FFUJ_02838	-1.49869	0.000158126	0.000886482	probable DFG5 protein	fungal and other eukaryotic cell type differentiation
FFUJ_02849	-1.61236	2.8138e-06	3.51619e-05	uncharacterized protein	-
FFUJ_02852	-1.37453	0.00084346	0.00352535	related to monooxygenase	secondary metabolism
FFUJ_02856	-1.17716	9.2359e-05	0.000568879	related to epoxide hydrolase	sugar, glucoside, polyol and carboxylate catabolism
FFUJ_02868	1.4577	0.000161379	0.000902486	uncharacterized protein	-
FFUJ_02872	1.71579	1.05999e-06	1.67107e-05	uncharacterized protein	-
FFUJ_02884	2.29569	4.74775e-07	9.22549e-06	related to tRNA 2`-phosphotransferase	tRNA processing
FFUJ_02900	1.88085	6.15576e-07	1.1083e-05	related to glutamate 5-kinase	biosynthesis of proline
FFUJ_02901	2.40824	1.25157e-08	6.51739e-07	related to Ku70-binding protein	-
FFUJ_02913	1.49413	1.64223e-06	2.35105e-05	probable alpha-aminoadipate reductase large subunit	amino acid metabolism
FFUJ_02971	-3.35087	4.27253e-07	8.50951e-06	related to fatty acid elongation protein	-
FFUJ_02973	1.0332	5.46661e-05	0.000369885	probable SDO1 Protein required for cell viability localised to cytoplasm and nucleus	rRNA processing
FFUJ_02982	-2.08582	1.36274e-06	2.05663e-05	uncharacterized protein	-
FFUJ_03019	1.02684	0.000409272	0.00194802	uncharacterized protein	-
FFUJ_03021	1.0838	2.42705e-05	0.000192634	probable valine--tRNA ligase	aminoacyl-tRNA-synthetases
FFUJ_03032	1.82281	6.44546e-07	1.14033e-05	related to phosphatidylserine-specific receptor	cell death
FFUJ_03054	1.64253	0.00627288	0.0186191	uncharacterized protein	C-1 compound anabolism
FFUJ_03094	1.081	0.000119213	0.000704235	uncharacterized protein	-
FFUJ_03133	-1.24947	2.08415e-05	0.000170346	uncharacterized protein	-
FFUJ_03139	1.22129	0.00244829	0.00853003	uncharacterized protein	-
FFUJ_03154	-4.48686	1.47179e-07	4.02596e-06	related to gibberellin 20-oxidase	secondary metabolism
FFUJ_03155	-1.32871	3.13394e-06	3.80001e-05	related to 2-amino-3-carboxylmuconate-6-semialdehyde decarboxylase	C-compound and carbohydrate metabolism
FFUJ_03182	-1.63766	3.59336e-07	7.62319e-06	probable potassium transporter TRK-1	cation transport (H+, Na+, K+, Ca2+ , NH4+, etc.)
FFUJ_03185	2.03792	5.16494e-07	9.75163e-06	related to members of the aldo/keto reductase family	C-compound and carbohydrate metabolism
FFUJ_03191	-2.77471	1.59071e-07	4.26867e-06	uncharacterized protein	-
FFUJ_03192	-1.32535	0.000105007	0.000632449	related to pheromone receptor PRE-1	regulation by binding / dissociation
FFUJ_03198	2.07221	1.69456e-07	4.48839e-06	related to thiamine-phosphate diphosphorylase (EC 2.5.1.3) / hydroxyethylthiazole kinase (EC 2.7.1.50)	biosynthesis of vitamins, cofactors, and prosthetic groups
FFUJ_03199	2.01413	4.67812e-05	0.000325608	related to mitochondrial cytosolically directed NADH dehydrogenase	respiration
FFUJ_03233	-1.15953	4.20369e-05	0.000299041	uncharacterized protein	-
FFUJ_03244	1.27731	6.55171e-05	0.00042798	related to tRNA dihydrouridine synthase	tRNA modification
FFUJ_03246	1.04829	0.00324327	0.0107111	uncharacterized protein	-
FFUJ_03248	2.35783	3.92936e-07	8.06812e-06	uncharacterized protein	-
FFUJ_03258	1.66857	7.62248e-05	0.000484329	uncharacterized protein	-
FFUJ_03259	-1.36713	7.20086e-06	7.28889e-05	uncharacterized protein	-
FFUJ_03266	1.12039	4.05274e-05	0.000290779	probable 4-nitrophenylphosphatase	phosphate metabolism
FFUJ_03275	-1.09301	0.000106441	0.000640039	uncharacterized protein	chromosome segregation/division
FFUJ_03299	-1.08346	6.57622e-05	0.000429428	related to vacuolar zinc efflux protein	cation transport (H+, Na+, K+, Ca2+ , NH4+, etc.)
FFUJ_03310	-1.23643	0.000585028	0.00260261	uncharacterized protein	-
FFUJ_03315	1.27627	0.0057928	0.017442	uncharacterized protein	-
FFUJ_03320	1.0773	0.0109376	0.0296147	uncharacterized protein	C-compound and carbohydrate metabolism
FFUJ_03338	2.01474	6.02058e-05	0.000398956	related to senescence marker protein 30	cell aging
FFUJ_03354	2.71689	2.25314e-06	3.00125e-05	related to purine nucleotide binding protein	nucleotide/nucleoside/nucleobase binding
FFUJ_03360	1.87926	8.84955e-08	2.69772e-06	probable 2-isopropylmalalate synthase	metabolism of the pyruvate family (alanine, isoleucine, leucine, valine) and D-alanine
FFUJ_03366	-1.0642	0.000560931	0.00250999	uncharacterized protein	-
FFUJ_03376	2.15005	5.02565e-07	9.57412e-06	uncharacterized protein	-
FFUJ_03378	1.39583	0.000266211	0.00137082	related to alcohol dehydrogenase	C-compound and carbohydrate metabolism
FFUJ_03381	1.50055	0.000420082	0.00198815	probable beta-1,3 exoglucanase precursor	polysaccharide metabolism
FFUJ_03382	3.63376	1.02857e-09	1.41098e-07	uncharacterized protein	-
FFUJ_03383	2.86836	5.5151e-06	5.9251e-05	uncharacterized protein	-
FFUJ_03393	3.80376	1.22528e-07	3.50281e-06	uncharacterized protein	-
FFUJ_03402	-1.42846	1.89132e-05	0.000157599	uncharacterized protein	-
FFUJ_03404	-2.51493	7.23447e-05	0.000464657	related to alcohol dehydrogenase I - ADH1	C-compound and carbohydrate metabolism
FFUJ_03405	1.47094	0.000226144	0.00119282	uncharacterized protein	-
FFUJ_03410	1.24067	0.0008625	0.0035943	related to cercosporin resistance protein	-
FFUJ_03414	-1.30006	0.000406596	0.00193829	uncharacterized protein	-
FFUJ_03424	-1.28556	0.00141184	0.00542881	probable acetyl-CoA carboxylase	lipid, fatty acid and isoprenoid metabolism
FFUJ_03429	-2.59116	2.53343e-06	3.25434e-05	probable subtilisin-like serine protease	protein/peptide degradation
FFUJ_03432	1.47108	5.29864e-07	9.9472e-06	related to Altered inheritance of mitochondria protein 1	-
FFUJ_03433	1.51858	2.11458e-05	0.00017245	probable arginyl-tRNA synthetase, cytosolic	aminoacyl-tRNA-synthetases
FFUJ_03457	-3.27244	9.60793e-09	5.4679e-07	uncharacterized protein	secondary metabolism
FFUJ_03458	-8.63828	3.28693e-12	1.2218e-08	related to GABA permease	C-compound and carbohydrate transport
FFUJ_03459	-1.45143	0.0015068	0.00573458	related to TOB3 (member of AAA-ATPase family)	transport ATPases
FFUJ_03461	2.05741	2.10255e-06	2.85233e-05	related to tol protein	fungal and other eukaryotic cell type differentiation
FFUJ_03462	2.34783	1.5639e-05	0.000134523	uncharacterized protein	-
FFUJ_03463	2.00702	0.000132958	0.000771477	uncharacterized protein	-
FFUJ_03464	-1.66153	0.00108112	0.0043444	uncharacterized protein	-
FFUJ_03470	-1.02212	0.000100657	0.000612066	uncharacterized protein	-
FFUJ_03483	2.09762	1.65146e-06	2.36242e-05	probable APE3 - vacuolar aminopeptidase Y	protein processing (proteolytic)
FFUJ_03486	1.20916	2.34064e-05	0.000186983	related to anthranilate synthase component	biosynthesis of tryptophan
FFUJ_03511	2.6807	8.19309e-06	8.05376e-05	probable extragenic suppressor of the bimD6 mutation	phosphate metabolism
FFUJ_03512	1.07007	0.00015598	0.000877823	probable aspartic proteinase precursor	extracellular protein degradation
FFUJ_03518	-2.11491	1.18119e-05	0.000107567	uncharacterized protein	-
FFUJ_03520	1.92186	3.06039e-07	6.81208e-06	related to serine-type carboxypeptidase Z precursor	protein/peptide degradation
FFUJ_03521	-1.12578	0.000104377	0.000629071	related to GIP2 Glc7p-interacting protein	-
FFUJ_03529	6.01308	1.17485e-08	6.27317e-07	related to UDP-glucose 4-epimerase	C-compound and carbohydrate metabolism
FFUJ_03539	3.38007	5.08551e-08	1.78741e-06	uncharacterized protein	-
FFUJ_03543	-1.01743	0.000214107	0.00113947	uncharacterized protein	-
FFUJ_03547	1.16035	0.000110929	0.000662739	uncharacterized protein	-
FFUJ_03550	-3.16431	0.000420459	0.00198941	uncharacterized protein	-
FFUJ_03552	3.1912	8.44939e-08	2.60722e-06	uncharacterized protein	-
FFUJ_03560	2.61642	1.57447e-06	2.2771e-05	related to nicotinamide mononucleotide permease	C-compound and carbohydrate transport
FFUJ_03565	-1.0554	0.00247204	0.00858188	uncharacterized protein	-
FFUJ_03567	-1.08317	0.00429582	0.0135564	uncharacterized protein	-
FFUJ_03568	-1.40212	0.000525746	0.00238447	uncharacterized protein	-
FFUJ_03569	-3.20623	2.88688e-05	0.00022185	uncharacterized protein	-
FFUJ_03584	1.78644	2.91095e-05	0.00022342	uncharacterized protein	-
FFUJ_03587	1.73358	0.000498919	0.00228764	related to putative tartrate transporter	vitamine/cofactor transport
FFUJ_03593	-1.90193	1.99146e-05	0.000164106	uncharacterized protein	-
FFUJ_03596	-1.07018	0.00203326	0.00732564	probable L-lactate dehydrogenase (cytochrome)	respiration
FFUJ_03598	-5.66999	9.26283e-09	5.35438e-07	related to allantoate transport protein	allantoin and allantoate transport
FFUJ_03599	-2.39067	2.00177e-05	0.000164859	related to N-carbamoyl-L-amino acid hydrolase	amino acid metabolism
FFUJ_03601	5.38966	3.27163e-06	3.92041e-05	uncharacterized protein	phosphate metabolism
FFUJ_03602	3.9202	0.00022185	0.00117219	related to coenzyme a synthetase	metabolism of vitamins, cofactors, and prosthetic groups
FFUJ_03609	1.16942	0.000773409	0.00328105	related to salicylate hydroxylase	-
FFUJ_03619	2.2274	1.34096e-05	0.000118337	related to hexose transporter protein	C-compound and carbohydrate transport
FFUJ_03638	-1.33844	0.000203667	0.00109272	related to NAM7 - nonsense-mediated mRNA decay protein (RdRP)	polynucleotide degradation
FFUJ_03646	-4.43282	1.5583e-05	0.000134167	uncharacterized protein	-
FFUJ_03681	2.77284	9.23854e-06	8.84955e-05	uncharacterized protein	-
FFUJ_03685	2.62779	1.4163e-06	2.09955e-05	related to non-ribosomal peptide synthetase	secondary metabolism
FFUJ_03693	4.59187	4.30613e-08	1.55817e-06	related to aldehyde dehydrogenase	secondary metabolism
FFUJ_03700	1.61122	0.00073283	0.00313714	uncharacterized protein	-
FFUJ_03704	1.3004	0.000163561	0.000913022	related to GDSL Lipase/Acylhydrolase family protein	C-compound and carbohydrate metabolism
FFUJ_03708	3.46156	0.0102297	0.0280324	uncharacterized protein	secondary metabolism
FFUJ_03710	1.52935	2.16188e-05	0.000175451	probable Arylsulfatase	polysaccharide metabolism
FFUJ_03717	-1.48886	0.000439806	0.00206238	uncharacterized protein	secondary metabolism
FFUJ_03719	-2.44701	1.82479e-05	0.000153095	uncharacterized protein	metal binding
FFUJ_03726	2.26217	0.0199188	0.0488326	uncharacterized protein	-
FFUJ_03739	1.07462	0.00153308	0.00581055	uncharacterized protein	-
FFUJ_03752	-1.86156	0.00339915	0.0111478	HIS-3 histidine biosynthesis trifunctional protein	biosynthesis of histidine
FFUJ_03772	1.29993	0.000722681	0.00309947	uncharacterized protein	-
FFUJ_03793	4.97411	6.79579e-07	1.19186e-05	uncharacterized protein	-
FFUJ_03798	1.40302	3.17867e-06	3.83905e-05	probable pectate lyase	polysaccharide metabolism
FFUJ_03799	7.09602	1.55666e-09	1.8461e-07	uncharacterized protein	-
FFUJ_03800	1.59922	0.000367546	0.00178594	uncharacterized protein	-
FFUJ_03812	2.53344	7.01354e-05	0.000452203	uncharacterized protein	-
FFUJ_03819	-4.05153	0.000935871	0.00385722	probable monoamine oxidase N	secondary metabolism
FFUJ_03820	2.21684	5.31134e-06	5.76346e-05	uncharacterized protein	-
FFUJ_03823	-1.48018	5.60001e-06	5.99114e-05	related to aspartate--tRNA ligase, mitochondrial	-
FFUJ_03824	-2.77339	3.24867e-06	3.90053e-05	related to integral membrane protein	cellular signalling
FFUJ_03832	-2.18303	0.00041927	0.00198634	uncharacterized protein	-
FFUJ_03849	-1.32291	9.30807e-06	8.90687e-05	uncharacterized protein	-
FFUJ_03861	-1.49461	0.000417718	0.00198104	probable lysosomal cobalamin transporter	-
FFUJ_03869	-1.46555	0.0047114	0.0146366	related to monophenol monooxygenase (tyrosinase)	metabolism of tyrosine
FFUJ_03872	1.25908	0.000137908	0.000792689	uncharacterized protein	-
FFUJ_03873	-2.13023	0.000116328	0.000689346	related to allantoate permease	allantoin and allantoate transport
FFUJ_03876	-3.31334	2.61037e-08	1.09803e-06	related to heterokaryon incompatibility protein (het-6OR allele)	fungal and other eukaryotic cell type differentiation
FFUJ_03892	-2.00394	7.72153e-05	0.000488933	related to ketoreductases	C-compound and carbohydrate metabolism
FFUJ_03893	1.61801	2.63554e-06	3.35968e-05	uncharacterized protein	-
FFUJ_03894	1.79518	0.00284517	0.00961572	uncharacterized protein	-
FFUJ_03895	1.20241	0.00427105	0.0135014	uncharacterized protein	-
FFUJ_03906	1.54394	0.000136026	0.000785559	related to monooxigenase	secondary metabolism
FFUJ_03910	-3.69229	1.31118e-07	3.70801e-06	related to nicotinamide mononucleotide permease	C-compound and carbohydrate transport
FFUJ_03911	2.52889	2.33266e-05	0.000186511	uncharacterized protein	-
FFUJ_03912	-3.70248	4.02187e-07	8.16905e-06	uncharacterized protein	-
FFUJ_03920	1.09079	0.0111068	0.0299846	uncharacterized protein	-
FFUJ_03922	-3.04541	1.99233e-06	2.74741e-05	related to periplasmic beta-glucosidase/beta-xylosidase precursor	C-compound and carbohydrate metabolism
FFUJ_03938	1.00256	0.00583923	0.0175473	uncharacterized protein	-
FFUJ_03941	1.83703	0.0194325	0.0478126	uncharacterized protein	-
FFUJ_03943	1.52623	0.00167981	0.00624307	related to hydroxyquinol-1,2-dioxygenase	secondary metabolism
FFUJ_03954	2.80149	5.16706e-07	9.75163e-06	uncharacterized protein	-
FFUJ_03963	3.06691	1.04546e-07	3.09462e-06	related to ADP-ribose pyrophosphatase	purin nucleotide/nucleoside/nucleobase metabolism
FFUJ_03987	-2.35694	0.000114192	0.000679094	fusarubin cluster - oxidoreductase	secondary metabolism
FFUJ_03988	-4.1656	6.00631e-06	6.31263e-05	fusarubin cluster - dehydrogenase	secondary metabolism
FFUJ_03989	-1.37948	0.00159052	0.00598139	fusarubin cluster - transcription factor	regulation of secondary metabolism
FFUJ_03993	2.65893	3.60142e-06	4.20934e-05	related to formate transport protein	C-compound and carbohydrate transport
FFUJ_03995	2.53506	1.91934e-07	4.95524e-06	related to host-specific AK-toxin Akt2	toxins
FFUJ_03998	-2.78961	1.41483e-06	2.09955e-05	related to cycloheximide-inducible protein CIP70 (cytochrome P450 family)	diterpenes metabolism
FFUJ_04004	-1.3754	4.13029e-05	0.000294732	uncharacterized protein	-
FFUJ_04007	-1.38792	0.000328803	0.00162781	related to ALCOHOL DEHYDROGENASE I - ADH1	C-compound and carbohydrate metabolism
FFUJ_04018	-1.25129	0.00130153	0.0050731	uncharacterized protein	-
FFUJ_04037	1.0502	0.0102489	0.0280767	related to heterokaryon incompatibility protein	fungal and other eukaryotic cell type differentiation
FFUJ_04039	1.03905	0.00011531	0.000684632	related to dimeric dihydrodiol dehydrogenase	secondary metabolism
FFUJ_04040	4.73325	5.17126e-08	1.81215e-06	related to hexose transporter protein	C-compound and carbohydrate transport
FFUJ_04047	1.3842	5.35861e-05	0.000364013	uncharacterized protein	secondary metabolism
FFUJ_04053	1.53203	5.51928e-06	5.92613e-05	uncharacterized protein	-
FFUJ_04056	1.4966	0.000296315	0.00149516	related to Pdr3p	transcriptional control
FFUJ_04058	2.58695	9.93187e-07	1.58754e-05	uncharacterized protein	-
FFUJ_04059	3.66609	1.30466e-05	0.000115801	uncharacterized protein	-
FFUJ_04069	-6.9054	3.82945e-09	3.15663e-07	probable carnitine transporter	secondary metabolism
FFUJ_04070	-1.87645	9.4537e-06	9.01337e-05	uncharacterized protein	secondary metabolism
FFUJ_04077	1.46487	2.56415e-06	3.28916e-05	related to H. sapiens F-box protein	modification by ubiquitination, deubiquitination
FFUJ_04079	1.18891	2.8501e-05	0.000219483	related to mitochondrial carrier family protein	mitochondrial transport
FFUJ_04095	1.86792	3.84375e-06	4.43818e-05	related to phenylalanine ammonia-lyase	secondary metabolism
FFUJ_04096	1.62164	0.000418263	0.00198311	probable APG12 - component of the autophagic system	protein targeting, sorting and translocation
FFUJ_04100	1.18938	0.000318684	0.00158841	related to NAD-dependent histone deacetylase	lipid, fatty acid and isoprenoid metabolism
FFUJ_04115	6.69087	1.36071e-09	1.69524e-07	related to HFM1 - DNA/RNA helicase	DNA topology
FFUJ_04116	5.51717	5.12496e-09	3.7236e-07	uncharacterized protein	DNA damage response
FFUJ_04123	2.09385	1.19035e-05	0.000108162	uncharacterized protein	-
FFUJ_04124	1.17381	0.00399569	0.0127559	probable homoserine dehydrogenase	amino acid metabolism
FFUJ_04143	-1.87866	0.00162184	0.00607193	uncharacterized protein	-
FFUJ_04151	1.29249	3.63534e-05	0.00026581	uncharacterized protein	-
FFUJ_04157	2.00831	7.21697e-07	1.24254e-05	uncharacterized protein	-
FFUJ_04174	-1.05281	0.000313104	0.00156399	uncharacterized protein	-
FFUJ_04183	-1.61068	1.99173e-05	0.000164106	related to glucosidase II, alpha subunit	C-compound and carbohydrate metabolism
FFUJ_04184	1.01525	0.0115855	0.0310626	related to Mal63p, YPR196w and Mal13p	transcriptional control
FFUJ_04186	-2.05593	8.89554e-06	8.6062e-05	uncharacterized protein	-
FFUJ_04187	-1.66282	0.000255232	0.0013257	uncharacterized protein	-
FFUJ_04188	-2.49453	1.55482e-05	0.000133954	uncharacterized protein	-
FFUJ_04193	-1.35262	0.00343284	0.0112322	related to laccase precursor	aerobic aromate catabolism
FFUJ_04197	1.25216	0.00035719	0.00174633	related to FAD dependent oxidoreductase superfamily	-
FFUJ_04199	2.72044	2.09779e-06	2.85025e-05	related to homocysteine S-methyltransferase	biosynthesis of methionine
FFUJ_04201	-1.58063	4.27313e-05	0.000303043	uncharacterized protein	-
FFUJ_04202	-1.94733	1.5438e-06	2.23803e-05	related to RTG2 - retrograde regulation protein	regulation of C-compound and carbohydrate metabolism
FFUJ_04206	-2.35274	8.90967e-06	8.61034e-05	related to phospholipid-translocating ATPase	lipid/fatty acid transport
FFUJ_04208	3.80012	1.40389e-06	2.09466e-05	uncharacterized protein	-
FFUJ_04223	1.55074	0.000572456	0.0025572	uncharacterized protein	-
FFUJ_04226	1.85497	0.00119781	0.00473917	uncharacterized protein	polysaccharide metabolism
FFUJ_04257	-1.35991	0.00156804	0.00591012	uncharacterized protein	-
FFUJ_04258	-1.02985	9.31935e-06	8.91014e-05	uncharacterized protein	-
FFUJ_04259	-1.92085	6.90846e-07	1.20524e-05	uncharacterized protein	-
FFUJ_04264	1.15067	0.000152563	0.000860779	related to alpha/beta hydrolase	-
FFUJ_04278	1.67217	6.51311e-05	0.000425915	uncharacterized protein	-
FFUJ_04282	1.44096	5.15515e-06	5.63724e-05	related to dihydrofolate reductase	tetrahydrofolate-dependent C-1-transfer
FFUJ_04301	-1.86554	0.00315188	0.01046	uncharacterized protein	-
FFUJ_04315	-1.24153	0.0011026	0.00441761	uncharacterized protein	-
FFUJ_04316	-1.47819	0.00347243	0.0113469	uncharacterized protein	-
FFUJ_04318	1.496	2.63088e-06	3.35607e-05	probable phosphoribosylaminoimidazole-succinocarboxamide synthase	purin nucleotide/nucleoside/nucleobase metabolism
FFUJ_04326	1.0022	0.001424	0.00546762	uncharacterized protein	-
FFUJ_04341	1.02564	6.75674e-05	0.000437706	probable nicotinamide mononucleotide adenylyltransferase	metabolism of cyclic and unusual nucleotides
FFUJ_04342	2.22329	0.000398565	0.00190892	related to oxidoreductase, FAD-binding	-
FFUJ_04359	-1.02435	0.00575191	0.0173359	uncharacterized protein	-
FFUJ_04360	-2.4227	2.32232e-05	0.000185927	related to D-arabinitol 2-dehydrogenase	C-compound and carbohydrate metabolism
FFUJ_04369	2.03087	1.17169e-05	0.000106966	uncharacterized protein	-
FFUJ_04371	-1.13365	0.00172229	0.0063679	uncharacterized protein	-
FFUJ_04373	-1.15211	0.000120385	0.000709724	uncharacterized protein	-
FFUJ_04378	2.23183	8.86603e-07	1.4461e-05	probable branched-chain-amino-acid transaminase	amino acid metabolism
FFUJ_04418	-1.38131	2.19269e-05	0.000177403	uncharacterized protein	-
FFUJ_04421	1.30035	3.8641e-06	4.4505e-05	probable electron transfer flavoprotein beta chain	respiration
FFUJ_04422	1.14301	2.17365e-05	0.000176173	probable argininosuccinate lyase	biosynthesis of arginine
FFUJ_04425	2.81861	1.51569e-08	7.44956e-07	related to NADPH-ferrihemoprotein reductase and mammalian nitric-oxide synthases	secondary metabolism
FFUJ_04435	2.5198	2.93579e-07	6.59727e-06	related to monocarboxylate transporter 4	-
FFUJ_04440	2.31987	1.39249e-06	2.08443e-05	uncharacterized protein	-
FFUJ_04459	1.84427	3.34694e-07	7.28994e-06	probable 3-isopropylmalate dehydratase	biosynthesis of leucine
FFUJ_04467	-1.63174	3.70508e-06	4.31403e-05	uncharacterized protein	-
FFUJ_04469	-4.59843	1.1077e-08	6.04206e-07	related to sorbitol dehydrogenase	C-compound and carbohydrate metabolism
FFUJ_04480	1.26503	7.64502e-05	0.000485426	uncharacterized protein	-
FFUJ_04493	-1.43763	0.0123735	0.032802	uncharacterized protein	-
FFUJ_04494	-2.10929	0.00427101	0.0135014	uncharacterized protein	-
FFUJ_04501	1.00108	1.26587e-05	0.000113233	uncharacterized protein	-
FFUJ_04508	-1.60054	9.40408e-05	0.000577953	probable blue-light-inducible Bli-3 protein	fungal/microorganismic development
FFUJ_04517	1.15052	0.000674172	0.0029221	probable URA2 - multifunctional pyrimidine biosynthesis protein	pyrimidine nucleotide/nucleoside/nucleobase metabolism
FFUJ_04519	4.0997	7.68551e-09	4.70917e-07	probable histidinol-phosphate transaminase	biosynthesis of histidine
FFUJ_04529	-2.04961	1.70192e-06	2.4158e-05	uncharacterized protein	-
FFUJ_04547	-1.66018	6.34577e-06	6.58655e-05	uncharacterized protein	-
FFUJ_04548	1.72367	4.70309e-07	9.16779e-06	uncharacterized protein	-
FFUJ_04557	1.10784	0.000141595	0.000810844	related to ATP-dependent DNA helicase II, 70 kDa subunit	DNA repair
FFUJ_04562	-2.3068	1.00086e-05	9.41068e-05	probable fatty acid synthase, alpha subunit	lipid, fatty acid and isoprenoid metabolism
FFUJ_04563	-1.77457	1.15548e-05	0.000105935	probable fatty-acyl-CoA synthase, beta subunit	lipid, fatty acid and isoprenoid metabolism
FFUJ_04573	1.49807	0.000204882	0.00109704	uncharacterized protein	polynucleotide degradation
FFUJ_04575	1.55661	3.91231e-06	4.49476e-05	related to RTM1 protein	detoxification
FFUJ_04576	-1.23372	2.77577e-05	0.000214649	related to cytochrome P450	diterpenes metabolism
FFUJ_04577	-1.94551	1.62111e-05	0.000138537	related to GLY1 - L-threonine aldolase, low-specific	degradation of threonine
FFUJ_04590	-1.28513	0.000372217	0.00180483	uncharacterized protein	-
FFUJ_04597	1.34615	7.6166e-06	7.63404e-05	uncharacterized protein	-
FFUJ_04605	1.02274	0.00013861	0.00079573	probable ADE12 - adenylosuccinate synthetase	biosynthesis of aspartate
FFUJ_04613	3.45491	3.14028e-05	0.000237354	related to L-ornithine N5-hydroxylase	secondary metabolism
FFUJ_04648	1.5481	0.000316046	0.00157612	related to aromatic ring-opening dioxygenase LigB subunit, putative	-
FFUJ_04649	3.19328	5.20873e-06	5.67828e-05	related to RNA-3`-phosphate cyclase 1	3'-end processing
FFUJ_04653	1.11773	0.000848559	0.00354337	uncharacterized protein	-
FFUJ_04670	4.58354	3.60539e-08	1.38649e-06	uncharacterized protein	-
FFUJ_04677	2.31553	2.33468e-06	3.07643e-05	uncharacterized protein	-
FFUJ_04678	2.25433	1.46846e-06	2.15257e-05	related to Y.lipolytica GPR1 protein and Fun34p	nitrogen, sulfur and selenium metabolism
FFUJ_04693	1.06257	3.48805e-05	0.000257152	related to multidrug resistance protein fnx1	drug/toxin transport
FFUJ_04695	-1.83662	0.000277472	0.00141877	related to tetracycline-efflux transporter	-
FFUJ_04697	-1.24841	0.000129365	0.000753483	related to E.coli tetracycline resistance protein TCR1	transport facilities
FFUJ_04698	1.79664	2.98822e-05	0.000227923	related to hsp90 chaperone complex associated protein CNS1	protein folding and stabilization
FFUJ_04702	1.02979	0.00026425	0.00136407	uncharacterized protein	-
FFUJ_04704	-1.0307	0.000164077	0.000915348	related to Rab6 GTPase activating protein, GAPCenA	GTPase activator (GAP)
FFUJ_04717	2.10988	2.2056e-05	0.000178056	related to single-stranded DNA-binding protein MSSP-1	nucleic acid binding
FFUJ_04718	1.02173	0.000393815	0.0018911	probable RIO2 protein	rRNA processing
FFUJ_04721	2.20298	1.45617e-07	3.99511e-06	related to methenyltetrahydrofolate synthetase	metabolism of vitamins, cofactors, and prosthetic groups
FFUJ_04725	1.19028	6.31625e-06	6.55962e-05	probable 3^-phosphoadenosine 5^-phosphosulfate sulfotransferase (PAPS reductase)/FAD synthetase and related enzymes	metabolism of vitamins, cofactors, and prosthetic groups
FFUJ_04727	1.23181	1.51194e-05	0.000130911	probable nucleotide-binding protein NBP35	nucleotide/nucleoside/nucleobase binding
FFUJ_04734	1.55936	0.00085997	0.00358539	related to zinc/cadmium resistance protein	inorganic chemical agent resistance (e.g. heavy metals)
FFUJ_04741	1.57048	0.000369435	0.0017937	uncharacterized protein	-
FFUJ_04747	-2.251	0.000885355	0.00367621	related to endo-1,6-alpha-D-mannanase	polysaccharide metabolism
FFUJ_04749	-1.21955	1.40337e-05	0.000122958	related to integral membrane protein PTH11	virulence, disease factors
FFUJ_04755	4.9962	7.81754e-09	4.7595e-07	uncharacterized protein	-
FFUJ_04768	2.94914	5.00753e-07	9.55851e-06	related to dityrosine transporter	drug/toxin transport
FFUJ_04782	-3.04294	4.71174e-08	1.67604e-06	uncharacterized protein	-
FFUJ_04795	2.43409	1.13357e-05	0.000104186	uncharacterized protein	-
FFUJ_04796	2.43686	7.81159e-06	7.75455e-05	related to multidrug resistance-associated protein	secondary metabolism
FFUJ_04802	-1.98718	1.91553e-05	0.000159255	uncharacterized protein	-
FFUJ_04803	-2.32046	9.56893e-06	9.09494e-05	related to major facilitator MirA	siderophore-iron transport
FFUJ_04808	-1.05441	0.000716699	0.00307669	related to D-lactate dehydrogenase	energy conversion and regeneration
FFUJ_04810	-1.38042	7.65776e-05	0.000485899	uncharacterized protein	-
FFUJ_04823	1.21087	0.000333066	0.00164448	uncharacterized protein	-
FFUJ_04824	1.31908	1.01668e-05	9.53498e-05	probable P-type ATPase	heavy metal ion transport (Cu+, Fe3+, etc.)
FFUJ_04825	4.68924	2.24045e-07	5.43685e-06	uncharacterized protein	-
FFUJ_04853	1.84921	6.39739e-07	1.1351e-05	probable D-amino-acid oxidase	amino acid metabolism
FFUJ_04854	1.5732	1.11262e-06	1.73618e-05	probable thioredoxin	electron transport
FFUJ_04856	1.01581	5.95187e-05	0.000396116	related to NUF2 - outer kinetochore protein - part of Ndc80p complex	chromosome segregation/division
FFUJ_04857	1.10506	0.00103968	0.0042077	uncharacterized protein	-
FFUJ_04866	1.1745	6.1859e-05	0.000408145	probable amidophosphoribosyltransferase	biosynthesis of glutamate
FFUJ_04867	-1.46135	1.14271e-05	0.000104921	probable uracil permease	nucleotide/nucleoside/nucleobase transport
FFUJ_04879	1.52405	1.84212e-05	0.000154339	uncharacterized protein	-
FFUJ_04884	3.32582	2.26627e-08	9.84837e-07	uncharacterized protein	-
FFUJ_04896	3.82148	1.6646e-08	7.96841e-07	uncharacterized protein	-
FFUJ_04897	1.61347	0.000151436	0.00085567	probable DNA replication complex GINS protein PSF2	-
FFUJ_04913	1.93056	0.000820916	0.00344916	related to FAM203 family protein C1020.12c	-
FFUJ_04914	1.07851	0.00323007	0.0106771	related to bystin	rRNA processing
FFUJ_04919	2.90045	2.97196e-05	0.000227059	related to sporozoite surface protein 2 precursor	-
FFUJ_04925	1.17778	0.00204808	0.00736605	uncharacterized protein	-
FFUJ_04929	1.08831	2.48152e-05	0.000195858	related to GLE2 - required for nuclear pore complex structure and function	cell cycle checkpoints (checkpoints of morphogenesis, DNA-damage,-replication, mitotic phase and spindle)
FFUJ_04930	2.84839	6.92962e-07	1.20524e-05	uncharacterized protein	-
FFUJ_04946	2.51896	3.83786e-06	4.43417e-05	uncharacterized protein	-
FFUJ_04959	-1.13727	0.00682994	0.020014	uncharacterized protein	-
FFUJ_04962	-1.43396	6.06907e-06	6.36176e-05	probable stearoyl-CoA desaturase	lipid, fatty acid and isoprenoid metabolism
FFUJ_04996	1.23116	2.82673e-05	0.000217866	related to FAD dependent oxidoreductase	C-compound and carbohydrate metabolism
FFUJ_05006	2.95895	2.75157e-05	0.000213145	related to cytochrome p450	detoxification
FFUJ_05016	1.43417	0.000404581	0.00193119	uncharacterized protein	-
FFUJ_05030	1.59851	1.23803e-05	0.000111229	related to leucine carboxyl methyltransferase	protein modification
FFUJ_05034	1.61417	3.2777e-05	0.00024542	probable acetoacetyl-CoA thiolase	lipid, fatty acid and isoprenoid metabolism
FFUJ_05037	1.16793	5.43379e-05	0.000368032	related to spherulin 1A precursor	stress response
FFUJ_05061	1.04939	0.00463985	0.0144485	uncharacterized protein	-
FFUJ_05072	1.41628	4.00878e-05	0.000288074	related to Peptidase M20 domain-containing protein SMAC_03666.2	diaminopimelic acid pathway
FFUJ_05080	4.25234	2.86436e-09	2.61953e-07	probable Sno-type pyridoxine vitamin B6 biosynthetic protein SNO1	biosynthesis of vitamins, cofactors, and prosthetic groups
FFUJ_05082	-1.11613	0.000822446	0.00345164	uncharacterized protein	-
FFUJ_05085	1.30382	0.0014915	0.00568459	probable alpha/beta hydrolase	-
FFUJ_05090	-2.11913	3.56203e-06	4.17851e-05	uncharacterized protein	-
FFUJ_05091	-1.51526	6.52793e-06	6.73645e-05	uncharacterized protein	-
FFUJ_05093	1.7183	1.10299e-06	1.72584e-05	related to CPS1 - Gly-X carboxypeptidase YSCS precursor	nitrogen, sulfur and selenium metabolism
FFUJ_05094	2.65045	8.99613e-07	1.46213e-05	uncharacterized protein	-
FFUJ_05098	6.87829	2.22904e-09	2.23828e-07	uncharacterized protein	-
FFUJ_05099	4.38305	3.36419e-06	4.01041e-05	uncharacterized protein	-
FFUJ_05114	-1.86786	0.000725319	0.00310933	related to PHM7 - similarity to A.thaliana hyp1 protein	development of asco- basidio- or zygospore
FFUJ_05117	1.71086	0.00334459	0.0109865	uncharacterized protein	-
FFUJ_05120	-5.62492	8.41312e-08	2.60354e-06	related to putative tartrate transporter	allantoin and allantoate transport
FFUJ_05122	1.46811	1.22631e-05	0.0001105	uncharacterized protein	mitotic cell cycle and cell cycle control
FFUJ_05142	3.43968	1.02358e-05	9.57531e-05	uncharacterized protein	-
FFUJ_05144	1.08265	0.00312148	0.0103797	related to transesterase	-
FFUJ_05145	1.4579	0.0112288	0.030265	uncharacterized protein	-
FFUJ_05146	2.99736	4.16592e-08	1.5215e-06	related to quinate transport protein	C-compound and carbohydrate transport
FFUJ_05149	-3.06173	1.18205e-05	0.000107567	uncharacterized protein	-
FFUJ_05153	1.82739	1.48413e-07	4.05368e-06	probable threonine synthase	biosynthesis of threonine
FFUJ_05158	1.65479	0.00159213	0.00598498	uncharacterized protein	-
FFUJ_05169	4.66739	3.77112e-08	1.42342e-06	related to C6 transcription factor	-
FFUJ_05184	-2.17222	0.00118838	0.00470995	uncharacterized protein	-
FFUJ_05188	1.34914	3.06592e-06	3.73974e-05	probable adenylosuccinate synthase	biosynthesis of aspartate
FFUJ_05190	-4.67698	4.10288e-07	8.28782e-06	uncharacterized protein	-
FFUJ_05199	1.88605	0.000676098	0.00292976	related to transcription activator protein acu-15	regulation of secondary metabolism
FFUJ_05240	1.73373	1.69399e-05	0.000143563	probable phenylacetyl-CoA ligase	C-compound and carbohydrate metabolism
FFUJ_05241	3.29562	1.54456e-07	4.17531e-06	uncharacterized protein	-
FFUJ_05245	3.38005	6.04915e-07	1.09768e-05	uncharacterized protein	-
FFUJ_05255	2.80095	3.22555e-06	3.87841e-05	uncharacterized protein	-
FFUJ_05258	-1.07995	8.77601e-05	0.00054335	uncharacterized protein	-
FFUJ_05260	-1.3583	0.000265342	0.00136855	uncharacterized protein	-
FFUJ_05261	-1.31173	6.72239e-05	0.000436184	uncharacterized protein	-
FFUJ_05264	5.96304	2.28277e-09	2.23828e-07	related to short-chain alcohol dehydrogenase	C-compound and carbohydrate metabolism
FFUJ_05265	3.61899	3.42234e-06	4.05974e-05	related to monooxigenase	detoxification
FFUJ_05267	3.9129	6.16019e-08	2.06636e-06	related to allantoate permease	allantoin and allantoate transport
FFUJ_05268	5.12812	6.39667e-08	2.12697e-06	uncharacterized protein	-
FFUJ_05272	2.45255	0.000134179	0.000777336	related to alcohol dehydrogenase	C-compound and carbohydrate metabolism
FFUJ_05275	1.83354	1.46821e-05	0.000127727	uncharacterized protein	-
FFUJ_05299	1.16271	1.22397e-05	0.000110397	related to E3 ubiquitin ligase	protein binding
FFUJ_05302	3.4448	1.35004e-07	3.76577e-06	uncharacterized protein	-
FFUJ_05303	3.48756	9.68555e-07	1.55493e-05	uncharacterized protein	-
FFUJ_05308	-2.30568	6.29218e-05	0.000413672	related to MFS transporter	-
FFUJ_05329	1.49141	0.00923611	0.0257552	uncharacterized protein	-
FFUJ_05331	-2.71052	7.18044e-06	7.27623e-05	probable GAP1 - General amino acid permease	amino acid/amino acid derivatives transport
FFUJ_05336	-1.14809	0.000613074	0.00270215	uncharacterized protein	-
FFUJ_05340	-1.4432	6.02758e-05	0.000399276	probable ornithine aminotransferase	amino acid metabolism
FFUJ_05345	1.83115	0.000207306	0.00110808	related to O-methyltransferase GliM	secondary metabolism
FFUJ_05387	-5.34655	1.66294e-10	4.77628e-08	probable L-amino-acid oxidase	amino acid metabolism
FFUJ_05396	1.17985	0.0169063	0.0425306	related to heterokaryon incompatibility protein het-6	fungal and other eukaryotic cell type differentiation
FFUJ_05399	-2.42571	5.91699e-07	1.07903e-05	uncharacterized protein	-
FFUJ_05402	-4.23841	0.000455613	0.00212458	uncharacterized protein	-
FFUJ_05404	1.58792	0.0110887	0.0299488	uncharacterized protein	-
FFUJ_05405	1.58222	6.39053e-05	0.000419207	uncharacterized protein	-
FFUJ_05406	2.80669	4.44308e-07	8.78202e-06	uncharacterized protein	-
FFUJ_05409	-1.60964	4.58468e-05	0.000320196	uncharacterized protein	-
FFUJ_05411	-1.29134	0.00775331	0.0222169	related to methyltransferase	secondary metabolism
FFUJ_05418	1.95077	3.55886e-05	0.000261308	related to BNR/Asp-box repeat domain protein	-
FFUJ_05446	-1.03539	0.0173509	0.0434512	related to tol protein	fungal and other eukaryotic cell type differentiation
FFUJ_05459	-3.77578	5.04581e-07	9.59173e-06	uncharacterized protein	-
FFUJ_05464	1.19183	0.00954086	0.0264246	probable fumarylacetoacetate hydrolase	degradation of tyrosine
FFUJ_05465	4.02325	0.00174758	0.00644671	probable maleylacetoacetate isomerase	degradation of phenylalanine
FFUJ_05467	1.82046	3.36912e-05	0.000250025	related to Amid-like NADH oxidoreductase	apoptotic mitochondrial changes
FFUJ_05469	4.65851	3.17484e-08	1.25776e-06	related to acetyltransferase, GNAT family	-
FFUJ_05476	1.74523	0.000133773	0.000775227	uncharacterized protein	-
FFUJ_05479	2.9307	0.0008071	0.00339888	related to N-hydroxyarylamine sulfotransferase	nitrogen, sulfur and selenium metabolism
FFUJ_05480	-1.5722	1.18658e-05	0.000107872	uncharacterized protein	secondary metabolism
FFUJ_05482	-3.15034	0.000125885	0.000737653	related to calcium-binding protein caleosin	assembly of protein complexes
FFUJ_05487	2.71134	3.59468e-07	7.62319e-06	related to 2-deoxy-D-gluconate 3-dehydrogenase	C-compound and carbohydrate metabolism
FFUJ_05495	2.3374	8.23261e-08	2.56495e-06	uncharacterized protein	transfer of activated C-1 groups
FFUJ_05502	-2.25896	1.09851e-05	0.000101625	uncharacterized protein	-
FFUJ_05507	2.80536	1.27144e-06	1.94299e-05	uncharacterized protein	-
FFUJ_05510	-3.87984	7.65295e-07	1.29664e-05	related beta-lactamase	antibiotic resistance
FFUJ_05515	-2.70276	5.33212e-06	5.7826e-05	probable ATP-binding multidrug cassette transport protein	ATP binding
FFUJ_05518	4.94047	3.68839e-08	1.40548e-06	related to lysophospholipase (lpl)	lipid, fatty acid and isoprenoid metabolism
FFUJ_05520	1.36576	1.6875e-05	0.000143193	related to positive activator of transcription	secondary metabolism
FFUJ_05526	2.63203	3.93857e-06	4.52209e-05	uncharacterized protein	-
FFUJ_05527	3.29094	7.12289e-08	2.30922e-06	probable dis1-suppressing protein kinase dsk1	cellular signalling
FFUJ_05530	1.06977	1.0214e-05	9.55974e-05	uncharacterized protein	-
FFUJ_05531	-2.09677	1.68916e-05	0.00014322	uncharacterized protein	LTR retroelements (retroviral)
FFUJ_05546	1.24991	0.00340287	0.0111553	uncharacterized protein	-
FFUJ_05557	1.25521	0.000571389	0.00255305	uncharacterized protein	-
FFUJ_05560	2.48635	2.72847e-07	6.2733e-06	related to dis1-suppressing protein kinase dsk1	cellular signalling
FFUJ_05566	-1.79538	4.84221e-06	5.34913e-05	uncharacterized protein	-
FFUJ_05567	-2.21614	5.49515e-06	5.90712e-05	uncharacterized protein	-
FFUJ_05591	1.53752	0.000176712	0.00096936	related to multidrug resistance protein	ATP binding
FFUJ_05603	-2.55749	4.06997e-08	1.4933e-06	probable permeases	transport facilities
FFUJ_05611	1.66318	2.25132e-07	5.45099e-06	uncharacterized protein	-
FFUJ_05616	2.06794	7.73367e-07	1.30662e-05	related to protein-tyrosine phosphatase	modification by phosphorylation, dephosphorylation, autophosphorylation
FFUJ_05648	-3.13426	1.34805e-07	3.76577e-06	uncharacterized protein	-
FFUJ_05661	2.2233	0.00360768	0.0117187	uncharacterized protein	-
FFUJ_05663	-1.05754	8.23685e-05	0.000515877	IMP-specific 5'-nucleotidase 1	purin nucleotide/nucleoside/nucleobase metabolism
FFUJ_05667	-2.26371	4.26914e-07	8.50951e-06	related to endoglucanase c	-
FFUJ_05672	-1.89214	1.49903e-05	0.000129916	uncharacterized protein	-
FFUJ_05673	-1.22147	0.00782989	0.0224084	related to alpha-1,6-mannosyltransferase HOC1	C-compound and carbohydrate metabolism
FFUJ_05679	-1.58354	6.60087e-05	0.000430579	probable catalytic subunit of DNA polymerase zeta UPR-1	DNA synthesis and replication
FFUJ_05697	-1.78356	0.000251948	0.00131198	uncharacterized protein	-
FFUJ_05698	-1.68137	0.000459212	0.00213973	uncharacterized protein	-
FFUJ_05701	1.53196	6.18357e-05	0.000408138	probable sulfate adenylyltransferase	amino acid metabolism
FFUJ_05718	1.04998	2.46435e-05	0.000194921	probable asparaginyl-tRNA-synthetase	aminoacyl-tRNA-synthetases
FFUJ_05720	1.10862	0.000322407	0.00160392	related to UBX7 UBX (ubiquitin regulatory X) domain-containing protein	-
FFUJ_05721	4.23633	1.28696e-08	6.6639e-07	uncharacterized protein	-
FFUJ_05736	2.09781	0.000366268	0.00178256	uncharacterized protein	-
FFUJ_05738	4.35617	4.67215e-05	0.000325316	related to TOB3 (member of AAA-ATPase family)	transport ATPases
FFUJ_05741	2.15923	1.13295e-06	1.76192e-05	related to Found in Mitochondrial Proteome	-
FFUJ_05744	1.39232	0.00425996	0.0134756	related to dis1-suppressing protein kinase dsk1	cellular signalling
FFUJ_05745	1.33803	0.00648045	0.0191394	uncharacterized protein	-
FFUJ_05751	1.31031	0.0029379	0.00987285	uncharacterized protein	-
FFUJ_05754	1.72775	1.95256e-05	0.000161968	uncharacterized protein	-
FFUJ_05759	-1.08836	0.00247204	0.00858188	uncharacterized protein	-
FFUJ_05761	-1.01985	0.00536332	0.0163416	uncharacterized protein	-
FFUJ_05770	2.75385	4.29978e-06	4.86092e-05	uncharacterized protein	-
FFUJ_05779	-1.55735	0.000147261	0.000837548	uncharacterized protein	-
FFUJ_05781	1.39555	0.000893658	0.0037065	related to phthalate 4,5-dioxygenase oxygenase reductase subunit	C-compound and carbohydrate metabolism
FFUJ_05783	4.45009	1.42131e-07	3.91116e-06	uncharacterized protein	-
FFUJ_05810	-5.36621	1.20341e-08	6.35665e-07	related to phospholipid-translocating ATPase	lipid/fatty acid transport
FFUJ_05817	1.4126	0.000135916	0.000785169	uncharacterized protein	-
FFUJ_05823	2.83518	3.42544e-06	4.05974e-05	probable 3-deoxy-D-arabino-heptulosonate 7-phosphate (DAHP) synthase isoenzyme	amino acid metabolism
FFUJ_05846	2.70703	6.39707e-06	6.62857e-05	related to ankyrin 3	protein binding
FFUJ_05854	-4.595	2.80463e-07	6.39637e-06	uncharacterized protein	-
FFUJ_05865	-1.42104	0.000127843	0.000747456	related to cytochrome P450 94A1	lipid, fatty acid and isoprenoid metabolism
FFUJ_05891	1.29838	0.000523361	0.002376	uncharacterized protein	protein binding
FFUJ_05893	-1.15251	0.000788288	0.00333235	probable PCK1 - phosphoenolpyruvate carboxykinase	C-compound and carbohydrate metabolism
FFUJ_05900	-1.16595	0.000271263	0.00139245	related to succinate-semialdehyde dehydrogenase (NAD(P)+)	amino acid metabolism
FFUJ_05905	-1.34355	0.0003395	0.00167042	uncharacterized protein	-
FFUJ_05907	-1.41748	2.65773e-05	0.000207362	uncharacterized protein	-
FFUJ_05917	-1.88655	3.06917e-05	0.000232841	related to Fre1p and Fre2p	heavy metal ion transport (Cu+, Fe3+, etc.)
FFUJ_05921	1.5089	1.6599e-05	0.000141326	related to meiotic cohesin rec8	meiosis
FFUJ_05922	1.58407	3.20652e-06	3.86507e-05	related to multidrug resistance protein fnx1	drug/toxin transport
FFUJ_05923	-1.02118	2.46401e-05	0.000194921	uncharacterized protein	-
FFUJ_05932	1.15099	0.000281794	0.00143528	uncharacterized protein	-
FFUJ_05933	1.66501	1.23161e-06	1.89769e-05	uncharacterized protein	-
FFUJ_05942	-1.21447	0.00284221	0.00960748	uncharacterized protein	-
FFUJ_05968	1.0175	0.00336372	0.0110434	uncharacterized protein	-
FFUJ_05989	-1.96305	4.58223e-05	0.000320146	related to 15-hydroxyprostaglandin dehydrogenase	lipid, fatty acid and isoprenoid metabolism
FFUJ_05997	2.1564	3.21633e-06	3.87435e-05	probable isovaleryl-CoA dehydrogenase	degradation of leucine
FFUJ_05998	2.10957	2.11167e-06	2.86047e-05	probable methylcrotonyl-CoA carboxylase beta chain, mitochondrial precursor	degradation of leucine
FFUJ_06000	2.81682	2.51924e-09	2.41191e-07	related to DUF718 domain protein	-
FFUJ_06018	1.48205	9.95811e-05	0.000606126	uncharacterized protein	-
FFUJ_06031	2.36458	2.2212e-06	2.97379e-05	probable NCS6 Protein with role in invasive growth	cell growth / morphogenesis
FFUJ_06041	2.05817	1.26387e-06	1.93604e-05	related to impact protein	growth regulators / regulation of cell size
FFUJ_06043	-1.26043	3.57765e-05	0.000262393	related to cyclin pclA	mitotic cell cycle and cell cycle control
FFUJ_06048	1.34397	1.25508e-05	0.000112541	related to MET10 - sulfite reductase flavin-binding subunit	nitrogen, sulfur and selenium metabolism
FFUJ_06049	-1.40917	0.000305522	0.00153236	related to sarcosine oxidase	protein modification
FFUJ_06050	-2.15999	8.6461e-07	1.41778e-05	uncharacterized protein	-
FFUJ_06069	1.30883	2.1081e-06	2.85775e-05	uncharacterized protein	-
FFUJ_06076	3.42107	3.2186e-06	3.87455e-05	uncharacterized protein	-
FFUJ_06084	1.51537	2.92251e-06	3.60547e-05	related to glycinamide ribonucleotide transformylase	purin nucleotide/nucleoside/nucleobase metabolism
FFUJ_06096	-1.01364	0.000963721	0.00394986	uncharacterized protein	-
FFUJ_06102	-1.68462	3.66365e-07	7.69784e-06	related to hexokinase	aminosaccharide catabolism
FFUJ_06108	-1.66464	5.8029e-06	6.15516e-05	uncharacterized protein	-
FFUJ_06112	1.39443	0.000613137	0.00270215	related to alcohol oxidase	secondary metabolism
FFUJ_06123	1.27869	4.10887e-05	0.00029366	probable methionyl-tRNA synthetase	aminoacyl-tRNA-synthetases
FFUJ_06124	1.20456	4.10332e-06	4.66831e-05	related to LSB5 - possible role in the regulation of actin cytoskeletal organization	actin cytoskeleton
FFUJ_06136	1.11902	0.000151116	0.000854185	related to Protein FMP52, mitochondrial	transcriptional control
FFUJ_06138	-3.08653	3.36483e-05	0.000249908	uncharacterized protein	-
FFUJ_06143	-10.1646	0.00142383	0.00546762	probable nitrogen catabolic enzyme regulatory protein NIT-2	regulation of nitrogen, sulfur and selenium metabolism
FFUJ_06151	1.3003	0.00419378	0.0133075	related to ribonuclease P chain POP1	rRNA processing
FFUJ_06155	-1.05062	0.000232283	0.00121995	uncharacterized protein	-
FFUJ_06161	-1.45112	8.26442e-05	0.000516723	uncharacterized protein	-
FFUJ_06172	2.32033	2.00972e-06	2.76103e-05	uncharacterized protein	-
FFUJ_06175	1.31869	0.00248094	0.00860478	uncharacterized protein	-
FFUJ_06181	1.42795	8.51255e-05	0.000528952	uncharacterized protein	-
FFUJ_06183	-1.1608	0.0177727	0.0443701	related to HOL1 protein	drug/toxin transport
FFUJ_06194	-4.08014	1.12945e-08	6.10636e-07	uncharacterized protein	-
FFUJ_06195	-1.01474	0.000380875	0.00183953	related to transcriptional regulator atrx homolog	-
FFUJ_06198	1.73994	2.95401e-06	3.62729e-05	uncharacterized protein	-
FFUJ_06199	1.28334	5.30883e-05	0.000361433	uncharacterized protein	-
FFUJ_06201	1.90414	0.000235274	0.00123391	probable methylcrotonoyl-CoA carboxylase biotin carboxylase chain	degradation of leucine
FFUJ_06203	-1.2032	4.0624e-06	4.62957e-05	related to ZSP1 Zinc Sensitive Phenotype 1	-
FFUJ_06218	1.04669	5.79228e-06	6.14745e-05	related to aspartate--tRNA ligase	aminoacyl-tRNA-synthetases
FFUJ_06221	2.16283	0.00385147	0.0123707	uncharacterized protein	-
FFUJ_06222	-1.19377	0.000258228	0.0013392	related to palI protein	budding, cell polarity and filament formation
FFUJ_06257	1.11707	4.25454e-06	4.81273e-05	uncharacterized protein	-
FFUJ_06271	1.20098	6.6452e-05	0.000431961	related to glomerulosclerosis protein Mpv17	-
FFUJ_06272	1.36249	0.000206312	0.00110341	uncharacterized protein	-
FFUJ_06273	1.07778	0.00122096	0.00481624	uncharacterized protein	-
FFUJ_06283	-2.05302	3.97261e-07	8.12286e-06	uncharacterized protein	-
FFUJ_06290	1.71685	0.000181095	0.000988678	related to sucrose cleavage protein	sugar, glucoside, polyol and carboxylate catabolism
FFUJ_06291	-1.23403	0.000685248	0.00296196	uncharacterized protein	-
FFUJ_06316	2.0226	0.000164351	0.000916596	uncharacterized protein	-
FFUJ_06322	5.61905	3.22883e-09	2.85348e-07	uncharacterized protein	-
FFUJ_06326	2.35463	1.20798e-07	3.46955e-06	related to monocarboxylate transporter 2	C-compound and carbohydrate transport
FFUJ_06327	1.83702	5.40878e-06	5.83818e-05	probable phosphopantothenate-cysteine ligase	biosynthesis of vitamins, cofactors, and prosthetic groups
FFUJ_06338	2.81048	2.03412e-07	5.13616e-06	related to ABC1 transport protein	ATP binding
FFUJ_06346	1.09142	0.00183432	0.0067155	uncharacterized protein	-
FFUJ_06362	1.12014	0.000206417	0.00110365	uncharacterized protein	-
FFUJ_06364	4.12785	2.52401e-06	3.24449e-05	uncharacterized protein	-
FFUJ_06366	1.30943	3.64087e-05	0.00026601	probable acetyl-CoA C-acyltransferase precursor	lipid, fatty acid and isoprenoid metabolism
FFUJ_06373	-3.651	4.95478e-05	0.000341503	uncharacterized protein	-
FFUJ_06394	1.22337	0.00828302	0.023493	uncharacterized protein	-
FFUJ_06406	3.28888	1.64016e-07	4.35686e-06	uncharacterized protein	-
FFUJ_06407	2.60911	1.19269e-05	0.00010832	uncharacterized protein	-
FFUJ_06421	-5.11487	2.1462e-08	9.48351e-07	related to GIT1 - Glycerophosphoinositol transporter also able to mediate low-affinity phosphate trans	lipid/fatty acid transport
FFUJ_06422	-3.36069	4.53445e-07	8.91468e-06	related to cocaine esterase	amino acid metabolism
FFUJ_06423	3.66645	1.18529e-07	3.42042e-06	uncharacterized protein	-
FFUJ_06432	1.57321	0.000180248	0.000985814	related to aliphatic nitrilase	catabolism of nitrogenous compounds
FFUJ_06436	-2.70269	6.86024e-06	7.00919e-05	related to GNAT family acetyltransferase	-
FFUJ_06439	3.14702	2.92438e-05	0.00022417	related to calcium-independent phospholipase A2	lipid, fatty acid and isoprenoid metabolism
FFUJ_06448	-1.11573	0.00012158	0.000715908	related to DUF1237 domain protein	-
FFUJ_06452	-1.13626	3.35175e-05	0.00024934	uncharacterized protein	-
FFUJ_06459	2.11465	2.21721e-06	2.9718e-05	related to 6-hydroxy-d-nicotine oxidase	C-compound and carbohydrate metabolism
FFUJ_06461	-1.28743	0.000355029	0.00173845	related to pyridoxine 4-dehydrogenase	C-compound and carbohydrate metabolism
FFUJ_06465	1.44854	0.00151503	0.00575873	related to C4-dicarboxylate transport protein mae1	C4-dicarboxylate transport (e.g. malate, succinate, fumarate)
FFUJ_06466	2.56664	5.21121e-06	5.67828e-05	uncharacterized protein	-
FFUJ_06470	2.52524	1.14794e-05	0.000105296	uncharacterized protein	-
FFUJ_06478	-3.74871	5.59653e-09	3.8675e-07	uncharacterized protein	-
FFUJ_06484	2.35489	4.91092e-06	5.40878e-05	related to a retinal short-chain dehydrogenase/reductase	metabolism of vitamins, cofactors, and prosthetic groups
FFUJ_06487	1.09608	0.000628094	0.00275552	probable histidine--tRNA ligase, mitochondrial	aminoacyl-tRNA-synthetases
FFUJ_06499	2.50597	2.37605e-06	3.11753e-05	related to L-PSP endoribonuclease family protein	-
FFUJ_06504	-3.31208	2.55884e-05	0.000200839	probable potassium transporter hak-1	cation transport (H+, Na+, K+, Ca2+ , NH4+, etc.)
FFUJ_06505	-3.45776	3.20181e-06	3.86446e-05	uncharacterized protein	-
FFUJ_06512	1.40747	5.28306e-05	0.000360212	uncharacterized protein	secondary metabolism
FFUJ_06513	2.03186	7.65293e-06	7.6496e-05	uncharacterized protein	-
FFUJ_06514	2.31154	2.03414e-05	0.000167151	uncharacterized protein	-
FFUJ_06515	1.04829	0.00762739	0.0219176	related to salicylate hydroxylase	secondary metabolism
FFUJ_06516	2.68567	3.07043e-05	0.000232841	probable UGA2 - succinate semialdehyde dehydrogenase	metabolism of glutamate
FFUJ_06517	1.02675	0.000909306	0.00375699	related to novobiocin biosynthesis protein novR	secondary metabolism
FFUJ_06524	-1.14149	0.010907	0.029545	uncharacterized protein	-
FFUJ_06549	1.40161	0.00127807	0.00500182	uncharacterized protein	-
FFUJ_06554	4.24191	1.14738e-08	6.16699e-07	uncharacterized protein	-
FFUJ_06570	-1.73848	0.000365958	0.001782	probable thioredoxin peroxidase, mitochondrial isoform	oxidative stress response
FFUJ_06573	5.25534	3.10403e-07	6.86623e-06	uncharacterized protein	-
FFUJ_06574	3.07902	2.38858e-06	3.1295e-05	uncharacterized protein	-
FFUJ_06581	-1.79998	3.14816e-05	0.000237754	related to dehydrogenase	phospholipid metabolism
FFUJ_06588	1.45584	0.000235276	0.00123391	probable benzoate 4-monooxygenase cytochrome P450	biosynthesis of phenylalanine
FFUJ_06592	-1.4613	3.7657e-05	0.00027365	uncharacterized protein	-
FFUJ_06600	1.46489	0.00165294	0.00615941	uncharacterized protein	-
FFUJ_06617	-1.04361	0.000525485	0.00238387	uncharacterized protein	-
FFUJ_06619	-5.13428	9.09607e-08	2.7637e-06	related to oxidoreductase	-
FFUJ_06621	-1.63396	0.000115286	0.000684632	probable UGA2 - succinate semialdehyde dehydrogenase	metabolism of glutamate
FFUJ_06637	1.47621	2.01173e-05	0.000165531	related to tol protein	fungal and other eukaryotic cell type differentiation
FFUJ_06639	4.41016	2.06657e-07	5.17544e-06	uncharacterized protein	-
FFUJ_06645	-1.26574	0.00142666	0.00547376	uncharacterized protein	-
FFUJ_06647	3.41039	1.00002e-08	5.63878e-07	related to hexose transporter protein	C-compound and carbohydrate transport
FFUJ_06649	1.49044	3.38436e-05	0.00025065	related to 3-oxoacyl-[acyl-carrier-protein] reductase	secondary metabolism
FFUJ_06667	-1.96592	0.000635353	0.00278404	uncharacterized protein	-
FFUJ_06668	1.58704	0.000110937	0.000662739	related to gEgh 16 protein	secondary metabolism
FFUJ_06681	2.93466	3.51567e-07	7.54964e-06	related to allantoate permease	allantoin and allantoate transport
FFUJ_06721	4.51134	5.1288e-07	9.69934e-06	uncharacterized protein	-
FFUJ_06726	2.5445	8.24078e-06	8.09185e-05	related to C-4 methyl sterol oxidase	lipid, fatty acid and isoprenoid metabolism
FFUJ_06740	-1.16518	0.000763974	0.00325003	related to fumarylacetoacetate hydralase	aerobic aromate catabolism
FFUJ_06757	1.39507	0.00877747	0.0246746	related to heterokaryon incompatibility protein het-6	fungal and other eukaryotic cell type differentiation
FFUJ_06758	-1.47291	0.0035845	0.0116592	uncharacterized protein	-
FFUJ_06761	1.75015	9.15124e-06	8.78883e-05	uncharacterized protein	-
FFUJ_06767	3.8234	1.50464e-06	2.19337e-05	uncharacterized protein	-
FFUJ_06771	2.30884	6.74309e-05	0.000437219	uncharacterized protein	-
FFUJ_06774	-2.52346	4.19029e-07	8.41814e-06	related to protoporphyrinogen oxidase	metabolism of porphyrins
FFUJ_06783	-1.98148	7.85045e-05	0.000496013	related to acetylxylan esterase precursor	polysaccharide metabolism
FFUJ_06784	-1.51283	0.00251506	0.00868857	related to helicase-like transcription factor protein	transcriptional control
FFUJ_06790	1.19847	0.0109727	0.0296836	uncharacterized protein	-
FFUJ_06795	4.31303	1.78022e-06	2.49992e-05	related to 3-oxoacyl-(acyl carrier protein) reductase	C-compound and carbohydrate metabolism
FFUJ_06796	4.59735	1.3583e-05	0.00011958	probable 3-isopropylmalate dehydrogenase beta	biosynthesis of leucine
FFUJ_06804	-1.0238	0.00581996	0.017498	uncharacterized protein	-
FFUJ_06807	2.35104	0.000677613	0.00293563	related to srpA precursor	heme binding
FFUJ_06816	1.37813	0.000638829	0.00279461	uncharacterized protein	-
FFUJ_06821	2.71205	7.35644e-06	7.42593e-05	related to sugar transport protein STP1	C-compound and carbohydrate transport
FFUJ_06828	-7.60758	6.00389e-12	1.2218e-08	related to multidrug resistance protein	ABC transporters
FFUJ_06840	1.28103	0.000518219	0.00236008	related to D-arabinitol 2-dehydrogenase	fatty acid metabolism
FFUJ_06841	1.94404	1.42788e-05	0.000124809	FOX2 - Hydratase-dehydrogenase-epimerase, peroxisomal	lipid, fatty acid and isoprenoid metabolism
FFUJ_06859	-1.26917	0.0184447	0.0457743	related to integral membrane protein	disease, virulence and defense
FFUJ_06860	1.30434	0.000101148	0.000614037	related to TRI13 - cytochrome P450	C-compound and carbohydrate metabolism
FFUJ_06861	2.25712	0.0061197	0.0182558	uncharacterized protein	-
FFUJ_06866	2.13839	0.000559549	0.00250502	related to fumarate reductase flavoprotein subunit precursor	tricarboxylic-acid pathway (citrate cycle, Krebs cycle, TCA cycle)
FFUJ_06868	1.51916	0.00759231	0.021843	uncharacterized protein	-
FFUJ_06869	1.6325	8.73716e-06	8.46634e-05	uncharacterized protein	-
FFUJ_06870	1.33431	1.24268e-05	0.000111537	related to phosphoribosyl-5-aminoimidazole carboxylase	purin nucleotide/nucleoside/nucleobase metabolism
FFUJ_06886	1.13665	0.000493391	0.00226774	related to transcription activator amyR	transcriptional control
FFUJ_06895	-1.81099	0.000148752	0.000844196	uncharacterized protein	-
FFUJ_06899	-5.09237	4.09379e-09	3.30062e-07	related to esterase/lipase	lipid, fatty acid and isoprenoid metabolism
FFUJ_06903	1.30005	0.00146355	0.00558966	related to beta transducin-like protein	GTP binding
FFUJ_06904	1.15302	0.00812359	0.0231086	uncharacterized protein	-
FFUJ_06918	-1.17785	0.00051956	0.002364	related to ornithine aminotransferase	amino acid metabolism
FFUJ_06919	-2.00255	6.29968e-05	0.000414018	uncharacterized protein	-
FFUJ_06923	-6.42866	2.41979e-07	5.70995e-06	probable MNN4 - regulates the mannosylphosphorylation	-
FFUJ_06936	1.65387	7.02962e-06	7.151e-05	probable YVH1 - protein tyrosine phosphatase	modification by phosphorylation, dephosphorylation, autophosphorylation
FFUJ_06937	-1.4763	0.00639418	0.0189302	uncharacterized protein	-
FFUJ_06949	1.05035	2.49802e-05	0.000196928	uncharacterized protein	regulation of secondary metabolism
FFUJ_06950	1.08287	1.55079e-05	0.000133708	uncharacterized protein	lipid, fatty acid and isoprenoid metabolism
FFUJ_06954	-2.27065	4.47499e-07	8.81664e-06	uncharacterized protein	-
FFUJ_06955	-2.45648	7.03897e-06	7.15281e-05	uncharacterized protein	-
FFUJ_06958	-3.01068	5.14204e-05	0.000352296	uncharacterized protein	-
FFUJ_06963	1.2112	0.00140551	0.0054107	probable Maltose permease	C-compound and carbohydrate transport
FFUJ_06965	-1.64652	0.000426655	0.00201355	uncharacterized protein	-
FFUJ_06972	-1.33027	0.000944072	0.00388144	uncharacterized protein	lipid, fatty acid and isoprenoid metabolism
FFUJ_06973	-2.10776	0.000651546	0.0028401	uncharacterized protein	secondary metabolism
FFUJ_06979	2.52283	5.26824e-06	5.72683e-05	uncharacterized protein	-
FFUJ_06985	2.35803	1.72391e-06	2.44136e-05	related to DHA14-like major facilitator efflux transporter (MFS transporter)	resistance proteins
FFUJ_07003	-1.08739	0.00167498	0.0062289	related to protein TOL	fungal and other eukaryotic cell type differentiation
FFUJ_07011	1.38206	8.11324e-05	0.000509349	uncharacterized protein	-
FFUJ_07012	1.76499	5.20156e-06	5.67449e-05	related to hydrolases or acyltransferases (alpha/beta hydrolase superfamily)	-
FFUJ_07028	-2.22429	0.000103202	0.000623418	uncharacterized protein	biosynthesis of polyamines
FFUJ_07029	-1.49799	0.000188975	0.00102379	uncharacterized protein	secondary metabolism
FFUJ_07033	-1.01053	0.0173824	0.0435081	probable protein BTN1	homeostasis of protons
FFUJ_07037	-1.04173	0.00212628	0.00760267	uncharacterized protein	-
FFUJ_07050	-2.67519	3.52905e-06	4.15042e-05	uncharacterized protein	-
FFUJ_07070	-2.6063	7.61817e-08	2.41258e-06	related to DUF218 domain protein	-
FFUJ_07071	1.82736	2.66953e-06	3.37956e-05	uncharacterized protein	-
FFUJ_07086	2.16024	0.000189556	0.00102573	probable 3-demethylubiquinone-9 3-methyltransferase	-
FFUJ_07087	1.79943	1.12127e-06	1.7482e-05	related to putative tartrate transporter	vitamine/cofactor transport
FFUJ_07089	-1.13249	0.000177746	0.00097445	uncharacterized protein	-
FFUJ_07094	1.62447	5.03113e-06	5.51475e-05	probable DTD1 - D-Tyr-tRNA(Tyr) deacylase activity	tRNA modification
FFUJ_07096	1.70127	1.3329e-05	0.000117851	uncharacterized protein	-
FFUJ_07104	1.11641	0.000841355	0.00351815	related to tripeptidyl-peptidase I	protein/peptide degradation
FFUJ_07109	1.12013	0.00316024	0.010482	probable beta transducin-like protein	GTP binding
FFUJ_07144	-1.16035	0.000194462	0.00104981	related to UPF0591 membrane protein C15E1.02c	-
FFUJ_07147	1.70094	7.44972e-07	1.27268e-05	related to translation initiation factor GCD7	translation initiation
FFUJ_07150	1.75032	0.000101371	0.000614987	related to 3-oxoacyl-[acyl-carrier-protein] reductase	fatty acid metabolism
FFUJ_07166	-1.19187	7.55074e-05	0.000480688	uncharacterized protein	-
FFUJ_07170	1.4101	1.43064e-06	2.11569e-05	probable homoserine kinase	amino acid metabolism
FFUJ_07172	2.06754	0.000577808	0.00257672	uncharacterized protein	-
FFUJ_07187	-3.11053	1.8761e-06	2.61658e-05	uncharacterized protein	-
FFUJ_07195	-1.38022	8.78915e-05	0.00054398	related to Bud10 protein	fungal and other eukaryotic cell type differentiation
FFUJ_07199	-1.25747	0.00010312	0.000623129	uncharacterized protein	-
FFUJ_07208	1.38604	3.25746e-05	0.000244203	probable nitrilase (NIT3)	nitrogen, sulfur and selenium metabolism
FFUJ_07247	1.51817	5.09134e-06	5.57742e-05	related to aconitate hydratase precursor	tricarboxylic-acid pathway (citrate cycle, Krebs cycle, TCA cycle)
FFUJ_07252	1.7328	1.07133e-05	9.94609e-05	related to L-2,4-diaminobutyrate decarboxylase	secondary metabolism
FFUJ_07267	1.77762	0.000283835	0.00144408	uncharacterized protein	-
FFUJ_07268	-1.60219	6.37397e-07	1.13204e-05	uncharacterized protein	-
FFUJ_07269	1.10349	1.06078e-05	9.87306e-05	related to DAL3 - ureidoglycolate hydrolase	nitrogen, sulfur and selenium metabolism
FFUJ_07273	1.01895	3.36314e-05	0.000249887	probable multiprotein bridging factor MBF1	transcriptional control
FFUJ_07303	1.14553	4.22129e-05	0.000300061	uncharacterized protein	-
FFUJ_07319	2.3976	1.27043e-06	1.94299e-05	related to HD superfamily hydrolase	-
FFUJ_07320	-1.07071	3.24465e-05	0.000243541	related to SRP40 Suppressor of mutant AC40 of RNA polymerase I and III	-
FFUJ_07325	-3.94773	9.82318e-08	2.95049e-06	related to acetyl coenzyme A synthetase	lipid, fatty acid and isoprenoid metabolism
FFUJ_07330	1.87743	7.79525e-07	1.3122e-05	related to glutamate-5-semialdehyde dehydrogenase	amino acid metabolism
FFUJ_07333	2.2312	7.59913e-07	1.2943e-05	probable ketol-acid reductoisomerase (ilv-2)	biosynthesis of isoleucine
FFUJ_07338	1.99608	3.25341e-07	7.13653e-06	related to haloacid dehalogenase, type II	-
FFUJ_07339	-1.09076	0.000138336	0.000794405	related to nuclear migration protein ami1	fungal and other eukaryotic cell type differentiation
FFUJ_07340	1.04415	0.000169415	0.000935192	related to OTU domain-containing protein 6B	-
FFUJ_07342	-1.13	0.000115214	0.000684509	uncharacterized protein	-
FFUJ_07360	1.15612	8.0297e-05	0.00050514	related to MAG1 - 3-methyladenine DNA glycosylase	DNA repair
FFUJ_07366	1.01127	0.0015266	0.00579314	probable ribosomal protein L22	ribosome biogenesis
FFUJ_07367	2.2419	2.317e-06	3.06224e-05	related to carrier protein YMC1, mitochondrial	lipid/fatty acid transport
FFUJ_07376	1.63326	2.7818e-05	0.000214943	probable bifunctional histidine biosynthesis protein hishf	biosynthesis of histidine
FFUJ_07384	-2.05581	3.07715e-06	3.75094e-05	uncharacterized protein	-
FFUJ_07395	-1.43072	0.000168109	0.000931617	probable sterol C-24 reductase	lipid, fatty acid and isoprenoid metabolism
FFUJ_07396	-1.42951	0.00206009	0.00740343	related to mismatched base pair and cruciform dna recognition protein	DNA recombination and DNA repair
FFUJ_07403	-1.56268	2.90315e-05	0.000222915	related to fluG protein	fungal and other eukaryotic cell type differentiation
FFUJ_07407	1.33502	2.57163e-05	0.000201217	related to 4-carboxymuconolactone decarboxylase family protein	-
FFUJ_07421	-1.15374	0.000150794	0.00085289	related to putative multidrug transporter	drug/toxin transport
FFUJ_07428	-2.16735	1.23875e-06	1.90315e-05	related to phospholipid-translocating ATPase	lipid/fatty acid transport
FFUJ_07432	-1.18544	0.000258706	0.00134072	related to sulfate transporter	-
FFUJ_07444	-1.02348	7.46144e-05	0.000476899	related to C2H2 zinc finger protein	-
FFUJ_07452	1.74196	7.16631e-07	1.23807e-05	probable Autophagy protein 5	apoptosis (type I programmed cell death)
FFUJ_07455	3.10777	1.6072e-07	4.28462e-06	uncharacterized protein	-
FFUJ_07456	1.37408	2.80177e-06	3.50642e-05	uncharacterized protein	-
FFUJ_07484	-2.90532	2.79228e-05	0.000215572	related to hard surface induced protein 3 (chip3)	disease, virulence and defense
FFUJ_07508	-3.26109	0.000877514	0.00365025	uncharacterized protein	-
FFUJ_07518	3.23695	3.06536e-07	6.81208e-06	uncharacterized protein	-
FFUJ_07530	1.17684	4.09295e-05	0.000292977	probable asparagine synthase	amino acid metabolism
FFUJ_07539	1.01989	9.36404e-05	0.000575824	probable GTP-binding protein	GTP binding
FFUJ_07549	-1.16283	0.000109359	0.000654849	related to dityrosine transporter	drug/toxin transport
FFUJ_07558	1.71094	3.45138e-07	7.4464e-06	related to HAD superfamily hydrolase	-
FFUJ_07590	1.30578	1.27472e-05	0.000113774	related to isochorismatase family protein family	polynucleotide degradation
FFUJ_07605	7.05912	8.10485e-09	4.88138e-07	related to cholinesterase precursor	lipid, fatty acid and isoprenoid metabolism
FFUJ_07606	3.20022	4.64587e-06	5.16015e-05	related to cholinesterase precursor	lipid, fatty acid and isoprenoid metabolism
FFUJ_07608	-1.85133	3.48893e-05	0.000257152	probable brefeldin A resistance protein	protein binding
FFUJ_07612	2.17878	1.00044e-07	3.00002e-06	related to tRNA ligase	tRNA processing
FFUJ_07614	1.1089	0.000500074	0.00229065	uncharacterized protein	-
FFUJ_07621	1.21949	0.00323487	0.010691	uncharacterized protein	-
FFUJ_07622	2.3337	7.44176e-06	7.49558e-05	related to tRNA nucleotidyltransferase	tRNA modification
FFUJ_07646	-2.14839	0.000218948	0.00115986	uncharacterized protein	-
FFUJ_07653	-2.55686	2.06242e-05	0.00016887	uncharacterized protein	-
FFUJ_07656	1.42814	1.19768e-05	0.000108613	uncharacterized protein	-
FFUJ_07658	1.18725	0.00048403	0.00223105	uncharacterized protein	-
FFUJ_07663	3.19628	2.04179e-05	0.000167555	uncharacterized protein	-
FFUJ_07664	1.27099	3.22603e-06	3.87841e-05	uncharacterized protein	-
FFUJ_07667	1.44172	2.77326e-06	3.49209e-05	related to GTP-binding protein 2	GTP binding
FFUJ_07688	-2.08397	0.000364392	0.00177484	uncharacterized protein	-
FFUJ_07697	-1.17785	0.00128806	0.00502854	uncharacterized protein	-
FFUJ_07699	-2.16244	5.33168e-05	0.000362452	uncharacterized protein	-
FFUJ_07705	-1.79362	0.000220581	0.00116716	related to 2,5-diketo-D-gluconic acid reductase	C-compound and carbohydrate metabolism
FFUJ_07711	-1.64175	1.3395e-05	0.0001183	uncharacterized protein	polysaccharide metabolism
FFUJ_07725	5.72803	2.0407e-06	2.79525e-05	related to quinate utilisation oxidoreductase QutH	phospholipid metabolism
FFUJ_07731	-3.87181	0.000175471	0.000964275	related to allantoate transport protein	allantoin and allantoate transport
FFUJ_07738	1.25452	7.51214e-05	0.000479306	probable ACC deaminase	C-compound and carbohydrate metabolism
FFUJ_07742	-2.50826	2.91579e-05	0.000223698	probable HOL1 - Putative substrate-H+ antiporter - unknown biological function	drug/toxin transport
FFUJ_07750	-1.73978	6.94146e-05	0.000448341	uncharacterized protein	-
FFUJ_07761	5.1956	6.74322e-10	1.08097e-07	related to diaminopropionate ammonia-lyase	diaminopimelic acid pathway
FFUJ_07764	-1.13682	0.000101089	0.000613882	uncharacterized protein	polysaccharide metabolism
FFUJ_07765	-2.2118	6.31827e-05	0.000414943	related to sporulation-specific protein Sps2p	-
FFUJ_07767	4.87604	3.66735e-07	7.69784e-06	related to GNAT family acetyltransferase	-
FFUJ_07769	-2.11734	2.46756e-05	0.000195007	uncharacterized protein	-
FFUJ_07773	1.00724	0.000248266	0.00129428	uncharacterized protein	-
FFUJ_07775	1.22438	0.00359865	0.0116956	uncharacterized protein	-
FFUJ_07780	1.21938	6.64556e-05	0.000431961	uncharacterized protein	-
FFUJ_07783	1.48962	0.00379567	0.0122321	related to pisatin demethylase	detoxification
FFUJ_07787	2.13902	1.95364e-06	2.70013e-05	related to C2HC5 finger protein	RNA synthesis
FFUJ_07798	-1.43069	0.000339428	0.00167042	related to transcription factor medusa	transcriptional control
FFUJ_07815	1.99691	1.36487e-05	0.000120043	related to anthranilate synthase component II	purin nucleotide/nucleoside/nucleobase metabolism
FFUJ_07825	-3.85731	1.33973e-08	6.84082e-07	uncharacterized protein	-
FFUJ_07831	-1.88867	1.28497e-05	0.00011444	uncharacterized protein	-
FFUJ_07838	2.28141	3.66987e-07	7.69784e-06	uncharacterized protein	-
FFUJ_07842	1.89982	5.97471e-07	1.0874e-05	probable translation elongation factor eEF4	translation elongation
FFUJ_07852	-2.64807	1.44799e-05	0.000126236	uncharacterized protein	-
FFUJ_07855	1.24699	5.45861e-06	5.8816e-05	probable glutamine-tRNA ligase	aminoacyl-tRNA-synthetases
FFUJ_07858	-3.2269	3.37782e-05	0.000250368	uncharacterized protein	amino acid metabolism
FFUJ_07889	-1.33203	4.56505e-05	0.000319067	related to amino acid transport protein	amino acid/amino acid derivatives transport
FFUJ_07945	8.33346	3.91322e-10	7.79486e-08	uncharacterized protein	-
FFUJ_07949	-1.3267	3.38744e-06	4.03029e-05	related to metaphase-anaphase transition protein (Mlo2)	DNA conformation modification (e.g. chromatin)
FFUJ_07964	2.38	0.000203796	0.00109272	uncharacterized protein	-
FFUJ_07965	-3.17147	9.55303e-08	2.88348e-06	uncharacterized protein	-
FFUJ_07987	1.09028	0.000397189	0.00190332	related to hexamer-binding protein HEXBP	DNA binding
FFUJ_07990	-2.33954	5.02613e-07	9.57412e-06	probable pheromone receptor	-
FFUJ_08008	1.12243	0.00259042	0.00890206	uncharacterized protein	-
FFUJ_08012	-1.74391	0.0188359	0.0466247	uncharacterized protein	-
FFUJ_08013	-2.64697	1.36073e-08	6.8717e-07	related to putidaredoxin reductase	metal binding
FFUJ_08020	-3.7558	1.0254e-07	3.05494e-06	uncharacterized protein	-
FFUJ_08025	3.99357	2.7808e-06	3.49713e-05	related to feebly like protein	lipid, fatty acid and isoprenoid metabolism
FFUJ_08030	1.19209	8.10996e-05	0.000509318	uncharacterized protein	-
FFUJ_08034	1.58082	0.000218298	0.00115675	related to putative methyltransferase	protein binding
FFUJ_08035	3.26323	5.37154e-09	3.79768e-07	related to DUF1275 domain protein	-
FFUJ_08047	1.65403	0.00479961	0.014868	related to tol protein	fungal and other eukaryotic cell type differentiation
FFUJ_08053	1.22424	4.12403e-05	0.0002944	related to SER33 3-phosphoglycerate dehydrogenase	biosynthesis of serine
FFUJ_08054	1.8453	3.99745e-06	4.57256e-05	uncharacterized protein	-
FFUJ_08060	1.47382	0.00158256	0.00595388	uncharacterized protein	-
FFUJ_08068	1.26309	0.000356891	0.00174571	uncharacterized protein	-
FFUJ_08074	-8.10938	4.89512e-09	3.58495e-07	probable uracil permease	nucleotide/nucleoside/nucleobase transport
FFUJ_08079	-4.52749	1.86564e-09	2.04241e-07	related to oxidoreductase	-
FFUJ_08080	-3.93147	3.09016e-06	3.7618e-05	related to general amino acid permease	amino acid/amino acid derivatives transport
FFUJ_08082	-3.45558	5.36104e-07	1.00455e-05	related to fungal specific transcription factor	secondary metabolism
FFUJ_08090	1.92165	2.43765e-05	0.000193308	related to global transactivator	transcriptional control
FFUJ_08092	1.96965	0.00258038	0.00888084	uncharacterized protein	-
FFUJ_08096	1.00621	0.00678546	0.0199027	uncharacterized protein	-
FFUJ_08112	3.99762	2.37781e-08	1.02603e-06	uncharacterized protein	-
FFUJ_08139	1.8181	1.12313e-05	0.000103537	uncharacterized protein	-
FFUJ_08141	1.85657	0.000923405	0.00381182	uncharacterized protein	-
FFUJ_08142	3.23618	2.04808e-06	2.80117e-05	related to monophenol monooxygenase (tyrosinase)	metabolism of tyrosine
FFUJ_08151	-2.25993	5.79193e-05	0.000387294	uncharacterized protein	-
FFUJ_08152	3.2648	1.19489e-05	0.000108467	related to vegetatible incompatibility protein HET-E-1	secondary metabolism
FFUJ_08161	2.11249	7.91291e-05	0.00049916	uncharacterized protein	-
FFUJ_08167	-1.22351	0.00116316	0.00462295	related to TAM domain methyltransferase	secondary metabolism
FFUJ_08172	-1.58445	0.000127822	0.000747456	related to light induced alcohol dehydrogenase Bli-4	secondary metabolism
FFUJ_08175	2.68967	5.4385e-07	1.01185e-05	probable choline-sulfatase	nitrogen, sulfur and selenium metabolism
FFUJ_08176	1.98101	0.000599177	0.00265016	related to nitrate assimilation regulatory protein nirA	regulation of nitrogen, sulfur and selenium metabolism
FFUJ_08179	3.64759	2.3502e-05	0.000187506	related to integral membrane protein PTH11	virulence, disease factors
FFUJ_08197	-4.56587	3.01375e-06	3.69079e-05	related to gibberellin 20-oxidase	secondary metabolism
FFUJ_08200	2.00797	6.18485e-06	6.45599e-05	related to glomerulosclerosis protein Mpv17	-
FFUJ_08207	-1.33455	1.16268e-05	0.000106383	uncharacterized protein	-
FFUJ_08209	-1.0023	0.000102518	0.000619986	uncharacterized protein	-
FFUJ_08234	-1.10891	0.000143448	0.000818647	related to GNT1 alphaN-acetylglucosamine transferase K. lactis	aminosaccharide anabolism
FFUJ_08240	1.4386	6.25797e-06	6.51381e-05	probable homoaconitase precursor	biosynthesis of lysine
FFUJ_08241	1.36585	1.9568e-05	0.000162147	uncharacterized protein	-
FFUJ_08254	1.91692	1.93269e-07	4.96183e-06	uncharacterized protein	regulation of secondary metabolism
FFUJ_08255	2.04082	0.00152913	0.00580145	uncharacterized protein	-
FFUJ_08268	-1.11175	0.000390544	0.00187735	uncharacterized protein	-
FFUJ_08271	1.33866	6.64758e-06	6.83421e-05	probable saccharopine dehydrogenase (NAD, L-lysine-forming)	biosynthesis of lysine
FFUJ_08300	-1.44962	1.34633e-05	0.00011864	uncharacterized protein	-
FFUJ_08305	1.09265	0.000128405	0.000749791	related to several transaminases	biosynthesis of glycine
FFUJ_08309	3.45606	1.19938e-07	3.45023e-06	NAAP-1 amino acid permease NAAP1	amino acid/amino acid derivatives transport
FFUJ_08314	1.97608	6.98105e-06	7.10552e-05	related to methylated-DNA--protein-cysteine methyltransferase	DNA repair
FFUJ_08327	-3.72247	5.08633e-07	9.6488e-06	uncharacterized protein	-
FFUJ_08329	1.1837	2.00627e-05	0.000165156	related to transcriptional repressor rco-1	transcriptional control
FFUJ_08332	1.08452	0.000380013	0.00183633	uncharacterized protein	-
FFUJ_08347	-3.86046	2.59568e-07	6.02448e-06	uncharacterized protein	-
FFUJ_08348	1.44668	0.0138836	0.0360412	probable sterol carrier protein	transport routes
FFUJ_08351	2.51774	4.17167e-08	1.5215e-06	related to transcription factor 25	DNA conformation modification (e.g. chromatin)
FFUJ_08355	2.04741	3.0093e-06	3.6878e-05	uncharacterized protein	-
FFUJ_08359	1.04413	0.00209093	0.00749522	uncharacterized protein	-
FFUJ_08361	1.90888	1.38289e-05	0.000121338	uncharacterized protein	modification by ubiquitination, deubiquitination
FFUJ_08362	1.26882	1.17378e-05	0.000107026	probable PRS5 - ribose-phosphate pyrophosphokinases	amino acid metabolism
FFUJ_08367	-2.15017	3.06086e-05	0.000232403	uncharacterized protein	-
FFUJ_08380	3.1804	2.74811e-07	6.29873e-06	related to fluconazole resistance protein (FLU1)	resistance proteins
FFUJ_08386	-1.08749	0.00247004	0.00857979	uncharacterized protein	-
FFUJ_08399	1.02858	0.000141171	0.000808917	probable glutaryl-CoA dehydrogenase	lipid, fatty acid and isoprenoid metabolism
FFUJ_08416	-1.85	8.4277e-06	8.24032e-05	uncharacterized protein	-
FFUJ_08418	-1.23368	0.0114199	0.0306992	related to vegetatible incompatibility protein HET-E-1	-
FFUJ_08426	-2.1153	2.37389e-05	0.000189149	probable Putative glutathione-dependent formaldehyde-activating enzyme	-
FFUJ_08427	1.32667	4.17906e-05	0.00029775	related to phenylacetaldoxime dehydratase family protein	-
FFUJ_08431	2.82496	3.02325e-06	3.69996e-05	related to isoflavone reductase homolog P3	secondary metabolism
FFUJ_08457	-2.06313	4.46834e-05	0.00031374	uncharacterized protein	-
FFUJ_08461	1.55369	0.0110375	0.0298195	uncharacterized protein	-
FFUJ_08463	1.10837	0.00283253	0.00958006	probable alpha-glucoside transport protein	C-compound and carbohydrate metabolism
FFUJ_08467	1.46788	1.20585e-05	0.000109138	probable tryptophan synthase	biosynthesis of tryptophan
FFUJ_08484	-1.43897	2.60126e-06	3.3252e-05	uncharacterized protein	-
FFUJ_08488	1.71365	1.53024e-07	4.15493e-06	probable hymA gene	fungal and other eukaryotic cell type differentiation
FFUJ_08489	1.09724	1.58417e-05	0.000135949	probable isoleucine--tRNA ligase	aminoacyl-tRNA-synthetases
FFUJ_08504	1.55798	7.78292e-06	7.73328e-05	related to formaldehyde dehydrogenase	C-compound and carbohydrate metabolism
FFUJ_08518	1.00751	4.07449e-05	0.000291997	related to human BTHS gene involved in Barth syndrome	phospholipid metabolism
FFUJ_08539	1.36676	1.92231e-05	0.000159675	uncharacterized protein	-
FFUJ_08540	1.25248	3.14594e-06	3.81204e-05	related to histone methyltransferase	DNA conformation modification (e.g. chromatin)
FFUJ_08541	2.52825	7.38863e-09	4.61031e-07	probable oxaloacetate/sulfate carrier	ion transport
FFUJ_08543	3.24808	2.40302e-07	5.67767e-06	uncharacterized protein	-
FFUJ_08558	1.34218	2.14997e-05	0.000174742	probable TIF6 - translation initiation factor 6 (eIF6)	translation initiation
FFUJ_08569	1.05496	0.0170291	0.0427752	uncharacterized protein	-
FFUJ_08581	1.36092	0.00277927	0.0094451	uncharacterized protein	-
FFUJ_08591	-1.69369	3.2942e-05	0.000246155	uncharacterized protein	-
FFUJ_08613	-1.34579	0.000133063	0.000771598	uncharacterized protein	-
FFUJ_08631	1.91461	2.8779e-07	6.48303e-06	related to hydrolase	lipid, fatty acid and isoprenoid metabolism
FFUJ_08648	1.17427	0.000551645	0.00247569	related to Pre-mRNA-splicing factor SPP2	-
FFUJ_08661	-1.22846	6.48031e-05	0.00042422	related to vacuolar membrane protein HMT1 (heavy metal tolerance protein)	heavy metal binding (Cu, Fe, Zn)
FFUJ_08669	2.77991	1.086e-05	0.000100568	related to cell cycle progression protein	G1/S transition of mitotic cell cycle
FFUJ_08673	1.92034	6.00182e-06	6.31153e-05	probable anthranilate synthase component II	biosynthesis of tryptophan
FFUJ_08678	1.00335	0.0114493	0.0307691	probable ornithine aminotransferase	amino acid metabolism
FFUJ_08706	1.6351	0.000173498	0.000954003	uncharacterized protein	-
FFUJ_08707	1.27464	2.16696e-05	0.000175786	related to NPY1 - NADH pyrophosphatase I of the Nudix family of hydrolases, has a peroxisomal targetin	isoprenoid metabolism
FFUJ_08710	2.37043	3.41222e-05	0.000252408	uncharacterized protein	-
FFUJ_08711	1.5299	0.00110697	0.00442838	uncharacterized protein	-
FFUJ_08741	1.20355	0.00129129	0.00503961	uncharacterized protein	-
FFUJ_08760	1.24923	1.44833e-05	0.000126236	probable threonine aldolase	biosynthesis of glycine
FFUJ_08781	-1.1275	4.09475e-05	0.000292992	uncharacterized protein	-
FFUJ_08784	1.42257	6.57551e-07	1.15888e-05	related to translation initiation factor eIF-2B alpha subunit	translation initiation
FFUJ_08791	-1.18976	0.000221215	0.00116951	uncharacterized protein	-
FFUJ_08812	2.51546	1.89084e-05	0.000157599	uncharacterized protein	-
FFUJ_08819	1.64229	0.000270703	0.00138996	uncharacterized protein	-
FFUJ_08825	-3.11939	2.94019e-07	6.5991e-06	uncharacterized protein	-
FFUJ_08826	-5.53767	3.16017e-09	2.83367e-07	related to ethanolamine utilization protein (EutQ)	-
FFUJ_08827	-5.93105	7.48459e-10	1.15615e-07	uncharacterized protein	secondary metabolism
FFUJ_08829	-1.2696	0.00104165	0.0042134	uncharacterized protein	-
FFUJ_08830	-3.16729	4.60173e-09	3.45012e-07	uncharacterized protein	secondary metabolism
FFUJ_08837	-1.25861	0.0123553	0.0327585	uncharacterized protein	-
FFUJ_08849	4.21042	3.20452e-09	2.84773e-07	uncharacterized protein	-
FFUJ_08865	1.50955	0.000622775	0.00273676	uncharacterized protein	-
FFUJ_08867	-2.2217	0.00106307	0.00428163	uncharacterized protein	-
FFUJ_08875	-1.11411	0.00356517	0.0116135	uncharacterized protein	-
FFUJ_08881	-2.01904	3.70328e-06	4.31403e-05	related to cyanovirin-N family protein	-
FFUJ_08885	1.33498	0.00235178	0.00826745	uncharacterized protein	-
FFUJ_08887	3.00192	1.98504e-07	5.0609e-06	related to salicylate 1-monooxygenase	secondary metabolism
FFUJ_08889	4.61707	3.38428e-08	1.32644e-06	related to Cupin domain protein	-
FFUJ_08890	-1.09378	0.00312409	0.0103865	uncharacterized protein	-
FFUJ_08893	-2.64441	6.08475e-07	1.0998e-05	uncharacterized protein	-
FFUJ_08895	-3.2056	2.05597e-05	0.000168417	related to transcriptional activator acu-15	regulation of C-compound and carbohydrate metabolism
FFUJ_08901	1.21847	0.00495004	0.0152696	uncharacterized protein	-
FFUJ_08905	1.22269	0.000177115	0.000971281	uncharacterized protein	-
FFUJ_08915	-2.6773	1.91712e-06	2.66167e-05	related to thioredoxin	electron transport
FFUJ_08918	2.18412	4.63625e-06	5.15569e-05	uncharacterized protein	-
FFUJ_08933	-1.20823	4.58688e-05	0.000320228	uncharacterized protein	-
FFUJ_08935	1.75424	0.000556282	0.00249251	probable ubiquitin thiolesterase L3	protein binding
FFUJ_08959	-1.41463	2.71388e-05	0.000211107	related to D-mandelate dehydrogenase	respiration
FFUJ_08960	-1.60259	3.45616e-06	4.08036e-05	related to D-mandelate dehydrogenase	-
FFUJ_08966	-3.50314	9.01113e-07	1.46327e-05	uncharacterized protein	-
FFUJ_08978	-3.36342	3.40412e-07	7.37906e-06	uncharacterized protein	-
FFUJ_08986	-1.09978	0.00126752	0.00496687	uncharacterized protein	-
FFUJ_08989	-2.1608	0.00236651	0.00831128	uncharacterized protein	-
FFUJ_08994	1.29311	8.96846e-06	8.6449e-05	probable Formyltetrahydrofolate deformylase	purin nucleotide/nucleoside/nucleobase metabolism
FFUJ_08997	-1.92422	0.00113272	0.00451566	uncharacterized protein	-
FFUJ_08999	-1.18449	0.000818113	0.00344053	uncharacterized protein	-
FFUJ_09011	1.07036	0.000327158	0.00162104	uncharacterized protein	-
FFUJ_09057	3.39191	5.59036e-06	5.98498e-05	related to GNAT family N-acetyltransferase	transcriptional control
FFUJ_09061	-2.04209	3.05738e-05	0.00023233	uncharacterized protein	-
FFUJ_09070	-2.27451	7.71874e-07	1.30562e-05	uncharacterized protein	-
FFUJ_09071	2.88646	8.14059e-06	8.02361e-05	putative protein	-
FFUJ_09073	2.41428	0.00131957	0.00513038	uncharacterized protein	-
FFUJ_09077	6.36805	4.57335e-09	3.45012e-07	related to zinc finger protein odd-paired-like (opl)	-
FFUJ_09086	-2.11747	3.28186e-05	0.000245599	uncharacterized protein	-
FFUJ_09090	1.55877	0.000684387	0.00296048	uncharacterized protein	-
FFUJ_09092	2.05717	0.000103737	0.000625827	related to multidrug resistance protein	mitotic cell cycle and cell cycle control
FFUJ_09094	-6.63672	7.48451e-11	3.33262e-08	probable formamidase	nitrogen, sulfur and selenium metabolism
FFUJ_09095	-7.83653	3.33436e-09	2.90485e-07	related to homoserine acetyltransferase family protein	biosynthesis of methionine
FFUJ_09102	2.58252	0.002641	0.00904712	related to putative nucleotide binding protein (NUPB)	phosphate metabolism
FFUJ_09105	3.37218	8.43039e-07	1.39109e-05	related to formaldehyde dehydrogenase	C-compound and carbohydrate metabolism
FFUJ_09124	-2.28271	1.37377e-06	2.06556e-05	related to nitrate assimilation regulatory protein nirA	-
FFUJ_09127	1.11888	0.000594981	0.00263668	related to STB5 - SIN3 binding protein	transcription activation
FFUJ_09132	1.03499	0.00128051	0.00500816	uncharacterized protein	-
FFUJ_09134	2.92191	4.27281e-07	8.50951e-06	uncharacterized protein	-
FFUJ_09142	-2.36027	0.000156529	0.000879646	uncharacterized protein	-
FFUJ_09143	1.45557	1.60677e-06	2.30928e-05	uncharacterized protein	-
FFUJ_09144	2.13612	8.80454e-07	1.43735e-05	uncharacterized protein	-
FFUJ_09148	-5.99322	3.93587e-10	7.79486e-08	uncharacterized protein	-
FFUJ_09154	3.83527	1.60171e-07	4.27945e-06	uncharacterized protein	-
FFUJ_09156	-1.21867	7.18533e-05	0.000462144	probable Modin	cell growth / morphogenesis
FFUJ_09157	-1.09769	0.0194253	0.0478013	uncharacterized protein	-
FFUJ_09176	4.31366	4.36862e-07	8.67214e-06	related to O-methylsterigmatocystin oxidoreductase	secondary metabolism
FFUJ_09178	2.14959	0.000722548	0.00309947	related to methyltransferase	secondary metabolism
FFUJ_09180	2.13764	0.000135425	0.000783317	uncharacterized protein	-
FFUJ_09187	-4.55397	3.48056e-08	1.35838e-06	probable NADPH2 dehydrogenase chain OYE2	energy conversion and regeneration
FFUJ_09205	2.83895	7.71898e-05	0.000488933	uncharacterized protein	-
FFUJ_09217	3.28615	2.92025e-08	1.18761e-06	uncharacterized protein	-
FFUJ_09218	2.49696	2.53508e-08	1.0787e-06	related to bifunctional 4-hydroxyphenylacetate degradation enzyme	aerobic aromate catabolism
FFUJ_09219	1.48392	0.00181159	0.00664417	uncharacterized protein	-
FFUJ_09230	-1.06575	0.0156917	0.0399667	uncharacterized protein	-
FFUJ_09232	-1.40521	0.00131681	0.00512181	related to choline monooxygenase	secondary metabolism
FFUJ_09233	-4.69072	7.50638e-09	4.64587e-07	related to monooxigenase	detoxification
FFUJ_09253	-5.52509	2.19402e-07	5.35598e-06	fumonisin cluster - longevity assurance factor	secondary metabolism
FFUJ_09254	-6.8959	5.86768e-09	3.98006e-07	fumonisin cluster - ABC transporter	secondary metabolism
FFUJ_09255	-3.93419	6.18275e-07	1.11096e-05	uncharacterized protein	protein binding
FFUJ_09261	2.04963	1.6743e-05	0.000142372	related to multidrug resistant protein	drug/toxin transport
FFUJ_09270	-1.03438	0.0155814	0.0397306	uncharacterized protein	-
FFUJ_09275	1.09636	0.00282447	0.0095563	related to sulfatase	nitrogen, sulfur and selenium metabolism
FFUJ_09280	-8.7555	2.44915e-07	5.75707e-06	uncharacterized protein	-
FFUJ_09281	-7.88901	1.20089e-08	6.35665e-07	uncharacterized protein	-
FFUJ_09296	-1.73804	0.00563512	0.017037	related to non-ribosomal peptide synthetase	non-ribosomal peptide synthesis
FFUJ_09298	-1.754	0.00123776	0.00486581	uncharacterized protein	secondary metabolism
FFUJ_09299	-4.14356	4.3845e-07	8.6849e-06	related to monoamine oxidase N	secondary metabolism
FFUJ_09327	-1.02079	0.00409279	0.0130275	related to O-methylsterigmatocystin oxidoreductase	secondary metabolism
FFUJ_09328	-1.49631	4.25737e-05	0.000302159	uncharacterized protein	-
FFUJ_09349	1.2209	0.0104265	0.0284701	probable ycaC, hydrolase of unknown specificity	-
FFUJ_09357	-2.39735	8.34605e-08	2.58713e-06	related to integral membrane protein PTH11	virulence, disease factors
FFUJ_09364	-1.61927	0.00029565	0.00149262	related to GLY1 - L-threonine aldolase, low-specific	-
FFUJ_09367	2.55308	2.38464e-08	1.02657e-06	related to serum paraoxonase/arylesterase	phosphate metabolism
FFUJ_09379	-1.66773	6.7488e-06	6.92372e-05	related to cyclopropane-fatty-acyl-phospholipid synthase	lipid, fatty acid and isoprenoid metabolism
FFUJ_09387	-1.97013	6.21829e-06	6.48721e-05	related to C-4 methyl sterol oxidase	-
FFUJ_09390	-2.7536	2.04995e-07	5.15489e-06	related to aldehyde reductase II	C-compound and carbohydrate metabolism
FFUJ_09396	-1.76969	9.80457e-06	9.24718e-05	related to low affininty zinc transporter	heavy metal ion transport (Cu+, Fe3+, etc.)
FFUJ_09397	2.4515	6.19209e-07	1.11155e-05	related to 6-hydroxy-d-nicotine oxidase	C-compound and carbohydrate metabolism
FFUJ_09398	3.0267	5.10045e-07	9.66561e-06	uncharacterized protein	-
FFUJ_09405	1.73104	0.000279924	0.00142853	uncharacterized protein	-
FFUJ_09417	-1.2843	0.00113892	0.00453642	uncharacterized protein	-
FFUJ_09432	1.03865	0.017063	0.0428369	probable histidinol-phosphate transaminase	biosynthesis of histidine
FFUJ_09434	1.40885	0.000229597	0.00120826	related to ankyrin	protein binding
FFUJ_09435	1.56216	0.000485396	0.00223567	related to benzoate 4-monooxygenase cytochrome P450	secondary metabolism
FFUJ_09437	-1.49672	2.15564e-05	0.0001751	related to endo-1,3-beta-glucanase	polysaccharide metabolism
FFUJ_09438	-5.52819	2.91135e-07	6.55035e-06	uncharacterized protein	-
FFUJ_09440	1.58325	3.79115e-06	4.39453e-05	uncharacterized protein	-
FFUJ_09441	1.72527	4.38793e-06	4.94537e-05	uncharacterized protein	-
FFUJ_09444	-2.10197	9.78871e-05	0.000597794	uncharacterized protein	-
FFUJ_09448	-2.77375	1.10554e-06	1.72806e-05	related to heterokaryon incompatibility protein (het-6OR allele)	fungal and other eukaryotic cell type differentiation
FFUJ_09461	-1.6217	2.94177e-06	3.61952e-05	related to histidine triad protein	nucleotide/nucleoside/nucleobase binding
FFUJ_09486	-1.21479	5.77421e-05	0.000386391	related to general amino acid permease	amino acid/amino acid derivatives transport
FFUJ_09490	2.67043	2.52342e-08	1.07623e-06	related to TOB3 (member of AAA-ATPase family)	transport ATPases
FFUJ_09503	-1.66538	0.00149712	0.00570246	related to TRANSKETOLASE	pentose-phosphate pathway
FFUJ_09515	5.46686	4.12486e-07	8.32307e-06	uncharacterized protein	-
FFUJ_09516	3.36903	1.21057e-06	1.87312e-05	uncharacterized protein	-
FFUJ_09517	-1.24315	0.00032421	0.0016094	related to methyltransferase	secondary metabolism
FFUJ_09522	2.24982	3.69782e-07	7.74184e-06	probable acetolactate synthase	biosynthesis of isoleucine
FFUJ_09549	3.65161	6.84255e-07	1.1979e-05	related to dimethylaniline monooxygenase	resistance proteins
FFUJ_09562	-3.25396	5.25775e-07	9.89232e-06	probable glutamate dehydrogenase, NAD(+)-specific	degradation of glutamate
FFUJ_09571	-1.89576	8.71643e-06	8.45071e-05	probable urate oxidase (uricase)	purine nucleotide /nucleoside/nucleobase catabolism
FFUJ_09574	-1.26315	0.00188158	0.006868	uncharacterized protein	-
FFUJ_09576	1.82882	9.47073e-07	1.52578e-05	related to kynureninase	degradation of tryptophan
FFUJ_09583	1.19386	0.00171341	0.00634102	uncharacterized protein	-
FFUJ_09615	2.34158	2.41034e-06	3.14903e-05	uncharacterized protein	-
FFUJ_09616	1.68288	0.000425906	0.00201104	uncharacterized protein	secondary metabolism
FFUJ_09620	1.21033	0.000805634	0.00339348	uncharacterized protein	-
FFUJ_09623	1.17448	0.00228505	0.00807764	related to TOB3 (member of AAA-ATPase family)	transport ATPases
FFUJ_09624	-1.65466	6.24174e-06	6.50429e-05	related to YVC1 - vacuolar cation channel	cation transport (H+, Na+, K+, Ca2+ , NH4+, etc.)
FFUJ_09626	-2.22738	0.000293772	0.00148518	uncharacterized protein	-
FFUJ_09633	1.31179	6.24248e-05	0.000410846	probable panthotenate synthetase	biosynthesis of vitamins, cofactors, and prosthetic groups
FFUJ_09634	2.57185	6.62127e-05	0.000431603	related to major facilitator (MFS1) transporter	drug/toxin transport
FFUJ_09635	-1.6428	3.52142e-05	0.00025913	probable aldehyde dehydrogenase	C-compound and carbohydrate metabolism
FFUJ_09640	2.17651	2.05708e-07	5.15868e-06	related to GS1 protein	detoxification
FFUJ_09653	2.46238	0.00022995	0.00120968	probable DUF636 domain protein	-
FFUJ_09657	-1.4773	1.87513e-05	0.000156676	related to glutamine rich protein, nitrogen starvation-induced	-
FFUJ_09665	-2.15538	2.56361e-05	0.000201041	related to formaldehyde dehydrogenase	C-compound and carbohydrate metabolism
FFUJ_09667	2.26735	4.83398e-07	9.33384e-06	related to delta-24-sterol methyltransferase	lipid, fatty acid and isoprenoid metabolism
FFUJ_09668	2.186	9.61866e-06	9.12805e-05	related to nicotinamide mononucleotide permease	vitamine/cofactor transport
FFUJ_09669	1.495	1.21967e-06	1.88245e-05	related to acetyltransferase	assimilation of ammonia, metabolism of the glutamate group
FFUJ_09679	-1.45751	1.17883e-05	0.000107433	uncharacterized protein	-
FFUJ_09680	-2.00138	6.63897e-05	0.000431961	uncharacterized protein	-
FFUJ_09693	-2.78238	7.50162e-06	7.53935e-05	uncharacterized protein	-
FFUJ_09698	1.16852	5.50384e-05	0.000371408	uncharacterized protein	-
FFUJ_09712	1.93634	5.27996e-06	5.73618e-05	related to aminotransferase	metabolism of the aspartate family
FFUJ_09725	-1.30421	0.0100379	0.0275976	probable lactose regulatory protein	transcription activation
FFUJ_09726	-1.87831	0.0040421	0.0128819	probable lactose regulatory protein	-
FFUJ_09739	1.58492	8.38738e-07	1.38648e-05	related to tRNA nucleotidyltransferase	tRNA modification
FFUJ_09742	-3.59685	4.00874e-07	8.16493e-06	uncharacterized protein	-
FFUJ_09746	1.28675	1.77091e-05	0.000148847	probable PENTAFUNCTIONAL AROM POLYPEPTIDE	metabolism of the cysteine - aromatic group
FFUJ_09764	-1.04018	0.000946093	0.00388801	uncharacterized protein	-
FFUJ_09767	1.55533	1.47029e-06	2.15353e-05	related to human TAFII100 and other WD-40 repeat containing proteins	assembly of protein complexes
FFUJ_09781	-1.23502	0.000162132	0.000906161	related to origin recognition complex subunit 5	DNA synthesis and replication
FFUJ_09797	2.00213	0.0062787	0.0186316	related to aerobactin siderophore biosynthesis protein iucB	secondary metabolism
FFUJ_09798	2.46117	0.000150152	0.000849782	uncharacterized protein	-
FFUJ_09799	1.61531	0.000401057	0.00191835	related to pyridine nucleotide-disulphide oxidoreductase AMID-like	apoptotic mitochondrial changes
FFUJ_09806	-1.41828	0.00170415	0.0063131	uncharacterized protein	-
FFUJ_09807	3.3868	8.17228e-06	8.04621e-05	uncharacterized protein	-
FFUJ_09829	1.47054	8.16454e-07	1.36709e-05	uncharacterized protein	DNA conformation modification (e.g. chromatin)
FFUJ_09832	-1.8731	0.00172527	0.00637723	uncharacterized protein	-
FFUJ_09841	-2.08612	4.85424e-06	5.3583e-05	related to novobiocin biosynthesis protein novR	secondary metabolism
FFUJ_09842	-1.13048	0.00547114	0.0166138	related to triacylglycerol lipase II precursor	lipid, fatty acid and isoprenoid metabolism
FFUJ_09845	-3.18448	1.97295e-05	0.00016285	related to putative transmembrane protein	-
FFUJ_09847	2.10724	0.00146027	0.00558289	uncharacterized protein	-
FFUJ_09848	-2.09105	8.51312e-07	1.40076e-05	uncharacterized protein	secondary metabolism
FFUJ_09865	-1.32116	2.64735e-06	3.36307e-05	related to aspartic proteinase, pepstatin-sensitive	protein/peptide degradation
FFUJ_09867	-1.71949	2.15616e-07	5.30584e-06	uncharacterized protein	-
FFUJ_09883	-1.66035	2.2013e-05	0.000177865	uncharacterized protein	-
FFUJ_09891	-1.29688	8.5195e-07	1.40076e-05	related to thiamin pyrophosphokinase	biosynthesis of vitamins, cofactors, and prosthetic groups
FFUJ_09904	1.34987	0.00473191	0.0146904	uncharacterized protein	-
FFUJ_09907	1.20431	1.59441e-05	0.000136764	related to Dal5p	ion transport
FFUJ_09908	4.78558	6.93421e-08	2.26001e-06	related to allantoate permease	secondary metabolism
FFUJ_09909	1.90693	2.25146e-05	0.00018136	probable brt1 protein	purin nucleotide/nucleoside/nucleobase metabolism
FFUJ_09920	4.34841	5.12466e-07	9.69934e-06	related to glutathione S-transferase	cell wall
FFUJ_09928	-2.55968	8.35533e-07	1.38386e-05	related to integral membrane protein	-
FFUJ_09929	-2.25898	0.000647127	0.00282285	related to O-methylsterigmatocystin oxidoreductase	secondary metabolism
FFUJ_09940	-1.87558	1.89129e-06	2.62978e-05	uncharacterized protein	-
FFUJ_09943	1.34524	0.000167283	0.000928438	related to PSF3 - part of GINS, replication multiprotein complex	DNA synthesis and replication
FFUJ_09946	-2.60556	2.4246e-06	3.16039e-05	probable trehalose synthase	C-compound and carbohydrate metabolism
FFUJ_09947	-1.75807	8.66958e-05	0.000537203	uncharacterized protein	-
FFUJ_09949	-1.11958	0.00219105	0.0078024	uncharacterized protein	-
FFUJ_09985	2.63493	9.06992e-07	1.47152e-05	uncharacterized protein	-
FFUJ_09990	-3.20876	5.83174e-05	0.000389524	uncharacterized protein	-
FFUJ_09991	1.29956	0.0143541	0.0370444	uncharacterized protein	-
FFUJ_09994	1.10468	0.000151597	0.000856114	uncharacterized protein	-
FFUJ_09996	-3.82416	2.99692e-05	0.000228492	related to UDP-galactopyranose mutase	-
FFUJ_09999	-1.26778	0.000213258	0.0011356	uncharacterized protein	cellular signalling
FFUJ_10007	-5.19155	8.90655e-07	1.45014e-05	related to serine-type carboxypeptidase f precursor	protein/peptide degradation
FFUJ_10008	3.34545	5.22159e-08	1.81215e-06	related to PAF acetylhydrolase family protein	-
FFUJ_10017	2.74028	1.50326e-07	4.09378e-06	related to Carboxymuconolactone decarboxylase	-
FFUJ_10023	2.03804	6.29992e-07	1.12561e-05	uncharacterized protein	-
FFUJ_10031	1.06824	0.00116376	0.00462335	probable acetylglutamate kinase/N-acetyl-gamma-glutamyl-phosphate reductase precursor (ARG-6)	biosynthesis of arginine
FFUJ_10034	1.87574	0.00122726	0.00483488	related to lincomycin-condensing protein lmbA	disease, virulence and defense
FFUJ_10059	2.21757	0.000286308	0.00145344	related to monocarboxylate transporter 4	secondary metabolism
FFUJ_10063	1.34081	4.796e-05	0.000332554	uncharacterized protein	-
FFUJ_10064	1.57587	8.91079e-06	8.61034e-05	uncharacterized protein	-
FFUJ_10065	-2.34118	2.08017e-06	2.83032e-05	related to HOL1, putative substrate-H+ antiporter	drug/toxin transport
FFUJ_10066	-2.71636	4.26065e-05	0.000302274	related to amidohydrolase AmhX	nitrogen, sulfur and selenium metabolism
FFUJ_10090	2.69422	2.92995e-06	3.61223e-05	uncharacterized protein	-
FFUJ_10103	1.51065	5.36838e-05	0.000364542	uncharacterized protein	-
FFUJ_10104	-3.28646	1.36927e-06	2.0641e-05	uncharacterized protein	-
FFUJ_10111	2.78858	0.0167241	0.0421298	uncharacterized protein	-
FFUJ_10112	2.82769	0.000363089	0.00177025	related to mannosyltransferase	C-compound and carbohydrate metabolism
FFUJ_10119	-3.72687	3.54006e-09	2.99878e-07	uncharacterized protein	-
FFUJ_10124	1.78296	2.06499e-05	0.000169005	uncharacterized protein	-
FFUJ_10125	2.43716	3.54225e-07	7.58018e-06	uncharacterized protein	-
FFUJ_10130	1.22395	0.00131512	0.00511632	uncharacterized protein	lipid, fatty acid and isoprenoid metabolism
FFUJ_10135	1.58794	0.0148111	0.0380299	uncharacterized protein	-
FFUJ_10156	1.13969	0.00526865	0.0160824	uncharacterized protein	-
FFUJ_10170	1.47917	0.00431031	0.0135881	related to fumarate reductase flavoprotein subunit precursor	tricarboxylic-acid pathway (citrate cycle, Krebs cycle, TCA cycle)
FFUJ_10172	1.37679	1.47748e-05	0.000128412	related to maltose permease (MalP)	C-compound and carbohydrate metabolism
FFUJ_10173	1.13839	0.00102184	0.00414619	related to monosaccharide transporter	C-compound and carbohydrate transport
FFUJ_10174	3.55217	2.29958e-05	0.000184306	related to ARCA protein	regulation of amino acid metabolism
FFUJ_10189	-1.91284	0.000119662	0.000706368	related to gibberellin 20-oxidase	secondary metabolism
FFUJ_10190	-8.88825	7.1853e-12	1.2218e-08	related to putative tartrate transporter	allantoin and allantoate transport
FFUJ_10191	-8.76754	3.01428e-10	6.84056e-08	related to D-arabinitol 2-dehydrogenase	C-compound and carbohydrate metabolism
FFUJ_10192	-8.66693	5.77481e-10	1.01098e-07	probable polysaccharide deacetylase family protein	-
FFUJ_10194	-8.41672	1.88016e-11	1.819e-08	related to general amidase	nitrogen, sulfur and selenium metabolism
FFUJ_10195	-7.97197	1.91057e-10	5.24181e-08	related to phenol 2-monooxygenase	aerobic aromate catabolism
FFUJ_10196	-9.92947	1.37121e-12	1.2218e-08	related to synaptic vesicle transporter SV2 (major facilitator superfamily)	-
FFUJ_10197	-6.95798	1.54014e-08	7.53998e-07	related to OYE2 - NADPH dehydrogenase (old yellow enzyme), isoform 1	energy conversion and regeneration
FFUJ_10198	-6.99275	4.23376e-09	3.35453e-07	related to salicylate hydroxylase	secondary metabolism
FFUJ_10199	-5.20673	3.54646e-08	1.37825e-06	related to C2H2 zinc finger protein	-
FFUJ_10200	3.73489	4.68039e-07	9.14293e-06	related to ARO8 - aromatic amino acid aminotransferase I	metabolism of the cysteine - aromatic group
FFUJ_10201	2.64268	8.19234e-06	8.05376e-05	uncharacterized protein	-
FFUJ_10224	1.37805	0.000128224	0.000748969	uncharacterized protein	transcriptional control
FFUJ_10226	1.81772	3.47274e-05	0.000256423	putative protein	-
FFUJ_10227	2.05517	1.06523e-05	9.90162e-05	related to feruloyl esterase B precursor	polysaccharide metabolism
FFUJ_10232	2.87327	9.32813e-06	8.91215e-05	related to DUF1479 domain protein	-
FFUJ_10233	-1.96284	3.96388e-05	0.000285406	deacetylase	polysaccharide metabolism
FFUJ_10236	1.75531	7.0926e-05	0.000456659	uncharacterized protein	-
FFUJ_10245	-3.2645	2.23942e-07	5.43685e-06	uncharacterized protein	-
FFUJ_10253	-3.14118	5.11384e-05	0.000350495	uncharacterized protein	-
FFUJ_10260	1.41311	0.00119879	0.00474201	related to 6-hydroxy-D-nicotine oxidase	secondary metabolism
FFUJ_10266	-1.19376	0.000596672	0.002642	probable dioxygenase	-
FFUJ_10269	-1.53422	2.00649e-06	2.75867e-05	uncharacterized protein	-
FFUJ_10277	4.12105	4.46837e-07	8.81305e-06	related to hydrolase related to dienelactone hydrolase	-
FFUJ_10284	2.36937	8.08342e-06	7.9801e-05	uncharacterized protein	-
FFUJ_10285	5.01218	1.22213e-08	6.40033e-07	related to ankyrin	protein binding
FFUJ_10286	3.16159	7.19131e-06	7.28323e-05	uncharacterized protein	-
FFUJ_10290	1.14952	0.000125771	0.000737453	uncharacterized protein	-
FFUJ_10294	1.88039	2.98089e-05	0.000227459	uncharacterized protein	-
FFUJ_10303	3.41313	3.81027e-08	1.42939e-06	related to ankyrin	-
FFUJ_10307	-3.56008	3.67623e-08	1.40492e-06	choline permease	secondary metabolism
FFUJ_10311	2.46675	0.000397046	0.00190332	related to HET-6OR heterokaryon incompatibility protein (het-6OR allele)	fungal and other eukaryotic cell type differentiation
FFUJ_10312	-1.17551	0.00145779	0.00557807	uncharacterized protein	-
FFUJ_10324	-3.13801	7.83316e-06	7.7706e-05	uncharacterized protein	-
FFUJ_10355	-1.55687	0.000289788	0.00146786	uncharacterized protein	-
FFUJ_10357	1.33664	1.61037e-05	0.000137978	related to C.jejuni serine protease	lipid, fatty acid and isoprenoid metabolism
FFUJ_10358	1.52427	0.00139066	0.00536027	related to cytochrome P450 7B1	tetracyclic and pentacyclic triterpenes (cholesterin, steroids and hopanoids) metabolism
FFUJ_10359	3.80737	2.00237e-08	9.02147e-07	uncharacterized protein	-
FFUJ_10363	-1.12448	0.00114052	0.00454184	related to RNA helicase MSS116	splicing
FFUJ_10377	1.15173	7.24916e-05	0.000465435	uncharacterized protein	-
FFUJ_10384	-1.30196	2.25726e-05	0.000181668	related to lactate 2-monooxygenase	C-compound and carbohydrate metabolism
FFUJ_10385	-1.13253	0.00259781	0.00892579	uncharacterized protein	-
FFUJ_10390	2.04725	2.1503e-05	0.000174742	uncharacterized protein	-
FFUJ_10391	1.04194	0.000220328	0.00116616	uncharacterized protein	-
FFUJ_10394	-1.86121	1.41233e-06	2.09955e-05	uncharacterized protein	regulation of C-compound and carbohydrate metabolism
FFUJ_10412	1.50747	4.79854e-05	0.000332605	related to 2`-hydroxyisoflavone reductase	C-compound and carbohydrate metabolism
FFUJ_10429	3.72111	5.40506e-07	1.00869e-05	uncharacterized protein	-
FFUJ_10431	-4.79945	5.5314e-06	5.93568e-05	related to peptide transporter	peptide transport
FFUJ_10440	2.32341	1.12449e-05	0.000103611	uncharacterized protein	-
FFUJ_10449	-1.54153	1.16744e-05	0.000106713	related to alcohol oxidase	secondary metabolism
FFUJ_10450	-3.10218	1.94186e-06	2.6879e-05	related to integral membrane protein PTH11	virulence, disease factors
FFUJ_10451	-2.60311	4.96523e-05	0.000341967	related to TPN1 Pyridoxine transporter	nucleotide/nucleoside/nucleobase transport
FFUJ_10465	-2.55193	4.70228e-05	0.000327147	uncharacterized protein	-
FFUJ_10468	-4.52578	1.71186e-09	1.97927e-07	related to peptide transporter	peptide transport
FFUJ_10470	1.26946	0.00785874	0.0224805	uncharacterized protein	-
FFUJ_10475	1.90517	9.23791e-05	0.000568879	uncharacterized protein	-
FFUJ_10488	3.5619	1.99913e-07	5.0827e-06	uncharacterized protein	-
FFUJ_10507	2.15826	3.12168e-06	3.78856e-05	uncharacterized protein	transcriptional control
FFUJ_10509	-2.06813	1.08271e-05	0.000100416	uncharacterized protein	-
FFUJ_10512	-1.88144	0.000163914	0.000914712	related to hydrolases or acyltransferases (alpha/beta hydrolase superfamily)	-
FFUJ_10513	-3.69127	4.0776e-05	0.000292106	uncharacterized protein	-
FFUJ_10528	2.04314	0.000596758	0.002642	uncharacterized protein	-
FFUJ_10529	-1.07969	0.00175868	0.00648245	related to dienelactone hydrolase and related enzymes	-
FFUJ_10539	2.34542	1.00311e-06	1.60201e-05	uncharacterized protein	-
FFUJ_10557	1.2447	0.0160955	0.0408319	related to PMU1 - high copy suppressor of ts tps2 mutant phenotype	metabolism of energy reserves (e.g. glycogen, trehalose)
FFUJ_10561	1.84186	3.06086e-05	0.000232403	related to mouse ligatin, a trafficking receptor for phosphoglycoproteins	protein targeting, sorting and translocation
FFUJ_10562	1.19069	4.39626e-05	0.000309743	uncharacterized protein	-
FFUJ_10563	-2.83202	7.64914e-06	7.6496e-05	related to interferon-regulated resistance GTP-binding protein	GTP binding
FFUJ_10564	-1.28377	0.00536472	0.0163431	uncharacterized protein	-
FFUJ_10570	1.32257	0.000356824	0.00174571	related to C6 transcription factor	transcription activation
FFUJ_10572	2.07999	4.16166e-05	0.000296741	related to beta-glucosidase	polysaccharide metabolism
FFUJ_10581	-1.3321	3.70598e-05	0.000269902	uncharacterized protein	C-compound and carbohydrate metabolism
FFUJ_10592	-1.25719	0.00152339	0.00578454	related to flavoprotein	metabolism of vitamins, cofactors, and prosthetic groups
FFUJ_10606	-2.3765	4.39273e-06	4.94775e-05	uncharacterized protein	-
FFUJ_10614	1.60358	5.50274e-05	0.000371408	related to dihydrodipicolinate synthase	metabolism of urea (urea cycle)
FFUJ_10615	2.14406	9.42815e-08	2.85516e-06	related to ketoreductases	metabolism of serine
FFUJ_10616	1.30715	2.82199e-05	0.0002176	uncharacterized protein	transcriptional control
FFUJ_10617	1.45238	1.89621e-05	0.000157935	related to ADP-ribosyl-glycohydrolase	nitrogen, sulfur and selenium metabolism
FFUJ_10619	1.07573	0.000644616	0.00281457	uncharacterized protein	-
FFUJ_10624	1.37695	0.00038937	0.00187357	related to Y.lipolytica GPR1 protein and Fun34p	nitrogen, sulfur and selenium metabolism
FFUJ_10630	3.31952	0.000263137	0.00135947	uncharacterized protein	-
FFUJ_10634	-1.2662	1.3969e-05	0.00012245	uncharacterized protein	-
FFUJ_10635	-1.8118	1.54874e-05	0.000133657	related to aquaporin, Major Intrinsic Protein	channel / pore class transport
FFUJ_10636	-1.4369	0.000619775	0.00272748	uncharacterized protein	-
FFUJ_10646	-2.3055	3.45195e-06	4.07927e-05	uncharacterized protein	-
FFUJ_10653	-1.57503	3.03332e-05	0.00023098	probable L-serine dehydratase 2	degradation of serine
FFUJ_10679	1.24583	0.000185546	0.00100849	probable alpha-glucosidase (maltase)	sugar, glucoside, polyol and carboxylate catabolism
FFUJ_10691	1.22516	0.00162181	0.00607193	related to maackiain detoxification protein 1	lipid, fatty acid and isoprenoid metabolism
FFUJ_10695	1.12024	0.000307927	0.00154213	related to quinate transport protein	C-compound and carbohydrate transport
FFUJ_10704	2.43113	1.23783e-06	1.90315e-05	uncharacterized protein	-
FFUJ_10709	-1.11675	0.00191848	0.00697362	related to methyltransferase	secondary metabolism
FFUJ_10711	-3.07006	1.92283e-07	4.95729e-06	probable mfs-multidrug-resistance transporter	drug/toxin transport
FFUJ_10715	1.33198	0.00535665	0.0163246	related to salicylate 1-monooxygenase	secondary metabolism
FFUJ_10719	1.45192	7.91634e-07	1.33099e-05	related to ThiJ/PfpI family protein	secondary metabolism
FFUJ_10722	-4.59604	0.00191387	0.00696234	probable ABC1 transport protein	secondary metabolism
FFUJ_10726	-2.73472	3.25218e-05	0.000243907	uncharacterized protein	secondary metabolism
FFUJ_10746	-1.04391	0.00172713	0.00638154	related to the plant PR-1 class of pathogen related proteins	defense related proteins
FFUJ_10747	-1.58516	8.67089e-05	0.000537203	probable iron-dependent peroxidase	-
FFUJ_10754	2.84364	3.55954e-05	0.000261308	related to benzoate 4-monooxygenase cytochrome P450	biosynthesis of phenylalanine
FFUJ_10762	3.48555	2.74597e-08	1.13084e-06	uncharacterized protein	-
FFUJ_10769	-4.50007	3.98407e-07	8.12821e-06	related to general amidase	secondary metabolism
FFUJ_10770	-4.55561	3.8266e-08	1.43153e-06	related to transporter protein HOL1	drug/toxin transport
FFUJ_10772	-1.41295	3.31821e-05	0.000247446	uncharacterized protein	secondary metabolism
FFUJ_10780	-2.02024	4.3199e-05	0.000305652	related to membrane protein	-
FFUJ_10783	2.524	3.4514e-06	4.07927e-05	probable sulfatase	sulfur metabolism
FFUJ_10786	-2.24212	0.0136155	0.0354606	uncharacterized protein	-
FFUJ_10788	-2.64464	1.02914e-06	1.63507e-05	uncharacterized protein	-
FFUJ_10799	-2.39351	0.00131337	0.00511057	related to oxalate decarboxylase	sugar, glucoside, polyol and carboxylate catabolism
FFUJ_10811	2.02121	2.22278e-07	5.41182e-06	related to HNM1 - Choline permease	secondary metabolism
FFUJ_10819	1.71043	5.76697e-05	0.000386047	uncharacterized protein	-
FFUJ_10825	1.17702	6.60438e-06	6.80503e-05	related to 2,5-diketo-D-gluconic acid reductase	sugar, glucoside, polyol and carboxylate catabolism
FFUJ_10839	-1.90818	2.18975e-05	0.000177244	related to ADH3 - alcohol dehydrogenase III	secondary metabolism
FFUJ_10840	-1.8457	0.00146081	0.00558289	related to transcription activator protein acu-15	secondary metabolism
FFUJ_10844	1.38517	0.000830972	0.00348342	uncharacterized protein	-
FFUJ_10845	1.5751	0.000405271	0.00193348	uncharacterized protein	-
FFUJ_10858	-4.37377	8.45339e-08	2.60722e-06	related to acid beta-fructofuranosidase precursor	sugar, glucoside, polyol and carboxylate catabolism
FFUJ_10862	-1.31322	0.000826501	0.00346708	related to multidrug transporter	drug/toxin transport
FFUJ_10864	-1.9597	3.60429e-05	0.000263855	uncharacterized protein	regulation of secondary metabolism
FFUJ_10865	-1.36006	0.00291513	0.0098053	uncharacterized protein	C-compound and carbohydrate metabolism
FFUJ_10866	1.55359	2.64475e-06	3.363e-05	uncharacterized protein	transcriptional control
FFUJ_10871	2.48937	2.11655e-05	0.000172534	uncharacterized protein	-
FFUJ_10874	-1.05505	0.000343796	0.00168975	uncharacterized protein	-
FFUJ_10877	2.56695	1.46657e-07	4.01766e-06	uncharacterized protein	-
FFUJ_10878	-1.17258	0.00194583	0.00705627	related to peroxisomal amine oxidase (copper-containing)	metabolism of amines
FFUJ_10882	-1.04524	0.000180165	0.000985652	related to methyltransferase	secondary metabolism
FFUJ_10890	-4.15538	1.61596e-07	4.29879e-06	related to chitinase	polysaccharide metabolism
FFUJ_10891	-2.74197	2.42716e-07	5.72e-06	related to integral membrane protein	disease, virulence and defense
FFUJ_10902	-1.04036	0.000171493	0.00094411	uncharacterized protein	secondary metabolism
FFUJ_10911	1.2721	0.0010008	0.00407366	uncharacterized protein	-
FFUJ_10921	1.07033	0.00202276	0.00729495	uncharacterized protein	-
FFUJ_10924	1.31741	5.17751e-06	5.65833e-05	uncharacterized protein	-
FFUJ_10925	1.66714	1.13009e-05	0.00010393	uncharacterized protein	-
FFUJ_10935	1.61267	0.000208211	0.00111195	related to Zn(II)2Cys6 transcriptional activator	transcription activation
FFUJ_10937	1.54863	0.0061546	0.0183391	related to channel proteins	lipid/fatty acid transport
FFUJ_10943	1.0363	1.66234e-05	0.000141468	uncharacterized protein	-
FFUJ_10947	-1.07591	0.00241836	0.00844498	uncharacterized protein	-
FFUJ_10948	-2.74857	2.9281e-08	1.18818e-06	probable general amino acid permease	amino acid/amino acid derivatives transport
FFUJ_10950	-1.60683	7.56843e-05	0.000481228	related to oxidoreductase	-
FFUJ_10957	3.16076	9.81862e-07	1.57218e-05	uncharacterized protein	-
FFUJ_10961	2.50783	1.455e-06	2.13894e-05	related to hydrolases of the alpha/beta superfamily	secondary metabolism
FFUJ_10962	3.08474	3.93706e-07	8.06812e-06	related to 15-hydroxyprostaglandin dehydrogenase	lipid, fatty acid and isoprenoid metabolism
FFUJ_10963	2.01562	3.20393e-06	3.86448e-05	related to cutinase transcription factor 1 beta	transcriptional control
FFUJ_10964	1.66629	0.000128115	0.000748575	related to DUF1446 domain protein	-
FFUJ_10966	3.15432	1.96783e-07	5.03098e-06	related to sugar transporter	secondary metabolism
FFUJ_10968	1.58473	3.56381e-05	0.000261517	probable homocitrate synthase, mitochondrial precursor	biosynthesis of lysine
FFUJ_10974	2.56238	1.96024e-05	0.000162225	related to aminotriazole resistance protein	drug/toxin transport
FFUJ_10975	-1.28534	0.00222805	0.00791116	uncharacterized protein	-
FFUJ_10979	1.99815	2.97108e-05	0.000227059	uncharacterized protein	-
FFUJ_10980	1.91792	0.000239479	0.00125309	uncharacterized protein	regulation of secondary metabolism
FFUJ_10987	1.07706	0.00167257	0.00622125	uncharacterized protein	-
FFUJ_10994	-1.28057	0.0153069	0.0391338	uncharacterized protein	-
FFUJ_10998	2.04857	3.82611e-05	0.000277103	uncharacterized protein	-
FFUJ_11001	2.28552	1.76524e-05	0.000148439	uncharacterized protein	-
FFUJ_11018	-2.11882	0.000127725	0.000747243	uncharacterized protein	disease, virulence and defense
FFUJ_11048	1.30436	0.000435836	0.00204637	related to RTA1 - involved in 7-aminocholesterol resistance	detoxification
FFUJ_11053	-3.77025	3.53684e-05	0.000260056	uncharacterized protein	-
FFUJ_11062	-1.52789	0.00592852	0.0177637	probable isp4 protein	nitrogen, sulfur and selenium metabolism
FFUJ_11064	-1.93457	2.32539e-06	3.06858e-05	uncharacterized protein	-
FFUJ_11067	4.29389	6.52002e-09	4.25004e-07	related to putative tartrate transporter	allantoin and allantoate transport
FFUJ_11071	-7.78928	1.75703e-09	2.00607e-07	probable D-lactate dehydrogenase (cytochrome)	C-compound and carbohydrate metabolism
FFUJ_11072	-9.34012	4.84515e-11	2.56192e-08	related to allantoate permease	allantoin and allantoate transport
FFUJ_11074	-3.91193	4.71069e-08	1.67604e-06	related to arylformamidase	degradation of tryptophan
FFUJ_11078	-1.31752	0.000796138	0.00335872	uncharacterized protein	-
FFUJ_11087	2.64728	9.54563e-08	2.88348e-06	related to allantoate permease	secondary metabolism
FFUJ_11097	-1.11896	0.0131126	0.0343943	uncharacterized protein	secondary metabolism
FFUJ_11101	2.00722	4.62935e-06	5.15321e-05	related to beta-glucosidase	polysaccharide metabolism
FFUJ_11103	1.42608	8.10414e-05	0.0005093	probable D-lactate dehydrogenase (cytochrome)	C-compound and carbohydrate metabolism
FFUJ_11113	1.21436	0.000865296	0.00360514	related to sterol glucosyltransferase	lipid, fatty acid and isoprenoid metabolism
FFUJ_11116	-2.6788	3.49419e-06	4.1226e-05	uncharacterized protein	-
FFUJ_11122	-6.73809	1.91616e-07	4.954e-06	uncharacterized protein	-
FFUJ_11134	-1.58444	0.00117502	0.00466305	uncharacterized protein	-
FFUJ_11135	-1.72223	2.34161e-05	0.000186983	probable gEgh 16 protein	secondary metabolism
FFUJ_11142	-2.97665	6.62986e-06	6.81982e-05	probable general amino acid permease	amino acid/amino acid derivatives transport
FFUJ_11143	-1.73074	0.000741789	0.00316738	uncharacterized protein	-
FFUJ_11152	1.63978	0.00025317	0.00131686	uncharacterized protein	-
FFUJ_11154	6.66726	3.29544e-08	1.29715e-06	AAD14 - Putative aryl-alcohol dehydrogenase	metabolism of phenylalanine
FFUJ_11162	-5.46171	1.82691e-07	4.7838e-06	uncharacterized protein	-
FFUJ_11163	-7.32845	3.07381e-08	1.23368e-06	related to purine-cytosine permease	nucleotide/nucleoside/nucleobase metabolism
FFUJ_11165	1.9238	6.75709e-05	0.000437706	probable Xaa-Pro aminopeptidase	protein/peptide degradation
FFUJ_11173	1.25833	0.000466546	0.00216731	uncharacterized protein	-
FFUJ_11183	-4.43665	4.0328e-08	1.48559e-06	uncharacterized protein	-
FFUJ_11186	-1.7885	5.60264e-06	5.99114e-05	related to endo-1,3-beta-glucanase	polysaccharide metabolism
FFUJ_11207	-5.2815	1.51375e-10	4.55276e-08	related to fructosyl amino acid oxidase	secondary metabolism
FFUJ_11208	-3.71855	6.09388e-08	2.04786e-06	related to quinate transport protein	secondary metabolism
FFUJ_11221	-1.14399	0.00359834	0.0116956	uncharacterized protein	-
FFUJ_11225	-1.34507	2.75107e-05	0.000213145	related to amidohydrolase AmhX	nitrogen, sulfur and selenium metabolism
FFUJ_11227	-1.82614	7.21983e-07	1.24254e-05	probable beta-glucosidase precursor	sugar, glucoside, polyol and carboxylate catabolism
FFUJ_11234	-3.69287	8.68882e-06	8.42839e-05	related to integral membrane protein PTH11	virulence, disease factors
FFUJ_11235	-3.8178	1.34625e-05	0.00011864	uncharacterized protein	-
FFUJ_11246	-1.1954	0.00443983	0.013926	related to cocaine esterase	amino acid metabolism
FFUJ_11249	1.3822	0.000902316	0.00373651	uncharacterized protein	-
FFUJ_11266	1.36536	0.00159465	0.00599323	uncharacterized protein	-
FFUJ_11272	2.05574	6.95578e-07	1.20852e-05	related to beta-glucosidase	polysaccharide metabolism
FFUJ_11277	-1.10263	0.000496581	0.00227862	uncharacterized protein	-
FFUJ_11293	4.56031	3.59454e-08	1.38649e-06	related to TRI15 - putative transcription factor	secondary metabolism
FFUJ_11294	-3.72017	0.000193407	0.00104504	related to O-methyltransferase B	C-compound and carbohydrate metabolism
FFUJ_11309	2.74275	1.33204e-05	0.000117832	uncharacterized protein	-
FFUJ_11313	1.1834	2.77361e-06	3.49209e-05	uncharacterized protein	regulation of secondary metabolism
FFUJ_11345	-1.22122	0.00161201	0.00604609	uncharacterized protein	-
FFUJ_11347	-3.11559	8.87589e-06	8.59171e-05	related to integral membrane protein	disease, virulence and defense
FFUJ_11348	-1.37014	6.46892e-05	0.000423625	related to 2-polyprenyl-6-methoxyphenol hydroxylase and related FAD-dependent oxidoreductases	-
FFUJ_11352	-2.20286	7.6436e-05	0.000485426	related to methyltransferase	secondary metabolism
FFUJ_11359	1.40657	3.75269e-05	0.000272979	related to ketoreductases	C-compound and carbohydrate metabolism
FFUJ_11365	-2.20872	0.00111614	0.00446311	related to fructosyl amino acid oxidase	secondary metabolism
FFUJ_11371	5.3642	2.81399e-09	2.61953e-07	related to esterase/lipase	lipid, fatty acid and isoprenoid metabolism
FFUJ_11372	2.26631	7.3153e-07	1.25555e-05	uncharacterized protein	-
FFUJ_11392	2.34852	3.4178e-06	4.05852e-05	related to acid phosphatase Pho610	metabolism of vitamins, cofactors, and prosthetic groups
FFUJ_11393	1.6516	0.00355733	0.0115921	related to proposed vacuolar iron transport protein	homeostasis of metal ions (Na, K, Ca etc.)
FFUJ_11399	2.38993	8.24526e-06	8.09185e-05	related to cellulose binding protein CEL1	sugar, glucoside, polyol and carboxylate catabolism
FFUJ_11406	1.69418	0.00178708	0.00656872	related to Ca2+/calmodulin-dependent protein kinase Ibeta2	modification by phosphorylation, dephosphorylation, autophosphorylation
FFUJ_11414	1.01095	0.00031199	0.00156012	related to beta transducin-like protein	GTP binding
FFUJ_11427	-2.68517	1.40285e-06	2.09466e-05	uncharacterized protein	-
FFUJ_11431	1.28514	7.73979e-06	7.71127e-05	uncharacterized protein	-
FFUJ_11438	-1.77998	2.56591e-06	3.28916e-05	probable catalase 2	catalase reaction
FFUJ_11440	-1.12388	0.00300065	0.0100488	related to ADH2 - alcohol dehydrogenase II	C-2 compound and organic acid catabolism
FFUJ_11451	2.37831	3.25747e-06	3.90599e-05	uncharacterized protein	-
FFUJ_11452	1.14163	0.000169052	0.000934032	uncharacterized protein	-
FFUJ_11459	-1.05422	0.00946097	0.0262548	related to hydroxylase	C-compound and carbohydrate metabolism
FFUJ_11461	1.11864	0.00225306	0.00798298	uncharacterized protein	-
FFUJ_11463	2.58017	1.06694e-07	3.138e-06	related to tetracycline resistance proteins	-
FFUJ_11464	5.54525	6.26923e-09	4.11575e-07	related to tetracycline resistance proteins	-
FFUJ_11466	-2.10253	4.50982e-06	5.05177e-05	uncharacterized protein	-
FFUJ_11467	-1.39967	4.30624e-06	4.86523e-05	related to dihydroorotate dehydrogenase a	pyrimidine nucleotide/nucleoside/nucleobase metabolism
FFUJ_11468	3.71388	3.57517e-07	7.62319e-06	related to neutral amino acid permease	amino acid/amino acid derivatives transport
FFUJ_11488	1.18339	0.000194039	0.00104814	uncharacterized protein	-
FFUJ_11490	2.28173	1.28003e-07	3.6367e-06	related to phosphoglycolate phosphatase	-
FFUJ_11518	2.71072	8.32977e-06	8.16193e-05	related to putative multidrug transporter	secondary metabolism
FFUJ_11529	1.47236	0.000506932	0.00231686	uncharacterized protein	-
FFUJ_11536	-1.13862	3.19116e-05	0.000240174	related to nitrate assimilation regulatory protein nirA	assimilation of ammonia
FFUJ_11537	-1.6542	0.01232	0.0326884	uncharacterized protein	C-compound and carbohydrate metabolism
FFUJ_11546	1.46356	0.000103805	0.000626032	uncharacterized protein	-
FFUJ_11547	1.4843	3.75369e-06	4.35884e-05	probable lactonohydrolase	C-compound and carbohydrate metabolism
FFUJ_11555	1.28139	2.76438e-05	0.000214047	uncharacterized protein	-
FFUJ_11567	-1.66018	5.99375e-06	6.30922e-05	related to estradiol 17 beta-dehydrogenase	secondary metabolism
FFUJ_11571	-3.62107	1.41121e-07	3.88918e-06	related to Cytochrome P450 3A5	secondary metabolism
FFUJ_11582	2.25065	2.85102e-06	3.54824e-05	related to cholinesterase	lipid, fatty acid and isoprenoid metabolism
FFUJ_11583	1.25757	0.00020062	0.00107862	related to allantoate permease	allantoin and allantoate transport
FFUJ_11584	1.55508	9.41653e-05	0.000578331	uncharacterized protein	-
FFUJ_11585	2.90076	3.82747e-05	0.000277103	uncharacterized protein	-
FFUJ_11592	-1.46416	0.000142812	0.000816285	uncharacterized protein	-
FFUJ_11594	1.54572	8.60335e-05	0.000533559	uncharacterized protein	-
FFUJ_11595	2.20732	1.27977e-05	0.000114031	related to high affinity methionine permease	amino acid/amino acid derivatives transport
FFUJ_11602	1.19769	2.78142e-06	3.49713e-05	uncharacterized protein	-
FFUJ_11605	2.56037	2.11938e-05	0.000172688	related to acyl-CoA thiolesterase	lipid, fatty acid and isoprenoid metabolism
FFUJ_11615	-1.57101	0.00328327	0.0108257	uncharacterized protein	-
FFUJ_11626	-1.32205	0.000188422	0.0010214	related to beta-glucosidase	polysaccharide metabolism
FFUJ_11637	2.16058	0.000285367	0.00145027	related to hydrolases or acyltransferases (alpha/beta hydrolase superfamily)	secondary metabolism
FFUJ_11640	3.45639	2.48086e-06	3.20472e-05	probable lysine permease	amino acid/amino acid derivatives transport
FFUJ_11642	1.04019	0.00249827	0.0086468	related to glutamyl-tRNA	nitrogen, sulfur and selenium metabolism
FFUJ_11648	-2.66172	5.58533e-06	5.98308e-05	uncharacterized protein	-
FFUJ_11653	-1.08911	0.000203786	0.00109272	uncharacterized protein	-
FFUJ_11657	-2.16559	7.33115e-07	1.2571e-05	ANX-14 annexin XIV	protein binding
FFUJ_11661	-1.32886	1.17196e-05	0.000106966	uncharacterized protein	-
FFUJ_11663	-1.90588	1.44453e-06	2.12767e-05	uncharacterized protein	-
FFUJ_11664	-2.72883	2.57293e-07	5.99438e-06	related to multidrug resistance protein	drug/toxin transport
FFUJ_11669	2.49951	1.31224e-06	1.99353e-05	uncharacterized protein	-
FFUJ_11670	-1.20345	0.00121266	0.00478759	uncharacterized protein	disease, virulence and defense
FFUJ_11675	-7.94992	2.13662e-08	9.46392e-07	probable DUR3 - Urea permease	cation transport (H+, Na+, K+, Ca2+ , NH4+, etc.)
FFUJ_11684	1.33848	3.48548e-05	0.000257103	related to protein C21orf6 (GL011)	-
FFUJ_11685	-3.63109	6.16743e-05	0.000407365	uncharacterized protein	-
FFUJ_11686	-2.85016	0.000323683	0.00160739	related to diacylglycerol pyrophosphate phosphatase DPP1	regulation of lipid, fatty acid and isoprenoid metabolism
FFUJ_11704	-1.64003	0.000222943	0.00117695	probable endopeptidase K	protein/peptide degradation
FFUJ_11705	-2.47929	4.87439e-07	9.39215e-06	related to lipid binding protein Tfs1p	mitotic cell cycle and cell cycle control
FFUJ_11708	1.20317	0.000970411	0.00397285	uncharacterized protein	-
FFUJ_11710	1.14648	0.000360953	0.00176276	uncharacterized protein	-
FFUJ_11718	-2.00113	0.000308101	0.00154235	probable hydroxyacylglutathione hydrolase	amino acid metabolism
FFUJ_11728	2.94856	9.05944e-09	5.33441e-07	uncharacterized protein	-
FFUJ_11729	1.30049	0.000397158	0.00190332	probable DUR3 - Urea permease	cation transport (H+, Na+, K+, Ca2+ , NH4+, etc.)
FFUJ_11733	-4.39448	1.45567e-06	2.13894e-05	uncharacterized protein	-
FFUJ_11735	-2.60861	2.73464e-05	0.000212281	uncharacterized protein	-
FFUJ_11738	-3.3174	0.000153596	0.000866073	related to P-type ATPase	secondary metabolism
FFUJ_11743	1.93149	0.000168266	0.000931646	related to cytochrome P450 monooxygenase (lovA)	secondary metabolism
FFUJ_11753	-1.11438	0.000492345	0.00226427	uncharacterized protein	-
FFUJ_11778	-1.01915	0.00142606	0.00547263	related to cercosporin resistance protein	-
FFUJ_11788	-3.53464	2.65653e-08	1.10346e-06	related to potassium channel beta subunit protein	C-compound and carbohydrate metabolism
FFUJ_11789	-1.95888	8.10011e-06	7.98799e-05	related to D-arabinitol 2-dehydrogenase	C-compound and carbohydrate metabolism
FFUJ_11800	-2.30428	7.63258e-07	1.29583e-05	related to positive activator of transcription	secondary metabolism
FFUJ_11811	-6.5127	1.63021e-06	2.33931e-05	uncharacterized protein	-
FFUJ_11816	-2.10148	1.53729e-07	4.16176e-06	uncharacterized protein	disease, virulence and defense
FFUJ_11819	-1.00893	0.00156014	0.00589123	related to regulatory protein amdA	transcriptional control
FFUJ_11824	-3.98449	0.00058568	0.00260488	uncharacterized protein	-
FFUJ_11827	5.741	1.73979e-05	0.000146768	related to sugar transport protein STP1	C-compound and carbohydrate transport
FFUJ_11828	1.51705	1.42899e-06	2.11496e-05	uncharacterized protein	-
FFUJ_11830	2.08348	1.76036e-06	2.48151e-05	uncharacterized protein	-
FFUJ_11838	-1.45385	1.55595e-06	2.25386e-05	related to integral membrane protein	disease, virulence and defense
FFUJ_11840	-4.92805	6.92852e-07	1.20524e-05	uncharacterized protein	cellular signalling
FFUJ_11841	3.58447	5.03843e-09	3.67525e-07	related to ethionine resistance protein	drug/toxin transport
FFUJ_11846	-3.39925	2.34337e-06	3.08273e-05	related to thioredoxin	electron transport
FFUJ_11849	1.95001	2.66124e-06	3.37372e-05	related to sulfite oxidase and related enzymes	degradation of serine
FFUJ_11864	1.10944	0.000497239	0.00228107	related to fluconazole resistance protein (FLU1)	drug/toxin transport
FFUJ_11900	-3.42753	3.8049e-06	4.40438e-05	uncharacterized protein	-
FFUJ_11930	-1.72691	0.000399052	0.00191075	uncharacterized protein	-
FFUJ_11931	1.0542	2.71055e-05	0.000211107	uncharacterized protein	-
FFUJ_11937	2.56011	1.83996e-06	2.57202e-05	related to tol protein	fungal and other eukaryotic cell type differentiation
FFUJ_11938	-3.35306	6.14311e-07	1.10817e-05	uncharacterized protein	-
FFUJ_11939	-1.26701	0.00201617	0.00727689	related to arabinan endo-1,5-alpha-L-arabinosidase A precursor	sugar, glucoside, polyol and carboxylate catabolism
FFUJ_11965	-1.35117	8.63061e-06	8.38848e-05	uncharacterized protein	-
FFUJ_11969	1.40383	2.9014e-05	0.000222873	uncharacterized protein	regulation of secondary metabolism
FFUJ_11970	2.29781	3.83089e-06	4.4289e-05	uncharacterized protein	-
FFUJ_11971	2.23632	1.02176e-06	1.62473e-05	uncharacterized protein	-
FFUJ_11991	3.68824	9.53844e-09	5.4455e-07	related to C.carbonum toxD gene	secondary metabolism
FFUJ_11995	4.01355	5.21342e-10	9.3954e-08	uncharacterized protein	-
FFUJ_12000	3.09936	4.78179e-06	5.2983e-05	uncharacterized protein	secondary metabolism
FFUJ_12001	4.16218	1.10878e-07	3.24033e-06	related to major facilitator (MFS1) transporter	drug/toxin transport
FFUJ_12002	1.02067	0.00108311	0.00434997	uncharacterized protein	secondary metabolism
FFUJ_12003	7.08175	6.84763e-11	3.22066e-08	uncharacterized protein	secondary metabolism
FFUJ_12004	3.65406	3.79287e-08	1.4287e-06	related to phenylalanine ammonia-lyase	secondary metabolism
FFUJ_12008	-2.91634	5.19479e-07	9.78387e-06	related to non-ribosomal peptide synthetase	non-ribosomal peptide synthesis
FFUJ_12010	2.19682	1.08379e-05	0.000100465	related to benzoate 4-monooxygenase cytochrome P450	nitrogen, sulfur and selenium metabolism
FFUJ_12015	-2.08538	0.000109959	0.000657927	related to monooxygenase	secondary metabolism
FFUJ_12016	-2.14767	5.80839e-06	6.15743e-05	uncharacterized protein	-
FFUJ_12061	3.74744	1.6993e-06	2.41395e-05	uncharacterized protein	secondary metabolism
FFUJ_12074	2.93272	5.6093e-06	5.99477e-05	polyketide synthase	metabolism of polyketides
FFUJ_12083	1.2311	0.0196499	0.0482895	uncharacterized protein	secondary metabolism
FFUJ_12094	-1.20624	0.00428133	0.0135199	uncharacterized protein	-
FFUJ_12096	1.80381	9.03032e-06	8.69541e-05	probable alfa-L-rhamnosidase	-
FFUJ_12103	5.60557	5.93198e-08	2.00814e-06	probable LEU2 - beta-isopropyl-malate dehydrogenase	biosynthesis of leucine
FFUJ_12108	5.22313	2.23136e-06	2.98304e-05	uncharacterized protein	-
FFUJ_12109	5.83236	4.42761e-07	8.76086e-06	uncharacterized protein	-
FFUJ_12128	1.96756	6.07714e-06	6.36524e-05	related to monophenol monooxygenase (tyrosinase)	degradation of tyrosine
FFUJ_12137	-2.12294	2.03695e-05	0.000167232	uncharacterized protein	-
FFUJ_12139	5.02414	7.28449e-08	2.35331e-06	related to cytochrome b-large subunit	electron transport and membrane-associated energy conservation
FFUJ_12140	2.90348	7.63857e-08	2.41258e-06	uncharacterized protein	-
FFUJ_12147	-1.0644	2.03248e-05	0.000167089	uncharacterized protein	-
FFUJ_12149	-1.18464	1.20548e-05	0.000109138	related to DNA primase large chain	DNA synthesis and replication
FFUJ_12153	-1.65996	5.79857e-07	1.06377e-05	uncharacterized protein	-
FFUJ_12155	-1.34611	0.00382071	0.0122956	uncharacterized protein	cellular import
FFUJ_12185	1.06597	0.00549667	0.0166787	related to cytochrome P450 monooxygenase (lovA)	heme binding
FFUJ_12189	-3.3084	1.88045e-06	2.61867e-05	related to malate dehydrogenase	-
FFUJ_12210	1.38304	2.19684e-05	0.000177661	uncharacterized protein	-
FFUJ_12218	-1.82028	3.06227e-06	3.73834e-05	uncharacterized protein	-
FFUJ_12219	1.00717	0.000204623	0.00109629	related to transcription initiation factor IIE chain TFA1	general transcription activities
FFUJ_12225	2.36943	3.06844e-07	6.81208e-06	related to D-arabinitol 2-dehydrogenase	pentose-phosphate pathway
FFUJ_12235	1.69618	1.61685e-05	0.000138365	related to poly(A) polymerase	heavy metal binding (Cu, Fe, Zn)
FFUJ_12242	-1.07016	0.000296469	0.00149552	related to monocarboxylate transporter 2	secondary metabolism
FFUJ_12251	1.32225	3.60612e-06	4.21142e-05	related to NADPH:adrenodoxin oxidoreductase precursor, mitochondrial	lipid, fatty acid and isoprenoid metabolism
FFUJ_12268	1.77132	6.61251e-06	6.80959e-05	probable amino-acid N-acetyltransferase	amino acid metabolism
FFUJ_12286	1.17175	0.00318808	0.0105591	related to polymerase I core factor (CF) subunit	rRNA synthesis
FFUJ_12312	2.50631	1.61575e-08	7.79546e-07	uncharacterized protein	secondary metabolism
FFUJ_12324	1.15458	0.00169498	0.00628801	uncharacterized protein	-
FFUJ_12327	4.34342	1.47146e-09	1.79122e-07	uncharacterized protein	lipid, fatty acid and isoprenoid metabolism
FFUJ_12331	1.1681	1.71872e-05	0.000145124	related to BCS1 - mitochondrial protein of the AAA family of ATPases	assembly of protein complexes
FFUJ_12346	-1.45478	0.00280063	0.00949837	uncharacterized protein	-
FFUJ_12347	-4.69418	1.13937e-06	1.76891e-05	uncharacterized protein	-
FFUJ_12360	2.97161	1.54634e-08	7.53998e-07	related to gamma hydroxybutyrate dehydrogenase	C-compound and carbohydrate metabolism
FFUJ_12362	-2.61606	0.000105975	0.000637656	uncharacterized protein	-
FFUJ_12369	1.15884	2.04825e-05	0.00016801	probable citrate transport protein, mitochondrial	C-compound and carbohydrate transport
FFUJ_12376	-3.13874	2.43392e-07	5.7286e-06	related to dehydrogenases with different specificities (related to short-chain alcohol dehydrogenases)	secondary metabolism
FFUJ_12397	1.624	7.47877e-05	0.000477841	uncharacterized protein	-
FFUJ_12406	-1.02883	9.7388e-05	0.000595538	uncharacterized protein	secondary metabolism
FFUJ_12415	-1.11868	0.000794356	0.00335367	uncharacterized protein	-
FFUJ_12416	1.96667	0.00158049	0.0059485	uncharacterized protein	-
FFUJ_12423	-3.58839	1.92609e-08	8.91821e-07	uncharacterized protein	-
FFUJ_12424	-1.24032	1.00551e-05	9.43992e-05	uncharacterized protein	-
FFUJ_12431	-1.15986	0.000172463	0.00094888	related to dienelactone hydrolase and related enzymes	-
FFUJ_12442	3.8339	1.51501e-07	4.11966e-06	uncharacterized protein	-
FFUJ_12443	5.5978	5.38524e-08	1.84686e-06	uncharacterized protein	-
FFUJ_12458	2.44458	2.27581e-06	3.02269e-05	uncharacterized protein	-
FFUJ_12469	1.46995	1.28793e-06	1.9647e-05	related to lysophospholipase	-
FFUJ_12473	1.17184	0.000404332	0.0019305	uncharacterized protein	-
FFUJ_12475	1.76637	7.56449e-05	0.000481143	uncharacterized protein	-
FFUJ_12479	-2.79258	1.28929e-07	3.65736e-06	uncharacterized protein	-
FFUJ_12480	-3.21614	1.01221e-06	1.61375e-05	related to triacylglycerol lipase V precursor	metabolism of beta-lactams
FFUJ_12481	-2.3486	1.57863e-05	0.000135663	uncharacterized protein	-
FFUJ_12482	-1.57209	0.000840659	0.00351604	related to alkaline protease (oryzin)	protein/peptide degradation
FFUJ_12483	-3.93405	2.19275e-07	5.35598e-06	related to methyltransferase	secondary metabolism
FFUJ_12492	1.42443	0.00511901	0.0157065	related to zinc-containing long-chain alcohol dehydrogenase	C-compound and carbohydrate metabolism
FFUJ_12499	-1.42012	0.00134696	0.00521807	uncharacterized protein	-
FFUJ_12514	-5.28544	2.05696e-09	2.14835e-07	uncharacterized protein	secondary metabolism
FFUJ_12515	-9.25199	6.95539e-12	1.2218e-08	choline permease	secondary metabolism
FFUJ_12516	-1.69939	5.22802e-05	0.000356989	uncharacterized protein	-
FFUJ_12525	1.74065	1.78095e-05	0.000149623	uncharacterized protein	-
FFUJ_12528	-1.55939	3.87758e-05	0.000279959	related to HNM1 - Choline permease	secondary metabolism
FFUJ_12529	-2.49092	1.26477e-05	0.000113233	uncharacterized protein	-
FFUJ_12541	2.41933	5.38767e-05	0.000365582	uncharacterized protein	-
FFUJ_12543	1.07224	5.83744e-05	0.000389524	uncharacterized protein	-
FFUJ_12548	5.85528	2.13306e-06	2.87991e-05	related to quinate transport protein	C-compound and carbohydrate transport
FFUJ_12549	4.02689	1.78656e-09	2.01577e-07	related to putative tartrate transporter	allantoin and allantoate transport
FFUJ_12550	2.58009	3.9649e-07	8.11612e-06	uncharacterized protein	-
FFUJ_12551	1.70387	7.52894e-06	7.55854e-05	related to pisatin demethylase cytochrome P450	detoxification involving cytochrome P450
FFUJ_12555	3.28949	2.02011e-07	5.11668e-06	uncharacterized protein	-
FFUJ_12558	1.97857	1.04626e-06	1.65474e-05	uncharacterized protein	-
FFUJ_12568	1.5732	4.09927e-07	8.28782e-06	uncharacterized protein	-
FFUJ_12570	1.34994	0.000433748	0.00203917	uncharacterized protein	-
FFUJ_12573	1.4426	0.000217056	0.00115182	uncharacterized protein	-
FFUJ_12581	3.18891	8.68214e-08	2.66436e-06	uncharacterized protein	secondary metabolism
FFUJ_12582	1.99005	8.08888e-06	7.9812e-05	uncharacterized protein	secondary metabolism
FFUJ_12586	4.44721	0.00041001	0.00195103	probable glucan 1,4-alpha-glucosidase	secondary metabolism
FFUJ_12589	-1.23731	0.0107009	0.0290766	uncharacterized protein	-
FFUJ_12591	4.94792	9.6597e-06	9.15282e-05	related to phosphoribulokinase/uridine kinase family protein	-
FFUJ_12597	-1.17288	0.000107784	0.000647266	uncharacterized protein	-
FFUJ_12598	2.37712	9.41263e-05	0.000578285	uncharacterized protein	-
FFUJ_12599	2.23775	8.7486e-08	2.67582e-06	uncharacterized protein	-
FFUJ_12600	4.3022	1.36993e-06	2.0641e-05	related to fluconazole resistance protein (FLU1)	resistance proteins
FFUJ_12608	8.59137	6.1501e-10	1.05215e-07	uncharacterized protein	-
FFUJ_12609	8.89461	6.84126e-10	1.08097e-07	uncharacterized protein	-
FFUJ_12610	7.06035	2.02786e-09	2.14231e-07	uncharacterized protein	-
FFUJ_12613	1.62913	9.51596e-07	1.53172e-05	related to monocarboxylate transporter	C-compound and carbohydrate transport
FFUJ_12629	6.79487	4.11001e-09	3.30062e-07	probable inosine triphosphate pyrophosphatase	purin nucleotide/nucleoside/nucleobase metabolism
FFUJ_12634	-1.10109	0.00254991	0.00879078	related to pisatin demethylase (cytochrome P450)	defense related proteins
FFUJ_12641	3.00832	1.71526e-05	0.000145032	related to Rossmann fold nucleotide-binding protein	biosynthesis of lysine
FFUJ_12651	1.52499	0.000594119	0.00263413	uncharacterized protein	protein binding
FFUJ_12652	2.90986	0.000333676	0.00164661	related to protein-arginine deiminase type II	DNA conformation modification (e.g. chromatin)
FFUJ_12653	2.98055	3.82775e-06	4.42805e-05	uncharacterized protein	-
FFUJ_12654	4.21596	1.51046e-06	2.20011e-05	related to GrpB domain protein	-
FFUJ_12655	4.1967	1.34603e-06	2.03811e-05	related to ankyrin	protein binding
FFUJ_12659	1.34092	0.00119765	0.00473917	related beta-lactamase	-
FFUJ_12660	1.27428	0.000726384	0.00311274	related to RNA EXonuclease	polynucleotide degradation
FFUJ_12667	2.62566	1.1515e-06	1.78624e-05	uncharacterized protein	-
FFUJ_12674	1.80887	0.0175196	0.0438157	probable beta-glucosidase precursor	sugar, glucoside, polyol and carboxylate catabolism
FFUJ_12682	1.53993	0.00497605	0.0153344	uncharacterized protein	lipid, fatty acid and isoprenoid metabolism
FFUJ_12683	2.3813	1.43275e-06	2.1171e-05	FOX-2 multifunctional beta-oxidation protein	tetracyclic and pentacyclic triterpenes (cholesterin, steroids and hopanoids) metabolism
FFUJ_12687	1.1237	0.000578677	0.00257997	related to general amidase	nitrogen, sulfur and selenium metabolism
FFUJ_12690	-3.72388	8.24067e-07	1.37584e-05	uncharacterized protein	-
FFUJ_12708	-1.09842	0.00245292	0.00853971	related to C.carbonum toxD protein	secondary metabolism
FFUJ_12717	1.66465	0.00118781	0.00470872	related to NADH oxidase	secondary metabolism
FFUJ_12720	6.72797	3.23528e-10	7.16518e-08	uncharacterized protein	-
FFUJ_12722	2.70132	1.02064e-05	9.55756e-05	probable alpha-N-arabinofuranosidase / alpha-L-arabinofuranosidase	polysaccharide metabolism
FFUJ_12725	5.74601	2.26405e-09	2.23828e-07	related to SAM-dependent methyltransferases	-
FFUJ_12731	2.10228	5.33688e-06	5.78434e-05	related to AAC-rich mRNA clone AAC11 protein	-
FFUJ_12763	-1.67344	0.000181435	0.000989949	uncharacterized protein	-
FFUJ_12770	2.11212	0.00046038	0.002143	related to benzoate 4-monooxygenase cytochrome P450	biosynthesis of phenylalanine
FFUJ_12775	1.23539	0.000125004	0.000734131	uncharacterized protein	-
FFUJ_12785	-1.47686	3.04564e-05	0.00023163	uncharacterized protein	-
FFUJ_12800	-2.65536	0.00104178	0.0042134	related to Oxidoreductase, short-chain dehydrogenase	metabolism of vitamins, cofactors, and prosthetic groups
FFUJ_12802	-3.8915	5.41302e-09	3.81234e-07	related to transporter protein HOL1	drug/toxin transport
FFUJ_12810	1.85487	0.00112339	0.00448138	related to salicylate hydroxylase	secondary metabolism
FFUJ_12835	2.23326	1.27545e-06	1.94729e-05	ATH1 - Acid trehalase, vacuolar	sugar, glucoside, polyol and carboxylate anabolism
FFUJ_12836	1.83323	1.87343e-05	0.000156605	uncharacterized protein	-
FFUJ_12844	-1.78591	1.53257e-06	2.22701e-05	uncharacterized protein	-
FFUJ_12846	-2.80774	8.16594e-07	1.36709e-05	uncharacterized protein	-
FFUJ_12847	-5.76344	2.0636e-08	9.16257e-07	related to pisatin demethylase (cytochrome P450)	detoxification involving cytochrome P450
FFUJ_12858	2.4777	1.08469e-05	0.000100498	related to NADPH quinone oxidoreductase homolog PIG3	C-compound and carbohydrate metabolism
FFUJ_12859	-5.91546	5.98278e-09	4.0284e-07	uncharacterized protein	-
FFUJ_12864	6.76817	1.68484e-09	1.97266e-07	uncharacterized protein	-
FFUJ_12868	-1.07035	0.00135671	0.00524812	uncharacterized protein	-
FFUJ_12875	1.48281	1.11896e-05	0.00010336	uncharacterized protein	-
FFUJ_12886	-1.40302	0.0118535	0.0316565	uncharacterized protein	-
FFUJ_12910	1.1577	8.41823e-05	0.000523845	related to CIT2 - citrate (si)-synthase, peroxisomal	sugar, glucoside, polyol and carboxylate catabolism
FFUJ_12916	1.61252	0.000162184	0.000906161	uncharacterized protein	-
FFUJ_12925	-1.4317	0.00089863	0.00372376	uncharacterized protein	-
FFUJ_12935	-7.84594	2.34399e-10	5.78161e-08	probable uracil permease	nucleotide/nucleoside/nucleobase transport
FFUJ_12937	-2.24047	8.49187e-05	0.000527892	uncharacterized protein	-
FFUJ_12938	-3.95182	2.1828e-06	2.93306e-05	related to transcription activator protein acu-15	regulation of secondary metabolism
FFUJ_12943	1.49205	0.000608816	0.00268504	probable alpha-glucuronidase precursor	polysaccharide metabolism
FFUJ_12956	-3.54428	5.81942e-09	3.96195e-07	uncharacterized protein	-
FFUJ_12957	-2.97457	3.17148e-08	1.25776e-06	related to HOL1 - Putative substrate-H+ antiporter - unknown biological function	drug/toxin transport
FFUJ_12975	-1.29542	0.00898035	0.0251335	related to nicotinamide mononucleotide permease	vitamine/cofactor transport
FFUJ_12977	2.4164	0.00030633	0.00153474	uncharacterized protein	protein processing (proteolytic)
FFUJ_12978	3.61562	5.87698e-06	6.20565e-05	uncharacterized protein	-
FFUJ_12980	2.13131	3.59914e-06	4.20934e-05	uncharacterized protein	-
FFUJ_12988	1.44788	0.000397038	0.00190332	uncharacterized protein	-
FFUJ_13002	-1.5702	0.00100386	0.00408431	probable chitin binding protein	polysaccharide metabolism
FFUJ_13018	1.33807	0.000431202	0.00202927	related to Structure-specific endonuclease subunit SLX1	DNA synthesis and replication
FFUJ_13023	-1.00357	0.000470025	0.00217852	related to endocytosis ankyrin repeat protein Nuc-2	protein binding
FFUJ_13069	-1.61186	0.00290176	0.00977247	uncharacterized protein	-
FFUJ_13078	-1.03063	1.96185e-05	0.000162225	related to MEVALONATE KINASE	isoprenoid metabolism
FFUJ_13089	1.00654	3.66258e-05	0.000267165	probable ornithine decarboxylase	biosynthesis of polyamines
FFUJ_13095	1.35608	0.0161571	0.0409542	uncharacterized protein	-
FFUJ_13106	1.53771	4.33827e-06	4.8954e-05	related to human BCS1 protein	assembly of protein complexes
FFUJ_13116	1.06809	0.000280085	0.00142895	uncharacterized protein	secondary metabolism
FFUJ_13117	1.18381	7.23452e-05	0.000464657	uncharacterized protein	-
FFUJ_13126	2.10068	2.49061e-06	3.21506e-05	uncharacterized protein	-
FFUJ_13127	4.11408	1.10246e-08	6.03985e-07	related to carboxyphosphonoenolpyruvate phosphonomutase-like protein	C-compound and carbohydrate metabolism
FFUJ_13130	2.28059	1.67564e-06	2.39143e-05	related to phenylcoumaran benzylic ether reductase	defense related proteins
FFUJ_13131	1.15145	0.000821313	0.00345004	uncharacterized protein	-
FFUJ_13132	-2.21425	4.81348e-06	5.3302e-05	uncharacterized protein	-
FFUJ_13133	-2.47408	1.06792e-06	1.67638e-05	related to Lactam utilization protein lamB	C-compound and carbohydrate metabolism
FFUJ_13134	-7.00683	3.02026e-09	2.7349e-07	related to HOL1, putative substrate-H+ antiporter	drug/toxin transport
FFUJ_13152	-2.0134	8.46706e-06	8.2744e-05	uncharacterized protein	-
FFUJ_13156	-1.22243	1.31725e-05	0.000116692	uncharacterized protein	-
FFUJ_13168	-2.4262	2.96707e-08	1.20134e-06	related to Mechanosensitive ion channel family	-
FFUJ_13193	2.1381	0.00011943	0.000705225	uncharacterized protein	-
FFUJ_13194	1.63367	0.000913071	0.00377102	probable 4-hydroxyphenylpyruvate dioxygenase	biosynthesis of glycine
FFUJ_13195	1.54519	6.66677e-05	0.000433034	related to transcription factor TFIIH chain p47	general transcription activities
FFUJ_13225	2.14223	4.83235e-06	5.34144e-05	probable cobyrinic acid a,c-diamide synthase	-
FFUJ_13238	2.94392	1.98696e-08	9.01349e-07	uncharacterized protein	-
FFUJ_13259	1.46477	6.90381e-05	0.000446223	probable DNA polymerase epsilon, calytic chain POL2	-
FFUJ_13260	2.77749	6.72146e-09	4.35049e-07	related to CUE3 Meiotic induced gene, protein has a CUE domain that binds ubiquitin	DNA conformation modification (e.g. chromatin)
FFUJ_13276	-2.81702	1.68044e-05	0.000142789	uncharacterized protein	-
FFUJ_13277	2.19335	1.12613e-05	0.000103658	uncharacterized protein	-
FFUJ_13278	1.70075	2.20101e-06	2.95537e-05	related to enoyl-CoA hydratase precursor, mitochondrial	lipid, fatty acid and isoprenoid metabolism
FFUJ_13281	-1.68834	0.00156204	0.00589667	uncharacterized protein	-
FFUJ_13288	1.93321	2.83786e-07	6.44689e-06	probable imidazoleglycerol-phosphate dehydratase	biosynthesis of histidine
FFUJ_13289	2.57712	3.3614e-07	7.30369e-06	probable glutamate N-acetyltransferase precursor	amino acid metabolism
FFUJ_13290	1.29347	2.74085e-05	0.000212673	related to translation initiation factor eIF2B, 71 kDa (delta) subunit	translation initiation
FFUJ_13293	2.98625	3.30801e-08	1.29931e-06	probable arginosuccinate synthetase	metabolism of urea cycle, creatine and polyamines
FFUJ_13310	1.39668	9.25558e-07	1.49636e-05	probable 3-isopropylmalate dehydrogenase beta	biosynthesis of leucine
FFUJ_13347	1.90481	6.84157e-06	7.00232e-05	uncharacterized protein	-
FFUJ_13368	-2.02234	0.000214703	0.00114165	uncharacterized protein	-
FFUJ_13376	1.44761	1.61448e-05	0.000138227	related to thioredoxin	-
FFUJ_13392	-1.10548	0.000110746	0.000662027	related to CDP diacylglycerol-inositol 3-phosphatidyltransferase	phospholipid metabolism
FFUJ_13394	-2.14485	8.19123e-05	0.000513369	uncharacterized protein	-
FFUJ_13408	1.00773	3.04413e-05	0.000231611	related to deoxyribonuclease	DNA degradation
FFUJ_13411	1.06637	2.91773e-05	0.000223754	uncharacterized protein	-
FFUJ_13423	1.7655	3.87592e-07	8.00482e-06	related to 1-aminocyclopropane-2-carboxylate synthase 2	nitrogen metabolism
FFUJ_13433	1.40643	5.46719e-05	0.000369885	related to para-aminobenzoic acid synthetase	resistance proteins
FFUJ_13438	2.13297	8.26162e-07	1.37679e-05	uncharacterized protein	-
FFUJ_13439	1.1334	0.00133135	0.00516632	related to protein conferring sensitivity to killer toxin	transcription elongation
FFUJ_13443	2.3488	6.80153e-07	1.19186e-05	related to Rossmann fold nucleotide-binding protein	biosynthesis of lysine
FFUJ_13445	1.91266	8.94469e-06	8.62893e-05	related to 3-phosphoserine aminotransferase	biosynthesis of glycine
FFUJ_13457	1.1648	1.2261e-05	0.0001105	uncharacterized protein	-
FFUJ_13458	1.34363	1.96044e-05	0.000162225	related to integral membrane protein	-
FFUJ_13474	1.13669	9.43649e-06	9.00631e-05	related to aldo-keto reductase YPR1	secondary metabolism
FFUJ_13475	2.36777	1.90468e-07	4.93672e-06	related to mitotic apparatus protein p62	-
FFUJ_13480	2.35216	0.00261708	0.00898025	uncharacterized protein	-
FFUJ_13514	2.41626	4.90677e-07	9.43948e-06	probable ornithine carbamoyltransferase precursor	metabolism of urea cycle, creatine and polyamines
FFUJ_13515	1.76303	2.05625e-07	5.15868e-06	probable acetolactate synthase small subunit precursor	amino acid metabolism
FFUJ_13520	1.75818	6.08639e-06	6.3713e-05	related to DNA Polymerase iota (POLI)	DNA synthesis and replication
FFUJ_13526	1.39648	4.45318e-05	0.00031294	probable glycine hydroxymethyltransferase, cytosolic	amino acid metabolism
FFUJ_13536	3.00009	0.000300172	0.00150965	related to carrier protein YMC1, mitochondrial	mitochondrial transport
FFUJ_13538	-1.01188	7.96281e-05	0.000501275	uncharacterized protein	-
FFUJ_13560	1.8075	0.000246309	0.00128481	uncharacterized protein	-
FFUJ_13566	2.05048	1.16494e-05	0.000106537	uncharacterized protein	-
FFUJ_13568	-1.11387	2.50467e-05	0.000197177	related to zinc transporter	heavy metal ion transport (Cu+, Fe3+, etc.)
FFUJ_13573	1.04728	0.00813377	0.0231304	related to monocarboxylate transporter 2	secondary metabolism
FFUJ_13579	1.27608	3.6188e-05	0.000264707	probable succinyl-CoA:3-ketoacid-coenzyme A transferase, mitochondrial precursor	C-compound and carbohydrate metabolism
FFUJ_13594	1.56938	5.89704e-07	1.07646e-05	related to DUF167 domain protein	-
FFUJ_13597	1.11797	3.70532e-05	0.000269902	related to GCD6 - translation initiation factor eIF2b epsilon, 81 kDa subunit	translation initiation
FFUJ_13614	1.36552	2.80175e-06	3.50642e-05	probable MAK3 - N-acetyltransferase	modification by acetylation, deacetylation
FFUJ_13615	1.80739	1.30243e-05	0.000115658	uncharacterized protein	-
FFUJ_13616	1.21656	0.00161806	0.00606358	uncharacterized protein	-
FFUJ_13626	-2.42208	2.64794e-05	0.000206773	probable aflatoxin efflux pump AFLT	secondary metabolism
FFUJ_13636	1.74481	0.0152596	0.0390236	uncharacterized protein	-
FFUJ_13651	3.3772	3.30682e-07	7.23642e-06	related to O-succinylhomoserine (thiol)-lyase	amino acid metabolism
FFUJ_13653	3.24639	3.463e-08	1.3544e-06	related to dnaJ-like proteins	protein folding and stabilization
FFUJ_13655	1.56409	1.11973e-05	0.000103379	uncharacterized protein	-
FFUJ_13659	1.53144	2.77192e-06	3.49209e-05	uncharacterized protein	-
FFUJ_13668	1.13759	9.86539e-05	0.000601877	probable Rad54 homolog MUS-25	DNA repair
FFUJ_13671	1.13483	6.62674e-05	0.000431807	probable metallo-beta-lactamase domain protein	secondary metabolism
FFUJ_13687	-2.04311	0.000771919	0.00327624	related to glucanase	sugar, glucoside, polyol and carboxylate catabolism
FFUJ_13688	1.47528	0.0010299	0.00417218	uncharacterized protein	-
FFUJ_13708	-2.93298	7.61145e-07	1.2943e-05	related to pathway-specific regulatory protein nit-4	transcriptional control
FFUJ_13718	2.77354	1.28891e-05	0.000114679	uncharacterized protein	-
FFUJ_13722	-2.7057	4.6997e-07	9.16779e-06	probable DUF895 domain membrane protein	-
FFUJ_13723	-1.21043	0.00290694	0.00978671	uncharacterized protein	-
FFUJ_13724	1.67683	0.000444405	0.00208129	related to diaminopropionate ammonia-lyase	biosynthesis of arginine
FFUJ_13735	-1.78786	1.06941e-06	1.67729e-05	uncharacterized protein	-
FFUJ_13736	-1.07225	0.000781577	0.00330807	uncharacterized protein	-
FFUJ_13751	-4.36551	4.04796e-05	0.000290549	uncharacterized protein	-
FFUJ_13756	2.2508	0.000137166	0.000789917	uncharacterized protein	-
FFUJ_13757	-1.18918	0.000225845	0.00119159	uncharacterized protein	-
FFUJ_13776	-2.80246	0.000107839	0.000647384	uncharacterized protein	-
FFUJ_13782	-1.56964	0.000105186	0.000633319	uncharacterized protein	-
FFUJ_13790	-1.25165	4.5582e-06	5.09936e-05	probable kinesin-related protein KLPA	mitotic cell cycle and cell cycle control
FFUJ_13792	1.16532	0.000201508	0.00108263	probable dihydroxy-acid dehydratase	amino acid metabolism
FFUJ_13805	-1.38424	0.000229432	0.00120774	related to raffinose invertase	C-compound and carbohydrate metabolism
FFUJ_13806	-1.17429	0.000162847	0.000909586	related to DAL81 - transcriptional activator for allantoin and GABA catabolic genes	regulation of nitrogen, sulfur and selenium metabolism
FFUJ_13814	2.08128	2.72917e-05	0.000211946	uncharacterized protein	-
FFUJ_13815	-1.21394	0.000577211	0.00257531	uncharacterized protein	-
FFUJ_13836	-5.11403	5.30186e-09	3.77873e-07	probable ammonium transporter MEPa	cation transport (H+, Na+, K+, Ca2+ , NH4+, etc.)
FFUJ_13844	-3.66496	1.21401e-07	3.48141e-06	uncharacterized protein	-
FFUJ_13845	-2.76188	4.78751e-07	9.27335e-06	uncharacterized protein	-
FFUJ_13847	-1.63783	5.87021e-06	6.20515e-05	uncharacterized protein	-
FFUJ_13851	-3.35683	5.41309e-07	1.00916e-05	uncharacterized protein	-
FFUJ_13853	-1.70814	0.00138199	0.00532796	uncharacterized protein	-
FFUJ_13854	1.31812	1.71414e-05	0.000145004	uncharacterized protein	-
FFUJ_13887	-1.16869	0.0147753	0.0379489	probable succinyl-CoA 3-ketoacid-coenzyme A transferase, mitochondrial precursor	C-compound and carbohydrate metabolism
FFUJ_13892	1.6805	0.000145995	0.000831378	related to DUF895 domain membrane protein	-
FFUJ_13895	-3.79134	1.23895e-06	1.90315e-05	uncharacterized protein	-
FFUJ_13900	-1.51965	3.22678e-05	0.000242398	related to ECM32 - DNA dependent ATPase/DNA helicase B	tRNA synthesis
FFUJ_13908	3.40491	1.45092e-08	7.18892e-07	probable saccharopine dehydrogenase (NAD, L-lysine-forming)	biosynthesis of lysine
FFUJ_13909	2.85476	1.93165e-07	4.96183e-06	probable high affinity methionine permease	amino acid/amino acid derivatives transport
FFUJ_13915	6.1477	2.58638e-10	6.16994e-08	uncharacterized protein	-
FFUJ_13916	1.21018	0.00153684	0.00582357	uncharacterized protein	-
FFUJ_13917	1.70041	0.000136193	0.000786028	uncharacterized protein	-
FFUJ_13921	3.16914	6.23238e-07	1.1166e-05	uncharacterized protein	-
FFUJ_13961	1.35399	0.00140321	0.00540298	uncharacterized protein	-
FFUJ_13976	-3.96544	1.91494e-08	8.89537e-07	related to amine oxidase	secondary metabolism
FFUJ_13982	-6.80163	8.03134e-11	3.35527e-08	related to GABA transport protein	amino acid/amino acid derivatives transport
FFUJ_13984	-1.60821	4.41111e-05	0.000310671	related to Tripeptidyl-peptidase I precursor	protein/peptide degradation
FFUJ_13987	-2.0256	6.12589e-05	0.000404912	uncharacterized protein	-
FFUJ_13988	-2.49832	0.0020646	0.00741821	uncharacterized protein	-
FFUJ_13994	3.34076	6.03693e-07	1.09655e-05	related to C6 zink-finger protein PRO1A	regulation of secondary metabolism
FFUJ_13995	8.10894	6.79991e-10	1.08097e-07	probable neutral amino acid permease	amino acid/amino acid derivatives transport
FFUJ_13998	-2.76371	2.09317e-07	5.19253e-06	related to amidohydrolase family protein	RNA binding
FFUJ_14018	2.55858	0.00273162	0.00931071	uncharacterized protein	-
FFUJ_14025	-1.1204	0.0136662	0.0355572	related to toxD protein	secondary metabolism
FFUJ_14038	2.71785	0.000169366	0.000935192	related to aryl-alcohol dehydrogenases	metabolism of phenylalanine
FFUJ_14046	-2.23402	0.000366187	0.00178256	related to vacuolar Ca2+/H+ antiporter	cation transport (H+, Na+, K+, Ca2+ , NH4+, etc.)
FFUJ_14048	-2.28665	0.00105323	0.00425061	uncharacterized protein	-
FFUJ_14053	1.44891	5.42535e-05	0.000367596	uncharacterized protein	lipid, fatty acid and isoprenoid metabolism
FFUJ_14071	2.1944	0.0086776	0.0244238	related to chitin synthase/hyaluronan synthase (glycosyltransferases)	sugar, glucoside, polyol and carboxylate metabolism
FFUJ_14091	1.15471	0.000425109	0.0020078	related to major facilitator MirA	siderophore-iron transport
FFUJ_14117	-1.98963	6.63837e-05	0.000431961	uncharacterized protein	-
FFUJ_14120	1.17298	0.00107457	0.00432226	probable cutinase transcription factor 1 beta	transcriptional control
FFUJ_14121	1.39087	3.16978e-05	0.000239191	related to NADPH:quinone reductase and related Zn-dependent oxidoreductases	secondary metabolism
FFUJ_14122	1.86008	7.26623e-06	7.34697e-05	uncharacterized protein	-
FFUJ_14123	1.04703	0.000322605	0.00160404	uncharacterized protein	-
FFUJ_14132	-1.56909	2.38194e-05	0.000189626	uncharacterized protein	-
FFUJ_14144	2.62952	1.12046e-05	0.000103395	uncharacterized protein	-
FFUJ_14149	3.22113	1.40651e-06	2.09637e-05	uncharacterized protein	-
FFUJ_14161	-3.44532	5.18908e-07	9.78314e-06	uncharacterized protein	-
FFUJ_14173	2.69397	0.000543086	0.00244562	uncharacterized protein	-
FFUJ_14174	1.69342	0.0106036	0.0288678	related to fructosyl amino acid oxidase	secondary metabolism
FFUJ_14175	3.53205	4.08362e-08	1.49532e-06	uncharacterized protein	metabolism of polyamines
FFUJ_14176	2.85299	2.6327e-05	0.000205671	uncharacterized protein	-
FFUJ_14192	5.11691	1.34933e-08	6.85175e-07	uncharacterized protein	-
FFUJ_14198	2.27748	0.000753798	0.00321343	uncharacterized protein	-
FFUJ_14214	-2.5918	5.27768e-08	1.82358e-06	uncharacterized protein	regulation of nitrogen, sulfur and selenium metabolism
FFUJ_14221	1.76059	0.00170619	0.00631812	uncharacterized protein	DNA repair
FFUJ_14222	2.72645	1.10318e-06	1.72584e-05	uncharacterized protein	-
FFUJ_14231	2.19012	4.43446e-06	4.99085e-05	uncharacterized protein	-
FFUJ_14233	1.22629	0.0024734	0.00858336	related to promoter binding protein RUSH-1alpha	transcriptional control
FFUJ_14234	1.39824	0.00709345	0.0206578	uncharacterized protein	secondary metabolism
FFUJ_14252	2.10895	1.45692e-06	2.13907e-05	uncharacterized protein	secondary metabolism
FFUJ_14255	2.32653	3.70572e-06	4.31403e-05	L-amino-acid oxidase	amino acid metabolism
FFUJ_14260	1.9902	3.18321e-05	0.000239713	related to adenine phosphoribosyltransferase	nucleotide/nucleoside/nucleobase metabolism
FFUJ_14262	-1.85075	0.000137376	0.000790872	uncharacterized protein	-
FFUJ_14266	1.19005	4.85944e-05	0.000336075	uncharacterized protein	-
FFUJ_14268	1.15723	0.0188699	0.046691	uncharacterized protein	-
FFUJ_14271	1.86609	0.00261938	0.00898646	uncharacterized protein	-
FFUJ_14280	8.31574	1.31087e-08	6.76864e-07	related to neutral amino acid permease	amino acid/amino acid derivatives transport
FFUJ_14281	1.00492	0.000950457	0.00390333	uncharacterized protein	-
FFUJ_14286	6.70359	1.95049e-08	8.94165e-07	probable aspartate aminotransferase, cytoplasmic	metabolism of the aspartate family
FFUJ_14293	2.08562	0.000131534	0.000764658	uncharacterized protein	-
FFUJ_14294	2.35756	7.85224e-05	0.000496013	uncharacterized protein	-
FFUJ_14295	1.22127	0.000313283	0.00156403	related to ankyrin 3	protein binding
FFUJ_14299	2.4863	0.000597062	0.00264271	uncharacterized protein	-
FFUJ_14300	-1.35073	0.00102805	0.00416707	uncharacterized protein	-
FFUJ_14301	-1.7101	4.98046e-06	5.46572e-05	related to gibberellin 20-oxidase	isoprenoid metabolism
FFUJ_14302	-6.66837	1.41817e-11	1.6293e-08	related to uracil permease	nucleotide/nucleoside/nucleobase transport
FFUJ_14322	-1.33623	0.00276459	0.00940216	uncharacterized protein	-
FFUJ_14325	-5.26887	1.92919e-07	4.96183e-06	related to dTDP-glucose 4,6-dehydratase	nucleotide-sugar metabolism
FFUJ_14344	5.72007	1.24016e-08	6.47629e-07	uncharacterized protein	-
FFUJ_14347	1.74388	0.000656147	0.00285542	uncharacterized protein	-
[truncated: 97 more rows]

## Sheet: b) AreB only
S2b Table Differential regulated genes exclusively affected in ΔAREB and not ΔAREA compared to wild type and cultivated under limiting (6 mM Gln) nitrogen conditions.
Differential expression is depicted by log2 fold changes (logFC). P.Values and false discorvery rates (FDR) indicate significance of the observation.
	ΔAREB
Gene code	logFC	P.Value	FDR	Gene description	FunCat Category
FFUJ_00001	1.01809	0.111209	0.196246
FFUJ_00005	3.1422	5.50807e-06	0.000107369	related to isoamyl alcohol oxidase	secondary metabolism
FFUJ_00009	2.01474	0.000148173	0.00105981	uncharacterized protein	secondary metabolism
FFUJ_00012	2.07364	3.37059e-05	0.000364889	uncharacterized protein	secondary metabolism
FFUJ_00015	-1.87377	1.40525e-06	4.2626e-05	uncharacterized protein	degradation of lysine
FFUJ_00034	1.21113	0.000208747	0.00136409	related to vegetatible incompatibility protein HET-E-1	-
FFUJ_00037	3.47797	2.0588e-06	5.49272e-05	uncharacterized protein	secondary metabolism
FFUJ_00038	1.2637	0.00317188	0.0110218	probable gEgh 16 protein	secondary metabolism
FFUJ_00039	3.92519	8.16312e-10	6.12435e-07	related to 2,4-dihydroxyhept-2-ene-1,7-dioic acid aldolase	secondary metabolism
FFUJ_00043	4.98853	2.61929e-10	4.00019e-07	related to leucoanthocyanidin dioxygenase	secondary metabolism
FFUJ_00046	1.5641	0.00256103	0.00928171	probable alpha-glucoside transport protein	secondary metabolism
FFUJ_00049	-2.09036	0.000108766	0.000846103	related to pisatin demethylase cytochrome P450	detoxification involving cytochrome P450
FFUJ_00056	1.29609	0.0108323	0.0292866	uncharacterized protein	-
FFUJ_00060	1.81415	0.000830006	0.0038616	uncharacterized protein	-
FFUJ_00093	-2.03054	6.52468e-06	0.000118985	related to aliphatic nitrilase	plant hormonal regulation
FFUJ_00094	-1.787	5.89273e-06	0.00011209	uncharacterized protein	nitrogen, sulfur and selenium metabolism
FFUJ_00114	1.18918	0.0326535	0.0717814	uncharacterized protein	-
FFUJ_00133	-1.88977	0.00209705	0.00788947	uncharacterized protein	secondary metabolism
FFUJ_00136	-1.13801	0.0141186	0.0362174	uncharacterized protein	-
FFUJ_00145	-2.67318	0.000304128	0.00180805	related to hexose transporter protein	C-compound and carbohydrate transport
FFUJ_00152	-1.05702	0.0263912	0.0603531	related to deoxyribose-phosphate aldolase	pentose-phosphate pathway
FFUJ_00154	1.99328	9.55205e-05	0.000764081	related to beta transducin-like protein	fungal and other eukaryotic cell type differentiation
FFUJ_00161	1.87656	0.00850258	0.0240972	uncharacterized protein	-
FFUJ_00170	1.12929	0.0018614	0.00716545	uncharacterized protein	protein binding
FFUJ_00175	1.48608	0.000531087	0.00275542	uncharacterized protein	-
FFUJ_00187	-2.14156	0.00346156	0.011779	related to nicotinamide mononucleotide permease	C-compound and carbohydrate transport
FFUJ_00190	2.54932	0.00143279	0.00584891	related to neutral amino acid permease	amino acid/amino acid derivatives transport
FFUJ_00192	-1.40232	0.000104414	0.000819182	uncharacterized protein	-
FFUJ_00207	1.42103	0.106057	0.188872	related to arsenic resistance protein ArsH	-
FFUJ_00209	-2.86422	0.000809805	0.00379838	related to small s protein	fungal and other eukaryotic cell type differentiation
FFUJ_00225	-1.17069	0.0529142	0.106851	probable unsaturated glucuronyl hydrolase involved in regulation of bacterial surface properties, and related proteins	-
FFUJ_00226	-1.4402	0.000182568	0.00123608	probable beta-glucosidase	polysaccharide metabolism
FFUJ_00234	1.36087	0.00189952	0.00729259	related to putative glycosidases	cell wall
FFUJ_00242	-1.00575	7.84218e-05	0.000665228	probable COP9 complex subunit 2	mitotic cell cycle and cell cycle control
FFUJ_00252	-1.52358	0.000127998	0.000954505	related to oligosaccharyltransferase 48K subunit	C-compound and carbohydrate metabolism
FFUJ_00260	1.24218	0.0513052	0.104192	related to integral membrane protein PTH11	virulence, disease factors
FFUJ_00261	1.12943	0.0153985	0.0388557	related to alcohol oxidase	biosynthesis of glycine
FFUJ_00276	-1.0507	8.08618e-05	0.00068121	related to C6 transcription factor	regulation of secondary metabolism
FFUJ_00283	-1.65594	0.00194587	0.00742866	uncharacterized protein	-
FFUJ_00289	-2.09429	0.000909869	0.004139	related to C-3 sterol dehydrogenase (C-4 decarboxylase)	lipid, fatty acid and isoprenoid metabolism
FFUJ_00298	2.29244	0.15574	0.257359	related to acetyltransferase	-
FFUJ_00313	-1.25427	0.000902312	0.0041198	related to Rtm1p	detoxification
FFUJ_00322	1.21117	4.95642e-05	0.00048104	related to ketoreductases	metabolism of serine
FFUJ_00324	1.13482	0.000504676	0.00265132	uncharacterized protein	-
FFUJ_00325	-2.34358	0.000334226	0.00193504	related to heterokaryon incompatibility protein het-6	fungal and other eukaryotic cell type differentiation
FFUJ_00338	2.27477	1.3295e-05	0.000188571	uncharacterized protein	-
FFUJ_00339	1.76358	3.71753e-06	8.23321e-05	uncharacterized protein	-
FFUJ_00347	-1.01383	0.00201208	0.00763229	probable polynucleotide adenylyltransferase	nucleotide/nucleoside/nucleobase metabolism
FFUJ_00349	-1.85868	1.12655e-06	3.6913e-05	uncharacterized protein	-
FFUJ_00352	1.23274	0.000331839	0.00192525	uncharacterized protein	-
FFUJ_00358	2.23172	4.47491e-05	0.000450457	uncharacterized protein	-
FFUJ_00373	-1.28045	0.00027489	0.00167449	uncharacterized protein	protein binding
FFUJ_00374	5.64833	3.51037e-07	1.72997e-05	related to oxidoreductase	C-compound and carbohydrate metabolism
FFUJ_00379	1.43772	3.15734e-06	7.36526e-05	uncharacterized protein	-
FFUJ_00381	1.67372	1.68516e-05	0.000221895	uncharacterized protein	-
FFUJ_00384	-1.06463	4.13504e-05	0.000425828	related to DNA repair exonuclease rad1	DNA repair
FFUJ_00394	-1.13387	8.06237e-05	0.000680344	uncharacterized protein	-
FFUJ_00399	1.2242	9.35955e-05	0.000752959	related to excision repair protein RAD4	DNA repair
FFUJ_00404	1.44614	0.00909443	0.0254063	uncharacterized protein	-
FFUJ_00411	-1.69182	9.47829e-06	0.000150458	related to F-box protein PpaB	cytoplasmic and nuclear protein degradation
FFUJ_00424	-1.14342	0.000117532	0.000895346	probable endopeptidase K	protein/peptide degradation
FFUJ_00432	-1.27076	0.000106904	0.000834795	uncharacterized protein	-
FFUJ_00433	-1.2593	2.01329e-06	5.42996e-05	uncharacterized protein	regulation of secondary metabolism
FFUJ_00436	2.87699	0.00298344	0.0105081	probable deoxyribodipyrimidine photo-lyase PHR	DNA repair
FFUJ_00453	2.26335	8.18042e-05	0.000685693	related to acetylxylan esterase precursor	polysaccharide metabolism
FFUJ_00463	-1.04653	2.96773e-05	0.00033249	related to C6 zink-finger protein PRO1A	DNA binding
FFUJ_00464	1.94455	4.72204e-05	0.000467423	uncharacterized protein	-
FFUJ_00481	-1.21541	7.51411e-05	0.000642802	uncharacterized protein	-
FFUJ_00495	-1.21732	0.00357426	0.012071	related to S-adenosylmethionine:diacylglycerol 3-amino-3-carboxypropyl transferase	lipid, fatty acid and isoprenoid metabolism
FFUJ_00498	1.4631	0.000616692	0.00309052	probable NADPH oxidase heavy chain subunit	superoxide metabolism
FFUJ_00509	-2.25024	2.58034e-06	6.38808e-05	related to Het-c protein	fungal and other eukaryotic cell type differentiation
FFUJ_00512	2.54054	2.23912e-05	0.000269722	uncharacterized protein	-
FFUJ_00516	-1.10884	0.00222757	0.00826549	probable glycosyl hydrolase	C-compound and carbohydrate metabolism
FFUJ_00520	-1.0774	0.000375344	0.00210545	uncharacterized protein	-
FFUJ_00536	-1.68487	1.45776e-05	0.000200597	uncharacterized protein	-
FFUJ_00537	-1.88378	1.7738e-05	0.000228317	related to enoyl-CoA hydratase	C-compound and carbohydrate metabolism
FFUJ_00538	-1.23037	5.10456e-05	0.000491396	uncharacterized protein	-
FFUJ_00541	-1.14262	0.000100423	0.000793858	related to human G protein-coupled receptor	phospholipid metabolism
FFUJ_00544	1.10501	0.000582689	0.00296129	uncharacterized protein	-
FFUJ_00547	-1.32289	0.0037592	0.0125411	uncharacterized protein	-
FFUJ_00549	-1.26282	0.000291466	0.00174918	related to cell division control protein CDC91	phospholipid metabolism
FFUJ_00550	-1.30471	2.21602e-05	0.000267641	uncharacterized protein	protein binding
FFUJ_00555	-1.10236	2.95643e-05	0.00033198	uncharacterized protein	-
FFUJ_00572	-1.44057	8.26991e-06	0.000138284	uncharacterized protein	-
FFUJ_00578	-1.95633	7.43725e-06	0.000129707	probable Arylsulfatase	sulfur metabolism
FFUJ_00588	1.14006	0.00576717	0.0176823	related to cell cycle protein p55cdc	mitotic cell cycle and cell cycle control
FFUJ_00589	-1.41884	7.91287e-06	0.000134805	probable class I alpha-mannosidase	C-compound and carbohydrate metabolism
FFUJ_00592	-1.16966	0.00115542	0.00496468	uncharacterized protein	secondary metabolism
FFUJ_00593	-1.26621	0.000205961	0.00135213	uncharacterized protein	-
FFUJ_00595	-1.05924	0.000189601	0.00127152	probable L-arabinitol 4-dehydrogenase	C-compound and carbohydrate metabolism
FFUJ_00605	1.08978	0.0034027	0.0116283	related to transport protein USO1	vesicular transport (Golgi network, etc.)
FFUJ_00629	-1.75591	6.53505e-06	0.000119056	uncharacterized protein	secondary metabolism
FFUJ_00631	-1.05132	0.000814656	0.0038114	uncharacterized protein	-
FFUJ_00634	-1.83445	0.00354683	0.0120149	probable aldehyde dehydrogenase	defense related proteins
FFUJ_00635	1.10364	0.367073	0.503773	uncharacterized protein	-
FFUJ_00639	-1.06035	0.00289207	0.0102471	probable to N-acetylglucosaminyltransferase SPT14	lipid, fatty acid and isoprenoid metabolism
FFUJ_00651	-1.16661	1.69286e-05	0.0002223	related to putative snare protein syn	vesicle fusion
FFUJ_00653	1.97859	0.000155578	0.00109404	uncharacterized protein	-
FFUJ_00657	1.53468	0.000137168	0.00100159	uncharacterized protein	-
FFUJ_00670	1.63878	0.031784	0.0701806	uncharacterized protein	-
FFUJ_00683	-1.13093	0.000155151	0.00109313	related to subunit of VP52-54 complex	vesicular transport (Golgi network, etc.)
FFUJ_00689	1.32253	0.0426269	0.0894382	related to TOS1 Target of SBF	-
FFUJ_00691	3.23574	0.000108941	0.000846159	uncharacterized protein	-
FFUJ_00696	-1.72337	1.45787e-05	0.000200597	related to pigp_human	sugar, glucoside, polyol and carboxylate metabolism
FFUJ_00703	-1.05522	0.0040994	0.0134347	related to MRD1	rRNA synthesis
FFUJ_00706	1.1275	0.00122373	0.00518548	uncharacterized protein	-
FFUJ_00733	2.3574	1.80998e-05	0.000230889	uncharacterized protein	-
FFUJ_00741	4.07502	3.13406e-06	7.32024e-05	uncharacterized protein	-
FFUJ_00744	1.85657	0.000221226	0.00142188	uncharacterized protein	-
FFUJ_00746	-1.10082	2.94718e-05	0.000331224	uncharacterized protein	-
FFUJ_00757	1.29941	7.03837e-05	0.000615381	uncharacterized protein	-
FFUJ_00763	-1.54462	0.00260592	0.00942026	related to WD repeat protein WDR6	fungal/microorganismic development
FFUJ_00769	-1.32459	0.000174339	0.00119408	probable DNA-directed RNA polymerase III second-largest chain	tRNA synthesis
FFUJ_00781	1.01379	0.000203822	0.00133953	related to E.histolytica surface lectin	eukaryotic plasma membrane
FFUJ_00786	-1.34771	0.000301811	0.00179659	related to ars binding protein 2	DNA synthesis and replication
FFUJ_00806	1.07822	0.00158971	0.0063458	probable RHO1 protein	regulation of C-compound and carbohydrate metabolism
FFUJ_00810	-1.02493	0.000323541	0.00189105	related to peroxisomal membrane protein PMP47B	protein transport
FFUJ_00825	2.19441	1.25166e-06	3.92629e-05	uncharacterized protein	-
FFUJ_00838	-1.004	0.000244002	0.00153237	related to ferric reductase	heavy metal binding (Cu, Fe, Zn)
FFUJ_00845	1.45234	0.00468828	0.0149583	uncharacterized protein	secondary metabolism
FFUJ_00860	2.44782	1.04703e-05	0.00016098	uncharacterized protein	-
FFUJ_00862	1.50543	0.000189485	0.00127121	uncharacterized protein	-
FFUJ_00911	-1.17689	2.16419e-05	0.000261725	uncharacterized protein	-
FFUJ_00916	1.27132	0.00022985	0.00146197	related to nuM1, hnRNP protein	RNA binding
FFUJ_00937	-1.22556	0.000443933	0.00240011	uncharacterized protein	-
FFUJ_00938	-1.0906	0.00159069	0.00634826	related to Gop-2 protein	protein targeting, sorting and translocation
FFUJ_00948	-1.18442	8.50747e-05	0.000704751	probable oligosaccharyltransferase	C-compound and carbohydrate metabolism
FFUJ_00982	-1.08914	0.000372267	0.00209331	uncharacterized protein	-
FFUJ_00992	-1.38747	7.04635e-05	0.000615381	uncharacterized protein	-
FFUJ_00994	1.12146	0.000623403	0.00311877	uncharacterized protein	-
FFUJ_00998	1.65356	4.34035e-05	0.000439583	uncharacterized protein	-
FFUJ_01005	1.00237	0.000156355	0.00109825	related to carbohydrate kinase, contains PfkB domain	secondary metabolism
FFUJ_01007	1.02343	0.000302038	0.00179737	related to a retinal short-chain dehydrogenase/reductase	lipid, fatty acid and isoprenoid metabolism
FFUJ_01026	-1.18467	5.99778e-05	0.000551808	related to conserved oligomeric golgi complex component 4	intra Golgi transport
FFUJ_01055	1.07226	0.000699128	0.00341066	related to major facilitator MirA	secondary metabolism
FFUJ_01057	-1.32592	0.00126128	0.00530303	related to multidrug resistance protein	ABC transporters
FFUJ_01066	2.67873	9.49457e-06	0.000150586	related to ankyrin repeat protein	protein binding
FFUJ_01072	1.33711	4.70138e-06	9.77229e-05	related to COX17 protein	respiration
FFUJ_01085	-1.35711	4.60172e-05	0.00045835	related to VPS9	protein targeting, sorting and translocation
FFUJ_01087	-1.11457	0.00272726	0.00976951	related to beta transducin-like protein	fungal and other eukaryotic cell type differentiation
FFUJ_01092	-1.09939	0.000215826	0.00139871	uncharacterized protein	-
FFUJ_01094	-2.20091	3.82582e-05	0.000401406	related to GAL4-like transcriptional activator	transcription activation
FFUJ_01103	1.2303	0.00147323	0.00598175	related to papaya ringspot virus polyprotein	rRNA processing
FFUJ_01112	2.10579	1.00528e-06	3.42204e-05	related to component of NuA3 histone acetyltransferase complex	-
FFUJ_01115	-1.66193	6.19592e-05	0.000563558	related to aminotriazole resistance protein	drug/toxin transport
FFUJ_01129	-1.69239	7.51486e-05	0.000642802	uncharacterized protein	-
FFUJ_01130	-1.02372	0.000829854	0.0038616	probable polysaccharide export protein (CAP59)	virulence, disease factors
FFUJ_01151	1.00165	0.000859969	0.00395694	uncharacterized protein	-
FFUJ_01152	1.10542	0.00220267	0.0081979	uncharacterized protein	-
FFUJ_01153	-1.91802	0.000235638	0.00149053	related to DNA repair protein rad8	DNA repair
FFUJ_01154	1.42984	0.000353621	0.00201433	uncharacterized protein	-
FFUJ_01159	2.44007	0.000130228	0.000966696	uncharacterized protein	-
FFUJ_01160	-1.34074	0.000109004	0.000846159	related to retrograde regulation protein RTG2	regulation of C-compound and carbohydrate metabolism
FFUJ_01167	1.601	0.035912	0.0775898	probable rhamnogalacturonase B precursor	C-compound and carbohydrate metabolism
FFUJ_01172	2.60767	2.71137e-06	6.59265e-05	related to integral membrane protein	cellular signalling
FFUJ_01180	1.02774	0.00043765	0.00237312	uncharacterized protein	-
FFUJ_01183	1.50646	4.15342e-05	0.00042661	uncharacterized protein	-
FFUJ_01195	1.31952	2.44417e-05	0.000287776	probable chaperonin ClpB	protein folding and stabilization
FFUJ_01212	1.61318	4.61442e-05	0.000458995	related to benzodiazepine receptor, peripheral-type	C-compound binding
FFUJ_01226	-1.26739	0.000510666	0.00267514	related to sucrose transporter SUT1D	C-compound and carbohydrate transport
FFUJ_01233	-1.40829	0.000126227	0.000944572	uncharacterized protein	-
FFUJ_01255	-1.04309	0.00057389	0.00292872	related to cercosporin resistance protein	resistance proteins
FFUJ_01301	1.67868	9.36724e-06	0.000148998	probable endochitinase	polysaccharide metabolism
FFUJ_01303	2.92191	1.6105e-05	0.000215147	uncharacterized protein	-
FFUJ_01329	1.19767	0.00030603	0.00181524	uncharacterized protein	-
FFUJ_01330	-1.36911	5.42158e-05	0.000511769	probable delta-1-pyrroline-5-carboxylate dehydrogenase	biosynthesis of glutamate
FFUJ_01333	2.27915	9.57458e-06	0.000151463	uncharacterized protein	-
FFUJ_01346	1.53768	0.000114272	0.000876457	probable heat shock protein 30	heat shock response
FFUJ_01350	-1.12503	7.99115e-05	0.000675682	related to cation diffusion facilitator 10	cation transport (H+, Na+, K+, Ca2+ , NH4+, etc.)
FFUJ_01356	1.06546	0.00130991	0.00546498	related to transposase	-
FFUJ_01359	1.55827	4.58235e-05	0.00045729	uncharacterized protein	-
FFUJ_01381	1.40512	0.000115478	0.000883484	probable TIM54 (component of the mitochondrial TIM22 translocase)	protein targeting, sorting and translocation
FFUJ_01384	1.21627	0.000519588	0.00271155	uncharacterized protein	-
FFUJ_01388	1.07625	0.000977105	0.00437543	probable calcium P-type ATPase NCA-3 (Ca2+-transporting ATPase)	cation transport (H+, Na+, K+, Ca2+ , NH4+, etc.)
FFUJ_01393	1.42096	4.18881e-05	0.000428787	uncharacterized protein	-
FFUJ_01427	-1.43385	0.000398165	0.00220345	related to ECM39 protein, involved in cell wall biogenesis and architecture	cell wall
FFUJ_01434	1.05887	0.00836059	0.0237938	related to triacylglycerol lipase	lipid, fatty acid and isoprenoid metabolism
FFUJ_01440	1.2979	7.96938e-06	0.000135266	related to flavin oxidoreductase	catabolism of nitrogenous compounds
FFUJ_01451	3.19481	5.80103e-06	0.000111193	related to DNA repair family protein	polynucleotide degradation
FFUJ_01452	1.07661	0.000352454	0.0020108	related to NUS1 Putative nuclear undecaprenyl pyrophosphate synthase	isoprenoid metabolism
FFUJ_01459	-1.22151	6.61001e-05	0.000590692	uncharacterized protein	-
FFUJ_01465	1.60532	0.00134853	0.00557927	uncharacterized protein	-
FFUJ_01477	1.46452	1.42749e-05	0.000198338	related to HEM14 - protoporphyrinogen oxidase, mitochondrial	biosynthesis of vitamins, cofactors, and prosthetic groups
FFUJ_01492	1.31916	2.87774e-05	0.000324697	uncharacterized protein	-
FFUJ_01493	1.10318	0.00619159	0.018726	related to acetate kinase	C-compound and carbohydrate metabolism
FFUJ_01498	3.08413	6.17189e-07	2.53807e-05	related to mfs-multidrug-resistance transporter	drug/toxin transport
FFUJ_01505	1.96459	4.63677e-07	2.08333e-05	related to inorganic phosphate permease	phosphate metabolism
FFUJ_01531	-1.86792	3.98492e-06	8.65848e-05	uncharacterized protein	-
FFUJ_01541	1.30648	3.16437e-05	0.000347476	related to MDM31 - Mitochondrial Distribution and Morphology	mitochondrion
FFUJ_01542	1.59852	1.6827e-06	4.85519e-05	Pre-rRNA-processing protein PNO1	assembly of protein complexes
FFUJ_01560	2.24183	0.000749609	0.00358726	uncharacterized protein	-
FFUJ_01568	2.17462	3.31729e-07	1.67064e-05	related to MSH5 - meiosis-specific protein	DNA repair
FFUJ_01581	-1.41465	2.66145e-05	0.000305195	related to transcription factor nirA	regulation of nitrogen metabolism
FFUJ_01591	-1.34808	0.00344503	0.011738	related to GTP-binding protein	GTP binding
FFUJ_01600	1.2387	1.72282e-05	0.00022365	probable MAP1 - methionine aminopeptidase, isoform 1	protein processing (proteolytic)
FFUJ_01604	4.40729	0.00360478	0.012145	uncharacterized protein	-
FFUJ_01621	1.07622	8.0918e-05	0.000681372	related to rna-binding protein fus/tls	-
FFUJ_01628	-1.12708	0.00370225	0.0123951	probable mitochondrial substrate carrier	mitochondrion
FFUJ_01634	-1.76372	1.87979e-05	0.000236188	uncharacterized protein	metal binding
FFUJ_01637	1.18623	0.102735	0.184206	related to D-ribulokinase	C-compound and carbohydrate metabolism
FFUJ_01652	1.97385	5.7461e-07	2.43901e-05	related to serine protease	protein processing (proteolytic)
FFUJ_01653	-1.05101	0.000257064	0.00159425	related to ribonuclease H1	polynucleotide degradation
FFUJ_01677	-1.51345	1.47695e-05	0.000202004	related to levodione reductase	fatty acid metabolism
FFUJ_01678	-1.05903	0.00175694	0.00685693	uncharacterized protein	-
FFUJ_01680	-1.61974	0.000943901	0.00426833	uncharacterized protein	-
FFUJ_01691	-1.08896	0.00013142	0.00097175	probable arrestin domain protein	-
FFUJ_01698	1.02431	0.0269685	0.0613914	uncharacterized protein	-
FFUJ_01710	-1.05058	0.000872873	0.00400202	uncharacterized protein	-
FFUJ_01714	-1.39673	0.00474002	0.0150694	related to ribonuclease P protein subunit p30	tRNA processing
FFUJ_01729	3.46108	8.01181e-07	2.98278e-05	uncharacterized protein	-
FFUJ_01730	1.28285	0.00502296	0.0157698	related to alpha/beta superfamily hydrolase	protein/peptide degradation
FFUJ_01731	1.19387	5.58448e-06	0.000108514	probable regulatory subunit of protein phosphatase-1	mitotic cell cycle and cell cycle control
FFUJ_01733	-1.68191	9.31582e-07	3.23712e-05	uncharacterized protein	-
FFUJ_01735	-1.75538	0.000733713	0.00353529	related to peroxisomal ABC transporter 1	ABC transporters
FFUJ_01742	1.83162	4.71757e-06	9.77659e-05	uncharacterized protein	-
FFUJ_01752	1.19803	0.000145717	0.00104714	related to FMP35 Found in Mitochondrial Proteome	-
FFUJ_01756	-1.51785	0.000157599	0.00110572	related to ATP-dependent RNA helicase	mRNA synthesis
FFUJ_01764	1.23433	0.000149857	0.00106936	probable ribosomal RNA-processing protein 12	rRNA processing
FFUJ_01774	-2.38486	8.58533e-05	0.000709922	probable ZFR1 regulator of fumonisin biosynthesis	regulation of C-compound and carbohydrate metabolism
FFUJ_01780	-1.48534	0.0534441	0.107756	related to hormone-sensitive lipase	lipid, fatty acid and isoprenoid metabolism
FFUJ_01784	-2.00855	0.0148373	0.0376793	related to Y.lipolytica GPR1 protein and Fun34p	nitrogen, sulfur and selenium metabolism
FFUJ_01792	-1.07162	0.000102685	0.000807687	related to RNA-directed RNA polymerase (RdRP)	purin nucleotide/nucleoside/nucleobase metabolism
FFUJ_01800	1.09574	0.000141182	0.00102174	related to oxidoreductase	lipid, fatty acid and isoprenoid metabolism
FFUJ_01806	1.73004	3.2462e-05	0.000353545	related to SDA1 protein, required for normal organization of the actin cytoskeleton	mitotic cell cycle and cell cycle control
FFUJ_01811	1.2669	0.000950798	0.00429214	uncharacterized protein	-
FFUJ_01829	1.5135	0.00367696	0.0123272	uncharacterized protein	-
FFUJ_01840	-1.88114	0.000139923	0.00101422	related to nicotinamide mononucleotide permease	allantoin and allantoate transport
FFUJ_01862	-1.04168	5.8756e-05	0.000543013	related to pathway-specific nitrogen regulator	regulation of nitrogen, sulfur and selenium metabolism
FFUJ_01866	1.30401	0.0462222	0.095487	uncharacterized protein	-
FFUJ_01874	1.35919	0.000784931	0.00371393	related to GTPase Rho	-
FFUJ_01884	2.91331	2.32332e-07	1.32242e-05	uncharacterized protein	-
FFUJ_01894	-1.22379	0.00104358	0.00458514	probable PHO88 (involved in phosphate transport)	regulation of phosphate metabolism
FFUJ_01903	4.07447	3.52829e-06	7.95454e-05	uncharacterized protein	-
FFUJ_01906	1.58982	0.000200557	0.00132185	related to WSS1 Protein involved in sister chromatid separation and segregation	-
FFUJ_01907	3.8971	4.79855e-05	0.00047094	uncharacterized protein	-
FFUJ_01908	3.87097	2.58206e-06	6.38808e-05	uncharacterized protein	-
FFUJ_01909	4.37367	4.7155e-06	9.77659e-05	uncharacterized protein	-
FFUJ_01910	1.94169	0.000324193	0.00189305	uncharacterized protein	-
FFUJ_01920	-1.1919	0.0233289	0.0544894	uncharacterized protein	-
FFUJ_01921	-1.1426	0.173655	0.280552	uncharacterized protein	-
FFUJ_01924	1.38285	0.0363024	0.0782953	uncharacterized protein	-
FFUJ_01925	3.83438	2.87019e-07	1.50313e-05	uncharacterized protein	-
FFUJ_01927	1.09361	1.71183e-05	0.000222853	uncharacterized protein	actin cytoskeleton
FFUJ_01939	-1.23196	2.4966e-05	0.000292123	uncharacterized protein	-
FFUJ_01963	-1.23412	4.93689e-05	0.000480159	uncharacterized protein	-
FFUJ_01967	1.65953	0.00191592	0.00734203	uncharacterized protein	-
FFUJ_01970	-1.12126	0.000653148	0.00323007	related to transcription factor, SIN3 binding	transcriptional control
FFUJ_01980	-1.30251	0.0767779	0.145509	uncharacterized protein	-
FFUJ_01993	1.67783	3.30826e-05	0.000358987	probable organic hydroperoxide resistance protein	oxidative stress response
FFUJ_02009	-1.66051	0.000196879	0.00130557	related to dehydroshikimate dehydratase	metabolism of derivatives of dehydroquinic acid, shikimic acid and chorismic acid
FFUJ_02010	-2.50091	1.80038e-05	0.000230274	related to negative-acting regulatory protein	transcription repression
FFUJ_02011	-2.86127	9.30393e-06	0.000148459	related to quinic acid utilization activator	transcription activation
FFUJ_02012	-2.30407	6.38125e-05	0.000575	related to ARO1 - arom pentafunctional enzyme	metabolism of the cysteine - aromatic group
FFUJ_02019	4.99103	3.35089e-07	1.67798e-05	aurofusarin/rubrofusarin efflux pump AFLT	secondary metabolism
FFUJ_02020	2.53754	1.04843e-06	3.51043e-05	related to 2,4-dienoyl-CoA reductase precursor	secondary metabolism
FFUJ_02025	1.16965	0.0607686	0.120009	related to xylan 1,4-beta-xylosidase	C-compound and carbohydrate metabolism
FFUJ_02029	-1.805	0.000199266	0.00131759	related to carboxyphosphonoenolpyruvate phosphonomutase	C-compound and carbohydrate metabolism
FFUJ_02030	-1.74628	2.42178e-06	6.11498e-05	uncharacterized protein	-
FFUJ_02032	2.33347	0.103621	0.18536	related to tol protein	secondary metabolism
FFUJ_02033	2.3858	0.00981256	0.0270346	uncharacterized protein	-
FFUJ_02038	1.05793	0.0466695	0.0962612	related to tol protein	fungal and other eukaryotic cell type differentiation
FFUJ_02039	4.7122	4.9839e-09	1.40945e-06	uncharacterized protein	-
FFUJ_02058	-2.08168	1.75625e-05	0.000226868	related to pisatin demethylase cytochrome P450	detoxification involving cytochrome P450
FFUJ_02059	-1.6031	0.000601858	0.00303933	probable amidases related to nicotinamidase	metabolism of ubiquinone
FFUJ_02060	3.79753	3.81455e-07	1.83078e-05	uncharacterized protein	-
FFUJ_02062	-1.7979	9.09676e-06	0.00014587	uncharacterized protein	-
FFUJ_02070	-2.5819	0.000303697	0.00180607	uncharacterized protein	-
FFUJ_02085	-1.06024	0.146073	0.245063	uncharacterized protein	-
FFUJ_02088	-1.1838	0.0432282	0.0903081	uncharacterized protein	-
FFUJ_02098	-2.18604	0.000225649	0.00144082	related to helix-loop-helix protein	-
FFUJ_02101	-1.00627	0.103741	0.185539	uncharacterized protein	secondary metabolism
FFUJ_02112	-1.14046	0.0939444	0.171744	related to zinc-binding dehydrogenase	secondary metabolism
FFUJ_02132	-1.07598	0.00105858	0.00463747	uncharacterized protein	-
FFUJ_02137	-1.62254	1.69937e-05	0.000222492	related to transcription activator	regulation of C-compound and carbohydrate metabolism
FFUJ_02138	-1.32056	9.10201e-06	0.00014587	related to glucose/galactose transporter	C-compound and carbohydrate transport
FFUJ_02142	-1.94785	5.36627e-05	0.000507683	related to beta transducin-like protein	GTP binding
FFUJ_02159	2.17672	2.03412e-05	0.000249607	probable brt1 protein	purin nucleotide/nucleoside/nucleobase metabolism
FFUJ_02160	8.14815	2.59404e-11	1.58946e-07	probable nuclease S1 precursor	polynucleotide degradation
FFUJ_02161	4.47236	5.21123e-08	5.46819e-06	probable L-PSP endoribonuclease family protein	-
FFUJ_02162	4.27893	4.65808e-07	2.08333e-05	probable aldehyde dehydrogenase	C-compound and carbohydrate metabolism
FFUJ_02169	-1.50655	0.0403772	0.0855676	uncharacterized protein	secondary metabolism
FFUJ_02177	1.39218	0.00021086	0.00137284	uncharacterized protein	-
FFUJ_02180	1.89041	6.0379e-07	2.51352e-05	related to methyltransferase	secondary metabolism
FFUJ_02183	-1.9427	8.76004e-06	0.00014307	uncharacterized protein	-
FFUJ_02184	-2.04777	0.000248888	0.0015535	related to heterokaryon incompatibility protein (het-6OR allele)	fungal and other eukaryotic cell type differentiation
FFUJ_02187	-1.17743	0.000331901	0.00192525	uncharacterized protein	-
FFUJ_02190	2.79724	5.04616e-06	0.000101598	uncharacterized protein	secondary metabolism
FFUJ_02217	1.17739	0.374259	0.511002	related to tol protein	secondary metabolism
FFUJ_02242	-1.0174	0.00527409	0.0164124	related to malonyl CoA synthetase	lipid, fatty acid and isoprenoid metabolism
FFUJ_02253	1.64287	0.000102153	0.000804183	related to ankyrin	secondary metabolism
FFUJ_02254	2.33532	9.64603e-06	0.000152331	related to chitinase	polysaccharide metabolism
FFUJ_02255	3.2883	4.3886e-07	2.03302e-05	related to agglutinin isolectin 1 precursor	-
FFUJ_02259	1.44667	0.00304949	0.0106915	uncharacterized protein	-
FFUJ_02262	-1.60437	0.119791	0.208543	uncharacterized protein	-
FFUJ_02264	-1.37165	2.79211e-05	0.000317406	related to permease of the major facilitator superfamily	transport facilities
FFUJ_02298	-1.05536	0.325437	0.459743	uncharacterized protein	-
FFUJ_02305	-1.33191	0.0001831	0.001238	uncharacterized protein	-
FFUJ_02319	2.01896	2.0792e-05	0.000253784	uncharacterized protein	transfer of activated C-1 groups
FFUJ_02320	2.16061	0.0003423	0.00197179	uncharacterized protein	transcription activation
FFUJ_02326	-1.09314	0.00416687	0.0136097	uncharacterized protein	-
FFUJ_02335	1.12294	0.000484725	0.00257048	uncharacterized protein	-
FFUJ_02340	1.52853	0.00419037	0.0136792	related to hydroxylase	C-compound and carbohydrate metabolism
FFUJ_02341	5.07289	3.30548e-06	7.62375e-05	uncharacterized protein	-
FFUJ_02351	-1.01053	0.00568977	0.017484	related to TGL4 - triacylglycerol lipase	lipid, fatty acid and isoprenoid metabolism
FFUJ_02354	-1.08206	0.000207301	0.00135706	related to Transcriptional activator of proteases prtT	-
FFUJ_02359	2.24805	5.36274e-07	2.31948e-05	uncharacterized protein	-
FFUJ_02360	-1.54853	0.00100214	0.00446741	related to multidrug resistance protein	drug/toxin transport
FFUJ_02361	-1.76157	0.00047352	0.00252516	probable exopolygalacturonase	polysaccharide metabolism
FFUJ_02364	-1.32549	6.62474e-05	0.000591432	related to transaldolase	C-compound and carbohydrate metabolism
FFUJ_02367	-1.95675	0.000510985	0.00267529	uncharacterized protein	-
FFUJ_02370	-1.44441	0.0116857	0.0311359	related to alpha-L-arabinofuranosidase 1	C-compound and carbohydrate metabolism
FFUJ_02372	-1.51001	0.000368208	0.00207683	related to sugar transport protein STP1	secondary metabolism
FFUJ_02379	-2.08908	2.40865e-06	6.0902e-05	uncharacterized protein	-
FFUJ_02391	-4.86901	8.38875e-08	7.04748e-06	uncharacterized protein	-
FFUJ_02394	-2.10818	8.55629e-06	0.000140807	related to cellular myosin heavy chain, type a	cytokinesis (cell division) /septum formation and hydrolysis
FFUJ_02398	-2.16748	1.00916e-06	3.42892e-05	related to Transcription factor ACEII	-
FFUJ_02401	-1.52001	1.05312e-06	3.51972e-05	probable calcium P-type ATPase	cation transport (H+, Na+, K+, Ca2+ , NH4+, etc.)
FFUJ_02403	-1.43485	0.0111605	0.0300181	related to STE6 - `Full-size` ABC transporter responsible for export of the `a` factor mating pheromon	ABC transporters
FFUJ_02404	-1.04109	0.000979311	0.00438305	uncharacterized protein	-
FFUJ_02414	-1.201	0.00263184	0.00948782	uncharacterized protein	-
FFUJ_02415	-1.37183	0.00113925	0.00490437	uncharacterized protein	-
FFUJ_02423	1.05612	0.000229768	0.00146196	related to WD repeat-containing protein jip5	modification by ubiquitination, deubiquitination
FFUJ_02425	-1.27393	1.35414e-05	0.000190888	related to extracellular chitinase	polysaccharide metabolism
FFUJ_02433	-2.03687	0.000138131	0.00100588	uncharacterized protein	-
FFUJ_02437	-2.20466	4.42393e-07	2.03302e-05	uncharacterized protein	-
FFUJ_02438	-2.71114	2.75857e-06	6.65613e-05	uncharacterized protein	-
FFUJ_02439	1.28655	0.0156747	0.0393947	uncharacterized protein	-
FFUJ_02443	1.75883	7.46617e-06	0.000130088	uncharacterized protein	-
FFUJ_02459	1.06544	0.000153963	0.00108685	probable phospholipase	lipid, fatty acid and isoprenoid metabolism
FFUJ_02484	-1.04692	2.2505e-05	0.000270738	probable tyrosine-tRNA ligase	aminoacyl-tRNA-synthetases
FFUJ_02520	1.14273	0.000487147	0.00257913	related to PITSLRE protein kinase isoforms	rRNA processing
FFUJ_02531	1.17541	0.000417986	0.00228809	uncharacterized protein	oxidative stress response
FFUJ_02538	-1.3664	0.000796	0.00374701	related to nuclear protein ES2	mRNA processing (splicing, 5'-, 3'-end processing)
FFUJ_02549	-1.09281	0.000475941	0.00253587	uncharacterized protein	-
FFUJ_02553	4.03536	5.68016e-05	0.000530385	uncharacterized protein	-
FFUJ_02555	1.27174	3.24657e-05	0.000353545	related to S.pombe beta-transducin	mRNA processing (splicing, 5'-, 3'-end processing)
FFUJ_02557	-1.10847	0.00359925	0.0121308	related to GCP3 ( gamma-tubulin complex)	microtubule cytoskeleton
FFUJ_02565	-1.86044	0.000418458	0.00228941	related to phosphatase 2a inhibitor	-
FFUJ_02567	1.44321	0.000235086	0.00148807	probable periodic tryptophan protein PWP2	cytokinesis (cell division) /septum formation and hydrolysis
FFUJ_02581	1.80002	0.000174811	0.00119634	uncharacterized protein	-
FFUJ_02593	1.35004	0.000458857	0.00246701	related to heterokaryon incompatibility protein (het-6OR allele)	fungal and other eukaryotic cell type differentiation
FFUJ_02600	-1.00747	0.000764928	0.00364241	related to CYC8 - general repressor of transcription	-
FFUJ_02603	1.44248	2.9786e-06	7.0376e-05	probable FAD carrier protein FLX1	metabolism of vitamins, cofactors, and prosthetic groups
FFUJ_02609	1.23089	1.15038e-05	0.000172144	uncharacterized protein	-
FFUJ_02612	1.52535	0.000349487	0.00200133	probable FES1 - Hsp70 nucleotide exchange factor	ATP binding
FFUJ_02622	1.32867	3.47966e-05	0.000374272	related to TFIID and SAGA subunit TAF61	general transcription activities
FFUJ_02628	2.70375	1.35393e-05	0.000190888	related to ADH5 - alcohol dehydrogenase V	C-compound and carbohydrate metabolism
FFUJ_02638	1.28284	0.000122274	0.000922677	probable FCF1 involved in the pre-rRNA processing steps of 40S ribosomal subunit biogenesis	-
FFUJ_02640	1.43919	5.30624e-05	0.000504079	uncharacterized protein	-
FFUJ_02682	1.26998	0.00873734	0.0246108	uncharacterized protein	-
FFUJ_02714	1.50701	0.0290824	0.0652897	related to CTNS protein	amino acid/amino acid derivatives transport
FFUJ_02722	1.04257	0.000333852	0.00193409	uncharacterized protein	-
FFUJ_02729	1.71224	5.41828e-05	0.000511769	related to nonhistone chromosomal protein	transcriptional control
FFUJ_02738	-1.06795	0.000371291	0.00208974	related to GTPase-activating protein beta-chimerin	GTPase activator (GAP)
FFUJ_02758	-1.28513	0.000730072	0.00352143	related to apoptotic cell death regulator DAD1	anti-apoptosis
FFUJ_02760	3.42717	6.60077e-06	0.000119778	uncharacterized protein	-
FFUJ_02767	-1.14571	0.000673033	0.00330617	Vacuolar fusion protein MON1	protein targeting, sorting and translocation
FFUJ_02789	1.3001	0.000611886	0.0030723	uncharacterized protein	-
FFUJ_02791	-1.62797	9.8537e-07	3.36674e-05	uncharacterized protein	-
FFUJ_02796	1.22926	0.000417509	0.00228616	probable DIP2 - Dom34p-interacting protein	rRNA processing
FFUJ_02827	1.15028	4.22042e-05	0.00043076	uncharacterized protein	-
FFUJ_02833	-1.02502	2.08413e-05	0.000254217	related to POL12 (DNA-directed DNA polymerase alpha)	DNA synthesis and replication
FFUJ_02864	-1.72295	5.74021e-06	0.000110624	related to regulatory protein for the arginine catabolic pathway	-
FFUJ_02865	-2.05789	3.26391e-05	0.000354803	probable D-xylose reductase	polysaccharide metabolism
FFUJ_02893	2.60589	4.69331e-07	2.09399e-05	uncharacterized protein	-
FFUJ_02904	-1.06756	0.00016782	0.00116059	probable protein kinase CHM1	modification by phosphorylation, dephosphorylation, autophosphorylation
FFUJ_02910	1.12317	0.000308401	0.00182578	uncharacterized protein	-
FFUJ_02922	-1.00605	0.000903011	0.00412094	related to multiple myeloma protein 2	ER to Golgi transport
FFUJ_02936	-1.22436	0.000115395	0.000883463	uncharacterized protein	-
FFUJ_02937	-1.30243	0.000225675	0.00144082	uncharacterized protein	-
FFUJ_02975	1.13407	0.00456245	0.0146365	uncharacterized protein	-
FFUJ_02979	1.32209	0.0624178	0.122634	uncharacterized protein	-
FFUJ_02986	-1.43723	8.645e-05	0.000712813	uncharacterized protein	-
FFUJ_02989	-1.03603	9.81998e-05	0.000779744	probable transcription factor Pig1p	transcriptional control
FFUJ_03000	1.29511	3.62479e-05	0.000387389	related to CRH1 - family of putative glycosidases might exert a common role in cell wall organization	cell wall
FFUJ_03002	-1.91919	9.36386e-05	0.000752959	uncharacterized protein	-
FFUJ_03009	-1.57061	0.000202515	0.00133332	related to tRNA dihydrouridine synthase	pyrimidine nucleotide/nucleoside/nucleobase metabolism
FFUJ_03018	1.56627	0.00018277	0.00123654	uncharacterized protein	-
FFUJ_03043	1.45893	0.000333481	0.00193316	related to MUTS protein homolog 1	DNA repair
FFUJ_03079	1.50341	0.00225103	0.00833739	related to 60S ribosomal subunit assembly/export protein LOC1	-
FFUJ_03089	1.64073	0.00119558	0.00509083	uncharacterized protein	-
FFUJ_03091	-1.28778	7.83725e-06	0.000134013	related to VPS54 - subunit of VP51-54 complex, required for protein sorting at the yeast late Golgi	vesicular transport (Golgi network, etc.)
FFUJ_03105	1.38417	9.85945e-06	0.000154771	related to deoxyribodipyrimidine photo-lyase PHR	DNA repair
FFUJ_03115	-1.17541	0.000179739	0.00122097	uncharacterized protein	-
FFUJ_03123	1.84383	8.51003e-06	0.00014059	probable UGA1 - 4-aminobutyrate aminotransferase (GABA transaminase)	amino acid metabolism
FFUJ_03127	-1.16208	0.000271942	0.0016613	uncharacterized protein	-
FFUJ_03130	1.15318	0.00427436	0.0139175	uncharacterized protein	phosphate metabolism
FFUJ_03136	1.29615	4.82462e-06	9.90907e-05	probable oxidoreductase	-
FFUJ_03142	-1.14798	0.000701598	0.0034218	related to tol protein	fungal and other eukaryotic cell type differentiation
FFUJ_03143	-2.23436	0.000965306	0.00433739	uncharacterized protein	-
FFUJ_03152	-1.14225	8.82473e-05	0.000722567	uncharacterized protein	-
FFUJ_03157	1.21725	0.000218454	0.00140952	uncharacterized protein	-
FFUJ_03171	-1.35167	2.79617e-05	0.000317475	related to vesicular transport-associated repeat protein Tb-291	-
FFUJ_03177	1.15619	0.0124192	0.032739	uncharacterized protein	-
FFUJ_03186	1.61826	2.21477e-07	1.28835e-05	uncharacterized protein	-
FFUJ_03200	1.84953	0.0187051	0.0454806	related to UTP10 - U3 snoRNP protein	rRNA processing
FFUJ_03204	1.36939	2.46971e-06	6.21042e-05	related to midasin (AAA ATPase)	protein folding and stabilization
FFUJ_03207	1.92183	8.36168e-07	3.05575e-05	probable pyrroline-5-carboxylate reductase	biosynthesis of proline
FFUJ_03215	-1.04666	0.00040608	0.00223729	uncharacterized protein	-
FFUJ_03216	-1.13887	0.000708557	0.0034466	related to splicing factor 3B subunit 3 (spliceosomal protein sap130)	splicing
FFUJ_03250	-1.25265	9.62721e-05	0.000768421	related to CWC22 - involved in mRNA splicing	RNA binding
FFUJ_03253	1.53773	3.62097e-06	8.10726e-05	uncharacterized protein	-
FFUJ_03260	1.71237	2.27469e-05	0.000272498	related to 60S ribosomal protein L24	ribosomal proteins
FFUJ_03271	1.50968	6.67122e-05	0.000593852	uncharacterized protein	-
FFUJ_03273	-1.30493	0.00034227	0.00197179	related to RNA-binding protein pumilio	translational control
FFUJ_03290	1.63285	0.000532649	0.00276196	uncharacterized protein	-
FFUJ_03305	1.02513	0.000585325	0.00297058	related to myosin regulatory light chain 1	-
FFUJ_03316	-1.2258	0.000317658	0.00186848	related to actin-like protein	actin cytoskeleton
FFUJ_03321	1.76919	1.06332e-05	0.000162612	uncharacterized protein	C-compound and carbohydrate metabolism
FFUJ_03331	1.05056	0.0111948	0.0300896	related to YER185w, Rta1p	lipid/fatty acid transport
FFUJ_03333	1.02839	0.000638856	0.00317684	uncharacterized protein	-
FFUJ_03334	-1.07685	0.00118823	0.00506957	uncharacterized protein	-
FFUJ_03344	1.08511	4.70309e-05	0.00046605	probable lipase 5	lipid, fatty acid and isoprenoid metabolism
FFUJ_03346	-1.10487	6.19213e-05	0.000563558	uncharacterized protein	-
FFUJ_03356	-1.27195	5.33136e-06	0.000105421	related to 3`,5`-cyclic-nucleotide phosphodiesterase	regulation of nucleotide/nucleoside/nucleobase metabolism
FFUJ_03365	1.14634	0.00730212	0.0213161	uncharacterized protein	-
FFUJ_03370	-1.01321	0.0094587	0.026205	related to HOL1 protein (member of major facilitator superfamily)	secondary metabolism
FFUJ_03372	2.28711	6.10201e-06	0.000114761	uncharacterized protein	-
FFUJ_03374	1.47166	8.67626e-05	0.000714868	uncharacterized protein	protein/peptide degradation
FFUJ_03399	-2.69726	0.031162	0.069031	probable beta-glucosidase	polysaccharide metabolism
FFUJ_03407	1.94388	0.0435234	0.0908318	related to CTA1 - catalase A, peroxisomal	-
FFUJ_03415	-1.49144	1.09158e-05	0.000165967	probable dynactin arp1 p62 subunit RO-2	microtubule cytoskeleton
FFUJ_03434	1.07915	0.000120719	0.000915451	related to UPF0187 domain membrane protein	-
FFUJ_03437	-2.39005	0.000195749	0.00130223	related to TWF1 - twinfilin, an actin monomer sequestering protein	-
FFUJ_03441	5.5655	1.19974e-07	8.76958e-06	uncharacterized protein	-
FFUJ_03442	2.18056	3.77669e-05	0.000398069	related to ferric reductase (metalloreductase)	homeostasis of metal ions (Na, K, Ca etc.)
FFUJ_03455	1.00078	0.00657559	0.0196541	related to chitin binding protein	polysaccharide metabolism
FFUJ_03474	2.30319	3.67757e-07	1.78839e-05	uncharacterized protein	-
FFUJ_03490	1.10987	0.0136301	0.0352813	uncharacterized protein	-
FFUJ_03500	-1.82451	1.74902e-05	0.000226164	uncharacterized protein	-
FFUJ_03525	-1.3193	3.50712e-05	0.000376785	related to transporter protein	C-compound and carbohydrate transport
FFUJ_03526	1.85353	0.000179598	0.00122047	uncharacterized protein	-
FFUJ_03532	1.98857	7.59439e-07	2.91513e-05	uncharacterized protein	-
FFUJ_03536	2.86937	3.68715e-06	8.20546e-05	uncharacterized protein	biosynthesis of lysine
FFUJ_03554	-1.94464	0.00126993	0.0053333	related to sugar transporter	C-compound and carbohydrate transport
FFUJ_03555	-1.50031	5.73403e-05	0.000533146	uncharacterized protein	-
FFUJ_03557	1.36932	1.58542e-05	0.000212569	uncharacterized protein	-
FFUJ_03573	3.41363	3.29739e-06	7.61465e-05	uncharacterized protein	amino acid metabolism
FFUJ_03574	2.91913	4.75701e-08	5.20496e-06	uncharacterized protein	-
FFUJ_03576	4.56193	7.79569e-08	6.79148e-06	related to short-chain alcohol dehydrogenase	-
FFUJ_03578	5.44476	5.28905e-08	5.48273e-06	uncharacterized protein	-
FFUJ_03579	-4.20859	2.98273e-07	1.54883e-05	uncharacterized protein	-
FFUJ_03580	-4.15422	1.09096e-07	8.28677e-06	uncharacterized protein	-
FFUJ_03581	-4.12736	0.000251151	0.00156497	uncharacterized protein	-
FFUJ_03582	-2.8155	0.0211372	0.0502969	uncharacterized protein	-
FFUJ_03583	1.02456	0.481684	0.618664	uncharacterized protein	-
FFUJ_03588	-1.31972	0.0900226	0.165811	related to cutinase transcription factor 1 beta	transcriptional control
FFUJ_03592	1.55967	0.0576656	0.114881	related to 2,4-dihydroxyhept-2-ene-1,7-dioic acid aldolase	secondary metabolism
FFUJ_03595	-2.04206	0.000762409	0.00363449	related to D-lactate dehydrogenase	biosynthesis of serine
FFUJ_03600	-1.36431	1.41854e-05	0.000197692	related transcriptional activator	regulation of amino acid metabolism
FFUJ_03604	-2.48341	4.90937e-07	2.14867e-05	uncharacterized protein	-
FFUJ_03612	2.81804	3.89441e-07	1.86352e-05	uncharacterized protein	-
FFUJ_03618	1.47317	0.000396725	0.00219848	related to beta-glucosidase	polysaccharide metabolism
FFUJ_03637	3.2035	8.40343e-05	0.000698651	uncharacterized protein	-
FFUJ_03668	2.66342	0.000295066	0.00176502	related to deacetylase	polysaccharide metabolism
FFUJ_03672	-1.19021	0.000779863	0.00369565	uncharacterized protein	-
FFUJ_03674	-1.08583	0.0957846	0.174466	related to OrfH, unknown gene in trichothecene gene cluster	-
FFUJ_03676	-1.28468	0.000782407	0.00370484	related to beta-galactosidase	sugar, glucoside, polyol and carboxylate catabolism
FFUJ_03677	1.01602	0.0654186	0.12744	GPM1 - Phosphoglycerate mutase	C-compound and carbohydrate metabolism
FFUJ_03679	-1.87639	0.0862971	0.160282	PTR2 - Di- and tripeptide permease	peptide transport
FFUJ_03706	-1.93919	0.000149556	0.00106846	related to lactose permease	C-compound and carbohydrate transport
FFUJ_03716	1.25998	0.0305924	0.0680563	uncharacterized protein	-
FFUJ_03718	-1.73553	0.000139268	0.00101107	HNM1 - Choline permease	amino acid/amino acid derivatives transport
FFUJ_03735	1.9423	5.12504e-06	0.000102624	uncharacterized protein	-
FFUJ_03751	-1.31039	0.0993246	0.179415	related to cis-1,2-dihydro-1,2-dihydroxynaphthalene dehydrogenase	metabolism of naphthoquinone, anthraquinone
FFUJ_03765	-1.28124	0.00435678	0.014142	uncharacterized protein	DNA conformation modification (e.g. chromatin)
FFUJ_03771	1.28757	4.52672e-05	0.000453461	uncharacterized protein	-
FFUJ_03786	-1.24022	4.63333e-05	0.000460129	related to positive regulator of PUT (proline utilization) genes	transcriptional control
FFUJ_03788	6.18373	2.78797e-05	0.000317132	uncharacterized protein	-
FFUJ_03802	-1.33061	0.00108654	0.0047284	uncharacterized protein	-
FFUJ_03804	-1.15206	0.000180829	0.00122612	uncharacterized protein	regulation of secondary metabolism
FFUJ_03805	1.82768	9.0833e-06	0.00014587	uncharacterized protein	-
FFUJ_03807	-1.03185	0.00090386	0.00412379	related to cellobiose dehydrogenase	secondary metabolism
FFUJ_03822	1.07965	0.0104925	0.028519	related to signal peptide protein	-
FFUJ_03826	1.38116	2.77559e-05	0.000316311	uncharacterized protein	-
FFUJ_03828	-1.79802	2.32127e-05	0.000277616	uncharacterized protein	-
FFUJ_03834	1.23058	0.00899404	0.0251723	uncharacterized protein	-
FFUJ_03840	1.23947	3.79244e-05	0.000399271	uncharacterized protein	-
FFUJ_03841	2.83991	3.98532e-05	0.000414591	uncharacterized protein	-
FFUJ_03844	3.41324	2.16587e-06	5.69572e-05	probable xylitol dehydrogenase	C-compound and carbohydrate metabolism
FFUJ_03845	3.8655	1.42896e-05	0.000198393	uncharacterized protein	-
FFUJ_03855	1.75466	0.00153572	0.00617096	uncharacterized protein	-
FFUJ_03856	1.41086	0.000131731	0.000973655	related to ERO1 protein, required for protein disulfide bond formation in the ER	protein modification
FFUJ_03860	-1.04189	0.00110374	0.00478513	related to pre-mRNA 3`-end processing factor CF II	splicing
FFUJ_03862	2.34994	6.3269e-07	2.57082e-05	uncharacterized protein	-
FFUJ_03863	1.0162	0.000253049	0.00157385	related to alpha-1,3-mannosyltransferases	C-compound and carbohydrate metabolism
FFUJ_03864	3.85079	0.00414011	0.0135391	related to cytochrome-b5 reductase, mitochondrial	aerobic respiration
FFUJ_03877	2.05742	2.67454e-07	1.42091e-05	related to TAM domain methyltransferase	secondary metabolism
FFUJ_03878	-1.35032	0.0519001	0.105135	uncharacterized protein	-
FFUJ_03879	-1.85844	0.0116234	0.0310137	uncharacterized protein	regulation of C-compound and carbohydrate metabolism
FFUJ_03883	2.47551	2.62573e-05	0.000302811	uncharacterized protein	-
FFUJ_03884	-1.10109	0.00208603	0.00785766	related to cell division control protein/predicted DNA repair exonuclease	-
FFUJ_03885	1.30314	2.26344e-05	0.000271451	uncharacterized protein	-
FFUJ_03897	1.25495	0.00604292	0.0183514	uncharacterized protein	-
FFUJ_03899	3.26682	0.000960271	0.0043211	uncharacterized protein	-
FFUJ_03900	4.25836	1.24206e-06	3.9095e-05	related to proteoglycan	-
FFUJ_03901	1.51449	0.000427117	0.00232906	uncharacterized protein	-
FFUJ_03902	1.07855	0.0100748	0.0276164	related to light induced alcohol dehydrogenase Bli-4	tetracyclic and pentacyclic triterpenes (cholesterin, steroids and hopanoids) metabolism
FFUJ_03918	-1.01896	1.63605e-05	0.000217297	related to endoplasmic reticulum retention receptor	protein targeting, sorting and translocation
FFUJ_03927	2.81684	0.0243171	0.0564185	uncharacterized protein	-
FFUJ_03961	-1.08545	0.000507737	0.00266207	related to triacylglycerol lipase II precursor	C-compound and carbohydrate metabolism
FFUJ_03972	-1.54352	0.00146419	0.00595266	uncharacterized protein	-
FFUJ_03978	-1.14776	0.00488677	0.0154371	related to conidial hydrophobin RodB	-
FFUJ_03980	-1.36103	0.0145813	0.0371496	uncharacterized protein	-
FFUJ_04000	1.16067	0.000237714	0.00150006	probable 3-hydroxy-3-methylglutaryl-coenzyme A reductase	tetracyclic and pentacyclic triterpenes (cholesterin, steroids and hopanoids) metabolism
FFUJ_04001	2.31536	1.32058e-05	0.000187741	related to myosin-crossreactive antigen	-
FFUJ_04002	1.06232	0.0222142	0.0523649	uncharacterized protein	secondary metabolism
FFUJ_04013	2.81199	1.44799e-05	0.000199845	uncharacterized protein	-
FFUJ_04016	1.55873	1.52464e-05	0.00020701	related to cercosporin resistance protein	resistance proteins
FFUJ_04017	-1.17665	0.00194691	0.00742952	uncharacterized protein	-
FFUJ_04019	-1.50754	0.000740496	0.00355678	uncharacterized protein	-
FFUJ_04038	-1.01962	0.00245373	0.00895506	uncharacterized protein	secondary metabolism
FFUJ_04043	-1.04564	0.000202389	0.00133297	uncharacterized protein	-
FFUJ_04044	-1.15201	1.97162e-05	0.000244056	related to transcription activator protein acu-15	secondary metabolism
FFUJ_04054	-2.18731	0.000225741	0.00144082	uncharacterized protein	-
FFUJ_04062	1.58934	1.28811e-05	0.000184342	uncharacterized protein	-
FFUJ_04078	-1.15859	0.0224239	0.0527577	related to haloacetate dehalogenase H-1	aromate metabolism
FFUJ_04091	1.01299	6.83554e-05	0.000603204	uncharacterized protein	-
FFUJ_04106	-1.43621	0.00338975	0.0115969	related to MON2 Peripheral membrane protein with a role in endocytosis and vacuole integrity	vesicular transport (Golgi network, etc.)
FFUJ_04121	-1.91541	9.00368e-05	0.000732975	related to sexual differentiation process protein	peptide transport
FFUJ_04132	-1.15301	0.000364263	0.00205964	uncharacterized protein	-
FFUJ_04145	-1.0894	0.0186769	0.0454245	probable hydroxymethylglutaryl-CoA synthase	isoprenoid metabolism
FFUJ_04159	-1.2957	1.22295e-05	0.000178781	uncharacterized protein	-
FFUJ_04164	1.23597	0.00014008	0.00101496	uncharacterized protein	-
FFUJ_04189	-2.19963	0.000194726	0.0012969	uncharacterized protein	-
FFUJ_04190	1.18648	0.00682423	0.0202277	uncharacterized protein	secondary metabolism
FFUJ_04203	-1.6521	9.50184e-05	0.000761058	uncharacterized protein	lipid, fatty acid and isoprenoid metabolism
FFUJ_04212	-1.05081	0.000447458	0.00241491	probable alpha-glucoside transport protein	secondary metabolism
FFUJ_04220	-1.47508	0.000101099	0.000798506	related to C2H2 zinc finger protein	-
FFUJ_04224	1.62981	0.016789	0.0415868	related to soluble fumarate reductase (NADH)	tricarboxylic-acid pathway (citrate cycle, Krebs cycle, TCA cycle)
FFUJ_04225	1.22148	0.0693597	0.133855	related to Y.lipolytica glyoxylate pathway regulator GPR1	nitrogen, sulfur and selenium metabolism
FFUJ_04228	1.03711	0.0252519	0.0581242	uncharacterized protein	-
FFUJ_04234	1.42164	1.45962e-05	0.000200597	probable alkaline protease (oryzin)	protein/peptide degradation
FFUJ_04245	-1.06415	0.000471524	0.00251688	related to DUF255 domain protein	-
FFUJ_04250	1.44042	0.196288	0.309713	uncharacterized protein	-
FFUJ_04253	1.58858	0.000313564	0.0018486	probable NIMA-like protein kinase	G2 phase of mitotic cell cycle
FFUJ_04263	-1.20605	5.01274e-06	0.000101598	related to oligosaccharyltransferase delta subunit (ribophorin II)	C-compound and carbohydrate metabolism
FFUJ_04270	1.08268	5.85046e-05	0.000541506	probable Altered inheritance of mitochondria protein 31, mitochondrial	-
FFUJ_04272	-2.38289	9.88256e-06	0.000155001	related to circumsporozoite protein precursor	-
FFUJ_04273	-2.08677	0.000158447	0.0011104	related to ADA regulatory protein of adaptive response	DNA repair
FFUJ_04274	-1.20306	0.000138572	0.00100721	related to protein LAC1	cell death
FFUJ_04275	-1.09192	0.000365033	0.0020626	related to long-chain fatty-acid-CoA ligase	lipid, fatty acid and isoprenoid metabolism
FFUJ_04302	-1.31128	0.000213027	0.00138272	uncharacterized protein	-
FFUJ_04305	-1.01127	0.000592103	0.00300167	uncharacterized protein	-
FFUJ_04310	-1.15094	0.00132195	0.00549768	uncharacterized protein	-
FFUJ_04311	-1.21062	0.00696821	0.0205272	uncharacterized protein	-
FFUJ_04314	2.90593	4.27498e-07	1.99449e-05	related to siroheme synthase (Uroporphyrin-III C-methyltransferase)	biosynthesis of vitamins, cofactors, and prosthetic groups
FFUJ_04324	1.10139	1.7014e-05	0.000222599	probable 6-phosphofructokinase	C-compound and carbohydrate metabolism
FFUJ_04325	1.28283	9.34095e-06	0.000148791	uncharacterized protein	-
FFUJ_04327	1.519	8.24474e-05	0.000689893	uncharacterized protein	-
FFUJ_04332	-1.01456	0.022761	0.0534006	uncharacterized protein	secondary metabolism
FFUJ_04335	2.95165	8.56739e-06	0.000140864	uncharacterized protein	-
FFUJ_04339	1.19202	5.05333e-05	0.000488639	uncharacterized protein	-
FFUJ_04363	2.20758	6.04383e-07	2.51352e-05	uncharacterized protein	-
FFUJ_04370	-1.0706	0.00213139	0.00799248	probable Acetyl-CoA acyltransferase	fatty acid metabolism
FFUJ_04379	-1.20014	0.000712998	0.00346283	related to bovine rhodopsin kinase and to YGR052w	phosphate metabolism
FFUJ_04380	-1.84351	2.38865e-07	1.341e-05	related to NAD-dependent histone deacetylase	DNA conformation modification (e.g. chromatin)
FFUJ_04382	-1.31322	4.11434e-06	8.85594e-05	related to pig tubulin-tyrosine ligase	protein modification
FFUJ_04383	-1.03	8.99069e-05	0.000732283	uncharacterized protein	-
FFUJ_04384	-1.15512	6.04478e-05	0.000555021	uncharacterized protein	-
FFUJ_04385	-1.28069	0.00134737	0.0055757	uncharacterized protein	-
FFUJ_04386	-3.47035	2.645e-07	1.42091e-05	related to replication protein CDC23	DNA synthesis and replication
FFUJ_04387	-1.57966	8.71547e-05	0.000716814	related to dihydrodipicolinate synthetase	diaminopimelic acid pathway
FFUJ_04389	-1.84215	0.00011325	0.000869577	uncharacterized protein	-
FFUJ_04391	-2.05746	1.06263e-05	0.000162612	related to spermine/spermidine synthase family protein	-
FFUJ_04420	-1.08209	0.000306128	0.00181524	probable carbamoyl-phosphate synthase small chain, arginine-specific	biosynthesis of arginine
FFUJ_04427	-1.85772	6.30363e-05	0.000571367	uncharacterized protein	-
FFUJ_04447	-1.16347	0.00267766	0.00962281	uncharacterized protein	-
FFUJ_04464	-1.14106	0.000522981	0.00272258	uncharacterized protein	regulation of secondary metabolism
FFUJ_04465	3.06627	2.79006e-06	6.71293e-05	probable aflatoxin efflux pump AFLT	drug/toxin transport
FFUJ_04466	1.62173	0.00276674	0.00987346	uncharacterized protein	-
FFUJ_04474	-1.53296	0.000806943	0.00378606	uncharacterized protein	-
FFUJ_04481	1.53824	0.00199631	0.00758027	uncharacterized protein	-
FFUJ_04486	-1.26042	1.65676e-05	0.000219414	uncharacterized protein	-
FFUJ_04489	-1.07226	0.000110997	0.000857285	probable SCF complex member Cullin 1	mitotic cell cycle and cell cycle control
FFUJ_04495	1.37284	0.000466584	0.00249687	uncharacterized protein	-
FFUJ_04502	-1.2763	0.00340984	0.0116483	probable carnitine/acyl carnitine carrier	lipid/fatty acid transport
FFUJ_04510	1.31637	0.0208197	0.0496507	related to laccase precursor	aerobic aromate catabolism
FFUJ_04513	-1.16383	0.000210909	0.00137284	probable multifunctional beta-oxidation protein	lipid, fatty acid and isoprenoid metabolism
FFUJ_04516	1.99163	3.67638e-07	1.78839e-05	related to pyridoxamine-phosphate oxidase	biosynthesis of vitamins, cofactors, and prosthetic groups
FFUJ_04527	1.43152	4.83195e-05	0.000473025	uncharacterized protein	-
FFUJ_04532	1.08094	0.0598623	0.118582	related to aromatic-L-amino-acid decarboxylase	biosynthesis of phenylalanine
FFUJ_04533	-1.12641	4.63183e-05	0.000460129	uncharacterized protein	-
FFUJ_04551	-1.87458	0.00343304	0.0117058	related to Cut9 interacting protein scn1	mitotic cell cycle and cell cycle control
FFUJ_04560	-1.25544	0.000308348	0.00182578	uncharacterized protein	-
FFUJ_04583	1.56592	0.000406606	0.00223779	uncharacterized protein	-
FFUJ_04584	1.59914	0.00103308	0.00455727	uncharacterized protein	-
FFUJ_04588	-1.10662	2.01577e-05	0.000247853	probable UDP-galactose transporter	C-compound and carbohydrate transport
FFUJ_04600	2.15555	8.27492e-06	0.000138284	uncharacterized protein	-
FFUJ_04612	-1.3076	0.000470001	0.00251077	uncharacterized protein	secondary metabolism
FFUJ_04615	-1.18243	3.69526e-05	0.000392184	uncharacterized protein	-
FFUJ_04618	-3.05151	3.20905e-08	4.12544e-06	related to aldehyde dehydrogenase	C-compound and carbohydrate metabolism
FFUJ_04625	1.37464	7.13131e-06	0.000126268	uncharacterized protein	-
FFUJ_04626	-1.50275	2.77416e-06	6.68344e-05	related to CECR1 protein	cell growth / morphogenesis
FFUJ_04629	1.03823	0.000938465	0.00425212	uncharacterized protein	-
FFUJ_04635	-1.35857	0.00084131	0.00390135	uncharacterized protein	-
FFUJ_04639	1.86789	1.95283e-07	1.19251e-05	uncharacterized protein	-
FFUJ_04640	1.29578	3.30155e-05	0.000358471	related to glutamyl-tRNA(Gln) amidotransferase subunit A	nitrogen, sulfur and selenium metabolism
FFUJ_04642	1.89256	1.29077e-05	0.000184502	uncharacterized protein	-
FFUJ_04650	-3.50307	2.03332e-07	1.20959e-05	uncharacterized protein	-
FFUJ_04652	-1.97263	1.79844e-05	0.000230274	related to endoglucanase B	polysaccharide metabolism
FFUJ_04654	2.15063	0.0020502	0.00774652	related to 2-polyprenyl-6-methoxyphenol hydroxylase and related FAD-dependent oxidoreductases	-
FFUJ_04667	1.13931	0.000176733	0.00120763	probable C-4 methyl sterol oxidase	tetracyclic and pentacyclic triterpenes (cholesterin, steroids and hopanoids) metabolism
FFUJ_04675	-1.02469	0.00370941	0.0124111	uncharacterized protein	-
FFUJ_04680	-1.36034	0.000488188	0.0025839	related to cysteine dioxygenase type I	degradation of cysteine
FFUJ_04687	1.61033	0.000703366	0.00342679	uncharacterized protein	-
FFUJ_04696	1.22494	2.12092e-05	0.000257508	related to bis(5`-nucleosyl)-tetraphosphatase (asymmetrical)	purin nucleotide/nucleoside/nucleobase metabolism
FFUJ_04708	-1.22016	0.000788604	0.00372651	uncharacterized protein	-
FFUJ_04709	-1.15792	4.32224e-05	0.000438232	uncharacterized protein	-
FFUJ_04711	-1.23308	0.00221591	0.00823051	uncharacterized protein	-
FFUJ_04729	-1.24987	0.000355715	0.00202296	related to DNA-directed RNA polymerase I A12.2 subunit	rRNA synthesis
FFUJ_04731	1.04734	0.000153423	0.00108554	probable Ca2+-transport (H+/Ca2+ exchange) protein	cation transport (H+, Na+, K+, Ca2+ , NH4+, etc.)
FFUJ_04735	1.04633	0.00229503	0.00847305	related to putative RNA helicase involved in ribosome biogenesis	ribosome biogenesis
FFUJ_04738	2.19377	0.00117582	0.00503195	uncharacterized protein	-
FFUJ_04757	1.36208	0.00032481	0.00189485	uncharacterized protein	-
FFUJ_04758	1.22562	7.10583e-06	0.00012608	related to ATP dependent RNA helicase	rRNA processing
FFUJ_04759	-1.00129	0.000484815	0.00257048	related to PPR repeat	mRNA synthesis
FFUJ_04763	2.35822	2.04857e-08	3.23714e-06	probable Pre-rRNA-processing protein ESF2	transcriptional control
FFUJ_04765	-1.39195	0.00379215	0.0126236	uncharacterized protein	-
FFUJ_04775	-1.38593	0.000179049	0.00121854	uncharacterized protein	-
FFUJ_04799	-1.01108	8.8417e-05	0.000723634	probable N2,N2-dimethylguanosine tRNA methyltransferase	tRNA modification
FFUJ_04806	2.90714	0.000432553	0.00235242	uncharacterized protein	-
FFUJ_04807	1.94366	8.10126e-05	0.000681851	probable multidrug resistance protein	drug/toxin transport
FFUJ_04821	2.08939	0.00381081	0.0126735	related to flavin oxidoreductase	secondary metabolism
FFUJ_04827	1.64794	0.000164596	0.0011426	probable nucleoside-diphosphate-sugar epimerase family protein	regulation of nitrogen metabolism
FFUJ_04829	1.54337	0.0043385	0.0140932	uncharacterized protein	-
FFUJ_04837	-1.04375	0.000118298	0.000900488	related to alpha-1,2 glucosyltransferase, potassium channel regulator	protein binding
FFUJ_04839	-1.00553	0.000837873	0.00388932	uncharacterized protein	-
FFUJ_04851	-1.21591	0.00641148	0.0192449	related to eukaryotic translation initation factor eIF1a-like protein	-
FFUJ_04852	-1.45418	2.80985e-05	0.000318635	related to mannosyltransferase	C-compound and carbohydrate metabolism
FFUJ_04859	-1.38775	5.13888e-05	0.000493537	related to phospholipid-translocating ATPase	lipid/fatty acid transport
FFUJ_04871	-1.11556	0.00293049	0.0103559	related to Rho guanyl nucleotide exchange factor	-
FFUJ_04886	1.25874	0.000370356	0.00208575	related to phospholipid-translocating ATPase	lipid/fatty acid transport
FFUJ_04892	-1.14722	0.000975339	0.00437178	related to UV-damaged DNA-binding protein	DNA repair
FFUJ_04895	-1.56719	9.92024e-05	0.000786686	probable proline-tRNA ligase	aminoacyl-tRNA-synthetases
FFUJ_04898	-1.65473	6.09078e-06	0.000114714	SRP40 - Suppressor of mutant AC40 of RNA polymerase I and III	-
FFUJ_04905	-1.62228	0.000295245	0.00176552	related to G protein coupled receptor like protein	G-protein coupled receptor signalling pathway
FFUJ_04906	-1.84094	0.0161669	0.0403448	related to allantoate permease	allantoin and allantoate transport
FFUJ_04907	-1.04305	1.85259e-05	0.000234211	related to metalloproteinase	protein/peptide degradation
FFUJ_04920	-1.03717	0.0033133	0.0114167	probable developmental regulator flbA	fungal/microorganismic development
FFUJ_04923	-1.0766	0.00018784	0.00126254	uncharacterized protein	nucleotide/nucleoside/nucleobase metabolism
FFUJ_04933	1.47893	0.00244877	0.00894542	related to squalene monooxygenase	tetracyclic and pentacyclic triterpenes (cholesterin, steroids and hopanoids) metabolism
FFUJ_04955	-1.69284	0.000584873	0.00296911	uncharacterized protein	-
FFUJ_04993	2.76245	1.36108e-05	0.000191573	uncharacterized protein	-
FFUJ_05007	-1.59535	0.00341264	0.0116557	related to purine-cytosine permease	nucleotide/nucleoside/nucleobase metabolism
FFUJ_05008	-1.25181	0.0636469	0.12457	related to riboflavin biosynthesis protein RIB7	biosynthesis of vitamins, cofactors, and prosthetic groups
FFUJ_05010	-1.14567	4.11383e-06	8.85594e-05	probable peroxisome biogenesis factor 7	protein targeting, sorting and translocation
FFUJ_05011	1.12291	0.000147038	0.00105374	probable dead-box protein precursor CYT-19	splicing
FFUJ_05022	2.58724	5.81435e-07	2.457e-05	uncharacterized protein	-
FFUJ_05043	-1.06314	0.00854529	0.0241899	uncharacterized protein	-
FFUJ_05051	-1.34051	1.1151e-05	0.000168567	uncharacterized protein	-
FFUJ_05053	1.87134	0.000161679	0.00112717	uncharacterized protein	-
FFUJ_05056	-1.36765	1.89841e-06	5.24402e-05	related to acetate regulatory DNA binding protein FacB	secondary metabolism
FFUJ_05057	1.34988	0.000788118	0.00372517	uncharacterized protein	amino acid metabolism
FFUJ_05060	-2.08864	1.8086e-05	0.000230873	related to salicylate hydroxylase	secondary metabolism
FFUJ_05062	-2.28928	1.35899e-05	0.000191424	related to 3-phytase precursor	phosphate metabolism
FFUJ_05063	1.54178	9.78537e-06	0.000154134	uncharacterized protein	rhythm (e.g. circadian, ultradian)
FFUJ_05070	-1.08037	0.00041484	0.00227358	related to TRS130 TRAPP subunit of 130 kDa involved in targeting and fusion of ER to golgi transport vesicles	-
FFUJ_05075	1.00201	0.0615877	0.121236	related to short-chain dehydrogenase/reductase family protein, putative	secondary metabolism
FFUJ_05077	1.52298	0.000119452	0.000908468	uncharacterized protein	-
FFUJ_05078	1.95542	0.00148293	0.00601084	uncharacterized protein	-
FFUJ_05092	2.56426	6.50992e-05	0.000584018	related to dihydrodipicolinate synthase	diaminopimelic acid pathway
FFUJ_05128	5.27424	0.000533669	0.00276639	probable CTT1 - catalase T, cytosolic	oxidative stress response
FFUJ_05131	1.49003	1.03854e-05	0.000160424	related to alpha,alpha-trehalose-phosphate synthase (UDP-forming)	C-compound and carbohydrate metabolism
FFUJ_05139	1.343	0.0197281	0.047622	probable catabolic 3-dehydroquinase	metabolism of derivatives of dehydroquinic acid, shikimic acid and chorismic acid
FFUJ_05147	-1.93222	1.80083e-05	0.000230274	QA-1F quinic acid utilization activator QA-1F	transcription activation
FFUJ_05148	-1.56654	1.09392e-05	0.000166048	related to negative-acting regulatory protein	transcription repression
FFUJ_05155	2.12761	0.0508074	0.103323	uncharacterized protein	-
FFUJ_05157	-1.566	7.06869e-07	2.77335e-05	related to hard surface induced protein 3	virulence, disease factors
FFUJ_05165	-1.21185	0.000773084	0.00367183	uncharacterized protein	-
FFUJ_05168	-1.01283	1.71833e-05	0.000223356	uncharacterized protein	-
FFUJ_05170	-2.08274	0.00245161	0.00895223	uncharacterized protein	-
FFUJ_05171	-1.90849	0.00261619	0.00944253	related to putative tartrate transporter	allantoin and allantoate transport
FFUJ_05172	-1.82338	0.0170428	0.0420624	related to C6 transcription factor	transcriptional control
FFUJ_05185	5.75711	1.30888e-05	0.000186511	uncharacterized protein	cation transport (H+, Na+, K+, Ca2+ , NH4+, etc.)
FFUJ_05195	1.4361	2.77159e-05	0.000316247	uncharacterized protein	-
FFUJ_05196	1.94435	9.70476e-06	0.000153127	uncharacterized protein	-
FFUJ_05197	3.62513	0.000129955	0.000965963	uncharacterized protein	-
FFUJ_05208	1.03458	0.0138609	0.035755	probable delta(24)-sterol c-methyltransferase (ERG6)	lipid, fatty acid and isoprenoid metabolism
FFUJ_05217	1.21507	0.0128108	0.0335596	uncharacterized protein	-
FFUJ_05218	1.35422	0.00836816	0.0238117	uncharacterized protein	-
FFUJ_05219	1.73124	0.000524307	0.00272794	uncharacterized protein	-
FFUJ_05220	1.39292	0.000153034	0.00108399	uncharacterized protein	-
FFUJ_05221	2.18875	5.86404e-06	0.000111833	related to NUDIX domain	-
FFUJ_05222	2.2249	2.99369e-06	7.06418e-05	uncharacterized protein	secondary metabolism
FFUJ_05233	1.82929	1.21313e-06	3.85809e-05	uncharacterized protein	-
FFUJ_05234	2.20255	1.07334e-05	0.000163735	related to aflatoxin efflux pump AFLT	drug/toxin transport
FFUJ_05246	-1.22616	5.71575e-05	0.000531984	related to ARCA protein	regulation of amino acid metabolism
FFUJ_05251	-1.17346	0.000846852	0.00391717	uncharacterized protein	tRNA synthesis
FFUJ_05266	-1.4571	0.00600784	0.0182803	uncharacterized protein	transcriptional control
FFUJ_05270	-1.71623	1.77608e-06	5.03049e-05	related to lipase/esterase	lipid, fatty acid and isoprenoid metabolism
FFUJ_05278	-1.22987	7.80265e-05	0.000663406	uncharacterized protein	transcription activation
FFUJ_05279	-1.46717	4.75084e-05	0.000468157	related to nicotinamide mononucleotide permease	secondary metabolism
FFUJ_05282	-2.25519	4.74582e-05	0.000468157	uncharacterized protein	-
FFUJ_05290	4.15938	4.68192e-05	0.000464703	uncharacterized protein	-
FFUJ_05291	1.78406	0.0206561	0.049331	uncharacterized protein	-
FFUJ_05295	-1.00745	6.86947e-05	0.000605053	probable CCT2 - chaperonin of the TCP1 ring complex, cytosolic	protein folding and stabilization
FFUJ_05298	-1.18961	4.17531e-05	0.000428296	related to transforming acidic coiled-coil containing protein 3	-
FFUJ_05306	-1.10933	0.0156621	0.0393737	uncharacterized protein	-
FFUJ_05316	4.72468	9.13164e-07	3.18612e-05	uncharacterized protein	-
FFUJ_05318	-1.79099	1.00839e-05	0.000157353	uncharacterized protein	-
FFUJ_05320	1.74605	0.000143586	0.00103587	related to succinate-semialdehyde dehydrogenase	metabolism of glutamate
FFUJ_05324	1.52352	0.00133934	0.00554623	related to reductases	tetracyclic and pentacyclic triterpenes (cholesterin, steroids and hopanoids) metabolism
FFUJ_05358	-1.11174	0.0274619	0.062314	related to cellobiose dehydrogenase	secondary metabolism
FFUJ_05359	2.28976	2.45162e-05	0.000287776	related to aspartic proteinase, pepstatin-sensitive	protein processing (proteolytic)
FFUJ_05369	1.04011	0.0386884	0.0825983	uncharacterized protein	-
FFUJ_05375	-1.73765	0.000153086	0.00108399	uncharacterized protein	-
FFUJ_05384	-1.92166	2.95389e-06	6.99356e-05	uncharacterized protein	-
FFUJ_05386	1.27633	0.0031276	0.0109072	uncharacterized protein	-
FFUJ_05408	-1.1843	0.0584153	0.116138	uncharacterized protein	-
FFUJ_05410	1.07041	0.000196858	0.00130557	uncharacterized protein	-
FFUJ_05422	-1.44738	1.77492e-05	0.000228317	uncharacterized protein	-
FFUJ_05426	-1.25409	8.93227e-05	0.000729099	uncharacterized protein	secondary metabolism
FFUJ_05434	1.60354	0.00310583	0.0108529	MUC1 - Extracellular alpha-1,4-glucan glucosidase	-
FFUJ_05444	-2.37302	0.00173053	0.00678555	uncharacterized protein	-
FFUJ_05448	-1.03942	0.000242333	0.00152397	related to succinate-CoA ligase alpha and beta chain	C-compound and carbohydrate metabolism
FFUJ_05455	-2.1003	0.000147	0.00105374	uncharacterized protein	regulation of nitrogen metabolism
FFUJ_05461	-2.02087	1.19014e-05	0.000175861	related to tol protein	fungal and other eukaryotic cell type differentiation
FFUJ_05462	-1.00659	0.000891257	0.00407236	uncharacterized protein	-
FFUJ_05474	1.08128	4.11149e-05	0.000424258	uncharacterized protein	-
FFUJ_05509	-1.34567	0.000259672	0.001606	related to Cyclohexanone monooxygenase	secondary metabolism
FFUJ_05512	-1.73707	0.00799484	0.0229233	probable phenylacetyl-CoA ligase	C-compound and carbohydrate metabolism
FFUJ_05525	-1.12645	0.00465202	0.0148685	probable alpha-glucoside transport protein	C-compound and carbohydrate metabolism
FFUJ_05535	-1.58545	5.78375e-05	0.000537225	related to potassium:hydrogen antiporter	cation transport (H+, Na+, K+, Ca2+ , NH4+, etc.)
FFUJ_05564	-1.26803	6.44177e-05	0.000579034	related to UNR-interacting protein STRAP (serine-threonine kinase receptor-associated protein)	enzyme mediated signal transduction
FFUJ_05568	-1.5694	9.12148e-07	3.18612e-05	uncharacterized protein	-
FFUJ_05571	-1.09852	7.37817e-05	0.000633589	uncharacterized protein	-
FFUJ_05574	-1.15689	0.0238681	0.0555654	uncharacterized protein	-
FFUJ_05576	1.17178	2.63373e-05	0.000303197	related to NAM7 - nonsense-mediated mRNA decay protein	RNA degradation
FFUJ_05588	1.26837	0.000849044	0.00392329	uncharacterized protein	-
FFUJ_05594	1.07237	5.86481e-06	0.000111833	related to cell cycle control protein cwf5	splicing
FFUJ_05613	-1.13232	1.95187e-05	0.00024292	uncharacterized protein	-
FFUJ_05621	-1.87357	7.11263e-05	0.000619082	related to lipase	-
FFUJ_05636	-1.57682	8.20562e-06	0.000137875	uncharacterized protein	-
FFUJ_05653	3.95568	2.21901e-08	3.31624e-06	uncharacterized protein	-
FFUJ_05660	-1.16905	0.00107968	0.00470748	related to chloroperoxidase	detoxification
FFUJ_05684	-1.3911	0.000155517	0.00109404	uncharacterized protein	-
FFUJ_05707	-1.6089	0.000258602	0.00160162	uncharacterized protein	-
FFUJ_05725	-1.75635	2.61595e-05	0.000302431	uncharacterized protein	-
FFUJ_05730	2.00917	0.00331346	0.0114167	uncharacterized protein	-
FFUJ_05735	-1.54114	0.00018606	0.0012528	uncharacterized protein	-
FFUJ_05743	-1.27468	0.0818104	0.153256	uncharacterized protein	-
FFUJ_05746	-1.48563	0.00355835	0.0120371	related to major facilitator MirA	siderophore-iron transport
FFUJ_05747	-1.47157	0.0233708	0.0545595	probable phenylacetyl-CoA ligase	C-compound and carbohydrate metabolism
FFUJ_05755	1.0276	0.000277864	0.00168793	probable C6 transcription factor	regulation of secondary metabolism
FFUJ_05758	1.07753	0.000787327	0.00372239	related to transporter protein	C-compound and carbohydrate transport
FFUJ_05766	1.16468	0.0326109	0.071705	related to ATP-binding multidrug cassette transport protein	ATP binding
FFUJ_05767	1.30643	0.000742328	0.00356186	related to transcriptional activator Mut3p	transcription activation
FFUJ_05772	-1.55793	0.000197631	0.00130914	uncharacterized protein	-
FFUJ_05774	-2.83076	8.78354e-05	0.000720971	related to dienelactone hydrolase family protein	-
FFUJ_05776	-1.73287	0.000353987	0.00201579	related to multidrug resistance protein	ATP binding
FFUJ_05784	4.904	5.22226e-05	0.000498161	uncharacterized protein	secondary metabolism
FFUJ_05789	-1.08829	8.26069e-06	0.000138284	related to WHI3 protein, involved in regulation of cell size	cell growth / morphogenesis
FFUJ_05797	1.50884	0.0394517	0.0838964	related to trichodiene oxygenase cytochrome P450	secondary metabolism
FFUJ_05800	1.06039	0.000101885	0.000802421	uncharacterized protein	-
FFUJ_05807	3.58188	3.44612e-07	1.70286e-05	uncharacterized protein	-
FFUJ_05808	2.63481	0.00360134	0.0121356	uncharacterized protein	-
FFUJ_05813	1.19571	5.91367e-05	0.000545983	uncharacterized protein	-
FFUJ_05827	1.75729	1.64838e-05	0.000218618	probable taurine dioxygenase	nitrogen, sulfur and selenium metabolism
FFUJ_05828	1.50527	0.000823156	0.00383847	related to nicotinamide mononucleotide permease	C-compound and carbohydrate transport
FFUJ_05830	1.83363	0.0249282	0.0575549	probable PMA1 - H+-transporting P-type ATPase	electron transport and membrane-associated energy conservation
FFUJ_05836	1.66634	0.000120551	0.000914935	related to heterokaryon incompatibility protein het-6	fungal and other eukaryotic cell type differentiation
FFUJ_05839	-1.10922	0.00208257	0.00784783	related to C6 transcription factor	-
FFUJ_05841	1.30834	0.000114764	0.000879366	probable GCV3 - glycine decarboxylase, subunit H	degradation of glycine
FFUJ_05857	-1.68889	3.6699e-05	0.000390718	uncharacterized protein	regulation of amino acid metabolism
FFUJ_05858	-1.35202	5.0915e-05	0.000490903	uncharacterized protein	disease, virulence and defense
FFUJ_05862	-2.7291	4.93829e-06	0.00010075	uncharacterized protein	-
FFUJ_05863	-1.59671	0.000614992	0.00308537	related to dicarboxylate carrier protein	C-compound and carbohydrate transport
FFUJ_05868	-1.72186	0.00044594	0.00240813	uncharacterized protein	-
FFUJ_05875	1.3946	0.000821276	0.00383359	uncharacterized protein	-
FFUJ_05878	-1.18626	6.94877e-05	0.000610283	related to PAN2 - component of Pab1p-stimulated poly(A) ribonuclease	3'-end processing
FFUJ_05884	1.25214	0.000336541	0.00194483	related to transcription activator CUP2	transcriptional control
FFUJ_05885	2.58386	3.01897e-06	7.1147e-05	uncharacterized protein	-
FFUJ_05908	-1.90738	0.000203234	0.00133662	related to protein yhhW	-
FFUJ_05920	-1.01569	0.00161677	0.00643419	related to rab geranylgeranyl transferase component A	lipid, fatty acid and isoprenoid metabolism
FFUJ_05934	1.25024	0.000824204	0.00384141	uncharacterized protein	-
FFUJ_05952	-2.4482	0.00282698	0.0100533	probable GUT1 - glycerol kinase	C-compound and carbohydrate metabolism
FFUJ_05982	-1.20488	0.000100424	0.000793858	related to NSE4 Nuclear protein that plays a role in the function of the Smc5p-Rhc18p DNA repair complex	DNA repair
FFUJ_05984	1.20418	0.000206404	0.00135359	uncharacterized protein	-
FFUJ_06002	3.19203	0.0152215	0.0384978	MUC1 - Extracellular alpha-1,4-glucan glucosidase	-
FFUJ_06006	1.43692	0.000311864	0.00184094	uncharacterized protein	-
FFUJ_06013	-1.11482	0.0041293	0.0135134	uncharacterized protein	-
FFUJ_06016	-1.02345	1.45998e-05	0.000200597	related to Autophagy-related protein 13	-
FFUJ_06036	1.14078	0.00375729	0.012537	probable PEST phosphatase interacting protein	cytokinesis (cell division) /septum formation and hydrolysis
FFUJ_06045	-1.38072	0.000209534	0.00136777	related to excitatory amino acid transporter	cation transport (H+, Na+, K+, Ca2+ , NH4+, etc.)
FFUJ_06054	-1.37093	0.00246446	0.00898842	uncharacterized protein	-
FFUJ_06055	2.66137	0.0178607	0.0437228	probable vivid PAS protein VVD	protein binding
FFUJ_06060	1.16995	4.13946e-05	0.000426044	related to formamidopyrimidine-DNA glycosylase	DNA repair
FFUJ_06061	-1.61999	0.00010874	0.000846103	uncharacterized protein	-
FFUJ_06077	-1.10133	0.00285946	0.0101531	probable 2-nitropropane dioxygenase	C-compound and carbohydrate metabolism
FFUJ_06078	-1.69337	1.90284e-06	5.24407e-05	related to regulatory protein amdA	transcriptional control
FFUJ_06091	-1.3112	5.23591e-05	0.000499203	uncharacterized protein	-
FFUJ_06093	-1.3047	0.000206295	0.00135347	uncharacterized protein	stress response
FFUJ_06094	-1.24735	0.000181953	0.00123237	uncharacterized protein	-
FFUJ_06097	-1.59872	0.000351514	0.00200794	probable NAD binding Rossmann fold oxidoreductase	phospholipid metabolism
FFUJ_06103	1.26306	0.000499703	0.00263045	probable glucosamine-6-phosphate isomerase	aminosaccharide catabolism
FFUJ_06116	-1.24241	0.000675821	0.0033168	related to ARCA protein	regulation of amino acid metabolism
FFUJ_06120	1.20916	0.000568897	0.00290736	related to beta-glucosidase	C-compound and carbohydrate metabolism
FFUJ_06125	1.01522	0.000260734	0.00160995	related to zinc finger protein	transcriptional control
FFUJ_06131	1.39502	9.44902e-05	0.000757818	related to glucan 1,3-beta-glucosidase	C-compound and carbohydrate metabolism
FFUJ_06140	-1.10583	5.22148e-05	0.000498161	related to serine/threonine protein kinase	modification by phosphorylation, dephosphorylation, autophosphorylation
FFUJ_06163	1.5954	0.0591862	0.117389	uncharacterized protein	-
FFUJ_06167	1.16108	4.83357e-06	9.91637e-05	related to protein involved in ribosomal RNA processing, component of the exosome complex responsible	rRNA processing
FFUJ_06200	-1.17945	7.15848e-05	0.00062146	uncharacterized protein	-
FFUJ_06213	-1.21083	1.80238e-05	0.000230274	probable DAL7 - malate synthase 2	C-compound and carbohydrate metabolism
FFUJ_06233	1.18677	0.000290757	0.00174606	related to myosin II	cytokinesis (cell division) /septum formation and hydrolysis
FFUJ_06236	-1.29713	0.000116657	0.000890772	probable 100 kDa protein P100	polynucleotide degradation
FFUJ_06259	1.26092	0.00115221	0.00495207	related to sterigmatocystin 7-O-methyltransferase precursor	secondary metabolism
FFUJ_06263	-1.03703	0.0103686	0.0282446	related to transcription factor Pig1p	regulation of secondary metabolism
FFUJ_06265	1.11785	0.000414105	0.00227137	uncharacterized protein	-
FFUJ_06277	-1.07382	2.58619e-05	0.000300527	related to Minor histocompatibility antigen H13	protein/peptide degradation
FFUJ_06279	1.33592	7.57674e-06	0.000131145	uncharacterized protein	-
FFUJ_06292	2.56438	6.57564e-08	6.19864e-06	uncharacterized protein	-
FFUJ_06296	1.86916	1.16885e-06	3.76944e-05	probable COX15 - cytochrome oxidase assembly factor	metabolism of porphyrins
FFUJ_06304	1.99414	0.00184879	0.00713361	probable glucose repressible protein Grg1	-
FFUJ_06306	1.69056	0.0102104	0.0278882	related to TSR2 - Twenty S rRNA accumulation protein	rRNA processing
FFUJ_06307	1.17031	0.0390561	0.0832574	related to acetyl-hydrolase	lipid, fatty acid and isoprenoid metabolism
FFUJ_06309	-1.4385	5.2936e-05	0.00050329	uncharacterized protein	-
FFUJ_06332	4.33108	3.65601e-06	8.14603e-05	uncharacterized protein	-
FFUJ_06335	-1.13308	0.000650021	0.00321633	related to cornifin B	-
FFUJ_06342	-2.143	2.72515e-06	6.60866e-05	uncharacterized protein	-
FFUJ_06347	1.64866	0.00412622	0.0135081	related to mouse T10 protein	-
FFUJ_06348	2.39567	0.00307759	0.0107715	uncharacterized protein	-
FFUJ_06351	2.16276	0.00113895	0.00490424	related to esterase	secondary metabolism
FFUJ_06358	-1.47846	0.0106969	0.0289801	related to cutinase transcription factor 1 beta	transcriptional control
FFUJ_06365	-1.17132	7.19205e-05	0.000623311	uncharacterized protein	-
FFUJ_06367	-2.61416	7.35972e-07	2.84515e-05	uncharacterized protein	-
FFUJ_06374	-3.2163	7.27881e-05	0.000627575	uncharacterized protein	-
FFUJ_06375	-2.53884	2.97707e-05	0.000332874	uncharacterized protein	-
FFUJ_06376	-1.14701	0.00031775	0.00186848	related to PaaI_thioesterase family protein	lipid, fatty acid and isoprenoid metabolism
FFUJ_06377	-2.84864	9.6326e-09	2.03525e-06	uncharacterized protein	-
FFUJ_06378	-3.1009	1.23565e-05	0.000179839	uncharacterized protein	-
FFUJ_06379	-2.63791	1.91657e-07	1.19022e-05	related to nitrilase	degradation of tryptophan
FFUJ_06382	-2.20718	1.26751e-07	9.0308e-06	uncharacterized protein	-
FFUJ_06383	-1.46691	6.3647e-05	0.000574322	uncharacterized protein	-
FFUJ_06387	-1.34752	0.0028616	0.0101587	uncharacterized protein	-
FFUJ_06390	1.68665	0.000350774	0.00200605	uncharacterized protein	-
FFUJ_06391	1.78469	0.000436118	0.00236621	uncharacterized protein	-
FFUJ_06392	1.34356	3.3731e-05	0.000364946	uncharacterized protein	-
FFUJ_06396	1.8266	0.000671249	0.00330006	uncharacterized protein	-
FFUJ_06398	1.42534	0.00899601	0.0251735	uncharacterized protein	-
FFUJ_06399	1.04388	0.284984	0.415331	uncharacterized protein	metabolism of vitamins, cofactors, and prosthetic groups
FFUJ_06400	4.26041	0.000707439	0.00344207	related to SPR1 - exo-1,3-beta-glucanase precursor	C-compound and carbohydrate metabolism
FFUJ_06401	2.02093	0.0575469	0.114713	probable chitosanase precursor	polysaccharide metabolism
FFUJ_06405	-1.03535	0.000433079	0.00235291	related to E.coli dioxygenase	nitrogen, sulfur and selenium metabolism
FFUJ_06409	1.99039	5.47095e-05	0.000515049	uncharacterized protein	-
FFUJ_06412	1.72429	9.17814e-06	0.000146707	uncharacterized protein	-
FFUJ_06414	-1.25777	0.000381211	0.00213056	uncharacterized protein	-
FFUJ_06415	-1.49981	9.12943e-05	0.000739935	uncharacterized protein	-
FFUJ_06419	5.37949	9.72981e-05	0.000775145	uncharacterized protein	-
FFUJ_06420	2.5033	0.00276805	0.00987621	related to Oxidoreductase	C-compound and carbohydrate metabolism
FFUJ_06424	3.09853	4.77069e-06	9.84229e-05	uncharacterized protein	-
FFUJ_06425	-1.16294	0.00117628	0.00503195	uncharacterized protein	-
FFUJ_06428	-2.2636	0.11224	0.197756	uncharacterized protein	-
FFUJ_06430	3.99953	0.00568033	0.0174608	uncharacterized protein	-
FFUJ_06433	-1.10025	0.000277569	0.00168774	uncharacterized protein	-
FFUJ_06460	-1.35808	0.0139876	0.0359912	uncharacterized protein	-
FFUJ_06474	1.93572	0.00120175	0.00511002	related to Cu-binding metallothionein	heavy metal binding (Cu, Fe, Zn)
FFUJ_06479	-1.37117	0.000317639	0.00186848	uncharacterized protein	-
FFUJ_06480	-1.0226	0.00030503	0.00181125	related to negative acting factor	transcriptional control
FFUJ_06489	-1.50689	0.0852397	0.158543	uncharacterized protein	-
FFUJ_06490	-1.56068	0.113578	0.199541	uncharacterized protein	C-compound and carbohydrate metabolism
FFUJ_06491	-1.65232	5.7131e-05	0.000531984	uncharacterized protein	-
FFUJ_06494	-1.6103	0.0110461	0.0297726	related to cell surface ferroxidase	heavy metal ion transport (Cu+, Fe3+, etc.)
FFUJ_06495	-1.11796	0.135932	0.231132	related to high-affinity iron permease	siderophore-iron transport
FFUJ_06507	-2.62748	0.000251037	0.00156479	related to HETEROKARYON incompatibility protein	DNA repair
FFUJ_06508	-2.40256	8.16045e-05	0.000684547	uncharacterized protein	fungal and other eukaryotic cell type differentiation
FFUJ_06523	-2.53922	2.00616e-05	0.000247001	uncharacterized protein	-
FFUJ_06526	-1.45253	1.5588e-05	0.000210072	uncharacterized protein	transcription activation
FFUJ_06532	1.09578	0.00449473	0.0144621	uncharacterized protein	-
FFUJ_06534	-1.78595	6.80115e-05	0.000601341	uncharacterized protein	secondary metabolism
FFUJ_06539	-1.40201	0.000298907	0.00178451	uncharacterized protein	-
FFUJ_06547	-2.00514	0.227553	0.347299	probable monosaccharide transporter	C-compound and carbohydrate transport
FFUJ_06559	-1.64897	0.0082793	0.0236063	related to ferric reductase Fre2p	secondary metabolism
FFUJ_06576	-1.19493	0.0252818	0.0581785	related to high affinity methionine permease	amino acid/amino acid derivatives transport
FFUJ_06577	-1.84579	0.00696412	0.0205217	uncharacterized protein	-
FFUJ_06578	-1.05001	0.000251351	0.00156568	related to ARCA protein	regulation of amino acid metabolism
FFUJ_06587	-1.18902	0.00402941	0.0132502	uncharacterized protein	secondary metabolism
FFUJ_06607	-2.02226	2.62486e-05	0.000302811	related to cutinase transcription factor 1 beta	transcriptional control
FFUJ_06608	-3.63839	1.21928e-05	0.000178588	related to dehydrogenases and related proteins	C-compound and carbohydrate metabolism
FFUJ_06616	-1.40976	5.44701e-05	0.000513735	uncharacterized protein	-
FFUJ_06618	1.56557	9.5779e-05	0.000765633	related to 2-haloalkanoic acid dehalogenase	-
FFUJ_06627	-1.40349	0.0149648	0.0379581	probable quinate transport protein	C-compound and carbohydrate transport
FFUJ_06636	2.91992	0.000832063	0.00386921	uncharacterized protein	-
FFUJ_06654	-2.18002	0.00047721	0.00253822	related to quinate transport protein	C-compound and carbohydrate transport
FFUJ_06657	-1.04685	0.0021272	0.00798166	related to 2,4-dihydroxyhept-2-ene-1,7-dioic acid aldolase	secondary metabolism
FFUJ_06658	-1.04494	0.000130049	0.000966272	related to STB5 - SIN3 binding protein	regulation of secondary metabolism
FFUJ_06659	-1.05973	0.000259572	0.001606	related to putative tartrate transporter	secondary metabolism
FFUJ_06661	3.11584	0.000734344	0.00353647	uncharacterized protein	-
FFUJ_06662	2.70958	8.06523e-06	0.000136014	related to microbial serine proteinase	protein/peptide degradation
FFUJ_06666	-3.75498	0.0428153	0.0897105	related to myo-inositol transport protein ITR1	C-compound and carbohydrate transport
FFUJ_06674	-1.23556	0.0160681	0.0401528	related to ARCA protein	regulation of amino acid metabolism
FFUJ_06676	-1.12316	0.00130114	0.00543332	uncharacterized protein	-
FFUJ_06684	-2.14222	0.0054682	0.0169448	related to Zn(II)2Cys6 transcriptional activator	transcription activation
FFUJ_06697	-1.05822	0.000721422	0.00349438	related to cutinase transcription factor 1 beta	transcriptional control
FFUJ_06705	1.37218	2.1358e-05	0.000258973	uncharacterized protein	-
FFUJ_06716	-1.27634	0.00013941	0.0010117	uncharacterized protein	-
FFUJ_06737	-1.2207	0.00336454	0.0115429	related to cutinase transcription factor 1 beta	transcriptional control
FFUJ_06739	-1.18685	0.243246	0.366279	uncharacterized protein	regulation of secondary metabolism
FFUJ_06752	1.48635	0.000243836	0.00153185	uncharacterized protein	-
FFUJ_06753	2.72701	1.86813e-05	0.000235361	related to alcohol dehydrogenase	C-compound and carbohydrate metabolism
FFUJ_06754	3.26083	1.22367e-05	0.000178781	uncharacterized protein	-
FFUJ_06765	1.19025	0.0524411	0.106036	uncharacterized protein	-
FFUJ_06766	2.51541	0.00414169	0.0135419	related to tol protein	fungal and other eukaryotic cell type differentiation
FFUJ_06775	-1.09109	0.0110948	0.0298906	uncharacterized protein	-
FFUJ_06776	-1.55897	1.24904e-06	3.92475e-05	uncharacterized protein	-
FFUJ_06793	-1.22262	0.00805644	0.0230532	uncharacterized protein	-
FFUJ_06800	1.02574	0.000462558	0.00248183	uncharacterized protein	-
FFUJ_06801	-1.57056	0.000178284	0.00121558	probable DUR3 - Urea permease	cation transport (H+, Na+, K+, Ca2+ , NH4+, etc.)
FFUJ_06814	1.17806	0.0325329	0.0715762	related to quinic acid utilisation protein QUTG (inositol-1(or 4)-monophosphatase)	secondary metabolism
FFUJ_06820	-2.36092	4.76685e-05	0.00046883	probable molecular chaperone distantly related to HSP70-fold metalloproteases	-
FFUJ_06855	1.73704	0.0626746	0.123033	probable acetylxylan esterase precursor	polysaccharide metabolism
FFUJ_06863	-1.77104	1.49923e-05	0.000204595	uncharacterized protein	transcriptional control
FFUJ_06876	1.86725	0.00274735	0.00981953	uncharacterized protein	-
FFUJ_06882	1.17836	0.00783398	0.0225712	probable protein disulfide-isomerase precursor	protein folding and stabilization
FFUJ_06883	-2.43804	2.11142e-08	3.28916e-06	related to heterokaryon incompatibility protein (het-6OR allele)	fungal and other eukaryotic cell type differentiation
FFUJ_06894	2.3791	0.00293453	0.0103636	uncharacterized protein	-
FFUJ_06901	-1.77358	4.05704e-05	0.000419913	related to DAL81 - transcriptional activator for allantoin and GABA catabolic genes	regulation of nitrogen, sulfur and selenium metabolism
FFUJ_06909	-1.39239	4.93041e-05	0.000479797	related to ascus development protein 3	C-compound and carbohydrate transport
FFUJ_06933	-1.57915	8.80659e-05	0.000721403	uncharacterized protein	-
FFUJ_06934	-2.81028	6.43811e-06	0.000118835	uncharacterized protein	-
FFUJ_06941	1.84166	8.92873e-06	0.000144479	uncharacterized protein	-
FFUJ_06947	1.41994	0.00144193	0.00587705	uncharacterized protein	-
FFUJ_06957	1.91064	0.00183884	0.00710563	uncharacterized protein	-
FFUJ_06962	2.6709	0.0135451	0.0351179	probable maltase	sugar, glucoside, polyol and carboxylate catabolism
FFUJ_06964	1.31529	9.68362e-05	0.000772253	related to DAL81 - transcriptional activator for allantoin and GABA catabolic genes	regulation of nitrogen, sulfur and selenium metabolism
FFUJ_06966	2.05838	8.55622e-07	3.09689e-05	uncharacterized protein	-
FFUJ_06984	-1.07144	0.00152429	0.00613789	related to alfa-L-rhamnosidase	-
FFUJ_06998	3.83436	7.11835e-06	0.000126181	uncharacterized protein	-
FFUJ_07000	1.60475	6.27272e-06	0.000116706	uncharacterized protein	-
FFUJ_07001	1.69882	0.00229675	0.0084743	related to helicase-like transcription factor protein	transcriptional control
FFUJ_07002	1.09069	0.14178	0.239166	uncharacterized protein	transcriptional control
FFUJ_07013	1.54213	0.00481112	0.0152479	related to 6-hydroxy-D-nicotine oxidase	C-compound and carbohydrate metabolism
FFUJ_07015	1.3023	0.00590345	0.0180306	related to COQ2 - para-hydroxybenzoate--polyprenyltransferase	-
FFUJ_07017	-1.1097	0.000177921	0.00121356	uncharacterized protein	-
FFUJ_07041	-1.01775	0.00275388	0.00983138	uncharacterized protein	-
FFUJ_07044	-1.08528	0.00205006	0.00774652	uncharacterized protein	-
FFUJ_07058	1.48432	8.91124e-06	0.000144323	related to SCJ1 protein	secondary metabolism
FFUJ_07108	1.84079	3.58133e-05	0.000383299	probable beta-xylosidase	polysaccharide metabolism
FFUJ_07113	-1.11097	0.00708999	0.0208292	related to sugar transporter	C-compound and carbohydrate transport
FFUJ_07115	-1.06747	0.000775764	0.00368192	uncharacterized protein	-
FFUJ_07121	-1.02845	0.0367514	0.0791151	uncharacterized protein	-
FFUJ_07122	1.36517	0.000220036	0.00141621	uncharacterized protein	-
FFUJ_07124	-1.8749	4.96104e-05	0.000481234	uncharacterized protein	-
FFUJ_07125	-1.60858	0.000349322	0.00200133	uncharacterized protein	-
FFUJ_07127	1.00124	2.83958e-05	0.000321411	uncharacterized protein	-
FFUJ_07130	1.1022	0.00905168	0.02531	uncharacterized protein	-
FFUJ_07133	-1.51664	2.94067e-06	6.98391e-05	related to transmembrane transporter Liz1p	mitotic cell cycle and cell cycle control
FFUJ_07137	2.45884	7.13699e-06	0.000126268	uncharacterized protein	-
FFUJ_07155	-1.23254	0.000847877	0.00392092	related to UBP3 - ubiquitin-specific proteinase	modification by ubiquitination, deubiquitination
FFUJ_07157	-1.40936	0.00185971	0.0071622	related to MYHalpha3 protein (DNA repair enzyme)	nucleotide/nucleoside/nucleobase metabolism
FFUJ_07162	-1.20759	0.000957027	0.0043139	related to acyl-coa dehydrogenase, long-chain specific precursor	lipid, fatty acid and isoprenoid metabolism
FFUJ_07174	-1.03155	0.000173616	0.00119193	related to DUF6 domain protein	-
FFUJ_07176	-1.01291	6.48258e-05	0.000582134	related to complex I intermediate-associated protein CIA84 precursor	accessory proteins of electron transport and membrane-associated energy conservation
FFUJ_07192	-1.13893	1.04294e-05	0.000160969	uncharacterized protein	-
FFUJ_07197	1.06727	5.22875e-06	0.000104359	uncharacterized protein	-
FFUJ_07206	-1.12064	7.87764e-05	0.000667928	uncharacterized protein	-
FFUJ_07213	1.86394	2.35071e-05	0.000280339	uncharacterized protein	-
FFUJ_07215	-1.05832	0.000813509	0.00380887	uncharacterized protein	-
FFUJ_07221	1.60097	0.000225147	0.00144003	related to RRP7 Protein involved in pre-rRNA processing and ribosome assembly	rRNA processing
FFUJ_07222	1.35873	0.00705194	0.020734	uncharacterized protein	-
FFUJ_07223	1.73944	0.000733562	0.00353529	uncharacterized protein	-
FFUJ_07240	-2.47014	6.02774e-05	0.000554009	uncharacterized protein	lipid, fatty acid and isoprenoid metabolism
FFUJ_07242	-1.12822	9.41779e-05	0.000755973	related to 5-oxoprolinase	biosynthesis of glutamate
FFUJ_07243	1.19424	9.16279e-05	0.000740679	uncharacterized protein	-
FFUJ_07251	-1.10232	0.000593563	0.00300351	uncharacterized protein	-
FFUJ_07283	-1.63761	4.00296e-07	1.89645e-05	uncharacterized protein	-
FFUJ_07286	1.39996	0.000507927	0.00266231	uncharacterized protein	-
FFUJ_07295	1.23044	0.00163741	0.00649383	related to S.pombe Rnp24p, Nsr1p and human splicing factor	RNA binding
FFUJ_07302	1.26192	0.000476907	0.00253808	related to palI protein	cellular signalling
FFUJ_07322	1.14109	0.00190519	0.00730674	related to kinetoplast-associated protein KAP	-
FFUJ_07347	1.11057	0.00072056	0.00349113	uncharacterized protein	-
FFUJ_07350	-1.11626	8.47801e-06	0.000140272	related to 2-haloalkanoic acid dehalogenase	-
FFUJ_07354	-1.04972	0.000403447	0.00222641	related to putative dual specificity protein kinase pom1	mitotic cell cycle and cell cycle control
FFUJ_07355	3.51013	6.49053e-05	0.000582563	uncharacterized protein	-
FFUJ_07369	1.55302	0.0234252	0.0546727	uncharacterized protein	-
FFUJ_07377	-1.82044	0.000237026	0.00149777	uncharacterized protein	-
FFUJ_07391	-1.81267	0.000125091	0.000937776	uncharacterized protein	-
FFUJ_07412	1.09675	0.153967	0.255143	uncharacterized protein	-
FFUJ_07413	1.83451	0.0123748	0.0326361	uncharacterized protein	-
FFUJ_07417	-1.28349	0.000107604	0.000838834	related to pentafunctional arom polypeptide	metabolism of the cysteine - aromatic group
FFUJ_07422	1.13886	4.93354e-06	0.00010075	related to L-fucose permease	C-compound and carbohydrate transport
FFUJ_07430	1.36346	0.0167125	0.0414454	related to TGL2 - triacylglycerol lipase	lipid, fatty acid and isoprenoid metabolism
FFUJ_07453	1.21116	0.138141	0.234168	related to integral membrane protein	-
FFUJ_07457	1.43648	5.78787e-05	0.000537336	uncharacterized protein	-
FFUJ_07458	2.00577	1.97945e-06	5.35092e-05	uncharacterized protein	-
FFUJ_07459	2.20003	1.66547e-06	4.82121e-05	uncharacterized protein	-
FFUJ_07460	1.14621	8.15201e-05	0.000684248	related to Pwp2p	rRNA processing
FFUJ_07461	1.09113	0.000180808	0.00122612	uncharacterized protein	cytokinesis (cell division) /septum formation and hydrolysis
FFUJ_07462	1.10996	6.40851e-05	0.000576609	related to Free methionine-R-sulfoxide reductase	-
FFUJ_07469	-1.03344	0.000130967	0.00096996	probable SWR1-complex protein 4	DNA conformation modification (e.g. chromatin)
FFUJ_07482	1.66712	1.95954e-05	0.000243341	uncharacterized protein	-
FFUJ_07485	-3.19284	1.87112e-08	3.13192e-06	related to amidohydrolase family protein	RNA binding
FFUJ_07486	-1.02137	0.129906	0.222552	related to protein-tyrosine phosphatase	modification by phosphorylation, dephosphorylation, autophosphorylation
FFUJ_07487	3.59508	5.01664e-06	0.000101598	uncharacterized protein	-
FFUJ_07514	-1.03648	8.12316e-05	0.000683073	uncharacterized protein	-
FFUJ_07541	-1.39293	6.12332e-05	0.000558876	probable transcription activator protein acu-15	regulation of C-compound and carbohydrate metabolism
FFUJ_07567	1.55461	0.00019065	0.00127627	related to yippee family protein	heavy metal binding (Cu, Fe, Zn)
FFUJ_07575	1.25224	0.0063345	0.0190668	uncharacterized protein	-
FFUJ_07578	-1.31672	0.00338299	0.0115825	probable starvation sensing protein rspA	metabolism of the cysteine - aromatic group
FFUJ_07580	-1.27966	4.55831e-06	9.59803e-05	related to cat eye syndrome critical region protein 5 precursor	-
FFUJ_07585	-1.21891	5.04274e-06	0.000101598	related to PRP24 - pre-mRNA splicing factor	splicing
FFUJ_07607	1.41241	5.87374e-06	0.000111887	related to KM-PA-2 protein	rRNA processing
FFUJ_07616	1.03849	0.000109709	0.000850915	probable VID24 - required for vacuolar import and degradation of Fbp1p	regulation of glycolysis and gluconeogenesis
FFUJ_07623	1.64577	0.0330069	0.0723765	uncharacterized protein	-
FFUJ_07637	1.46293	0.000425179	0.00232056	related to sialidase	sugar, glucoside, polyol and carboxylate catabolism
FFUJ_07638	-1.45647	0.000397235	0.00220005	probable GTP-binding protein	GTP binding
FFUJ_07648	-1.36936	0.000306984	0.00181973	related to pyridoxine 4-dehydrogenase	biosynthesis of vitamins, cofactors, and prosthetic groups
FFUJ_07650	1.09964	0.026637	0.0608099	probable aldehyde reductase 6	sugar, glucoside, polyol and carboxylate metabolism
FFUJ_07654	1.8828	5.43663e-06	0.000106736	related to vacuolar membrane protein HMT1	heavy metal binding (Cu, Fe, Zn)
FFUJ_07671	-1.2451	0.000271919	0.0016613	uncharacterized protein	-
FFUJ_07700	1.8605	7.40986e-06	0.000129707	uncharacterized protein	-
FFUJ_07714	-1.00932	0.109553	0.193914	uncharacterized protein	regulation of secondary metabolism
FFUJ_07715	1.04837	0.225086	0.344392	uncharacterized protein	electron transport and membrane-associated energy conservation
FFUJ_07727	-1.59371	0.000305061	0.00181125	uncharacterized protein	-
FFUJ_07735	-1.24118	0.00146436	0.00595266	related to alpha-1,6-mannosyltransferase HOC1	C-compound and carbohydrate metabolism
FFUJ_07736	-1.70301	2.97909e-07	1.54883e-05	related to hard surface induced protein 3 (sterol glycosyl transferase)	virulence, disease factors
FFUJ_07752	-1.34598	0.0423258	0.0889081	uncharacterized protein	-
FFUJ_07757	-1.25007	0.00346075	0.0117785	uncharacterized protein	-
FFUJ_07758	1.54291	0.00178976	0.00694468	uncharacterized protein	-
FFUJ_07770	3.93496	2.6404e-07	1.42091e-05	uncharacterized protein	-
FFUJ_07776	1.20312	5.15382e-05	0.000494455	related to Acyl-coenzyme A:6-aminopenicillanic-acid-acyltransferase 40 kDa form	-
FFUJ_07778	1.04132	3.74226e-05	0.000395574	related to THI80 - thiamin pyrophosphokinase	biosynthesis of vitamins, cofactors, and prosthetic groups
FFUJ_07779	1.13862	4.25686e-06	9.08821e-05	related to mitochondrial intermembrane space protein Mia40	protein targeting, sorting and translocation
FFUJ_07781	-1.32654	0.000151215	0.00107634	probable dityrosine transporter	drug/toxin transport
FFUJ_07784	1.17301	0.0160034	0.0400345	related to lipase/esterase	secondary metabolism
FFUJ_07804	1.1042	8.68531e-05	0.000715293	probable uridine kinase	pyrimidine nucleotide/nucleoside/nucleobase metabolism
FFUJ_07814	1.16109	9.07447e-05	0.000737757	uncharacterized protein	amino acid metabolism
FFUJ_07819	-2.18239	0.000237611	0.00149992	uncharacterized protein	secondary metabolism
FFUJ_07834	3.09298	0.0119381	0.0316866	uncharacterized protein	-
FFUJ_07846	1.53572	7.8176e-05	0.000664063	related to Autophagy protein 16	-
FFUJ_07851	1.37597	0.000119308	0.000907746	related to ribosomal RNA processing protein RRP5	rRNA processing
FFUJ_07853	1.02578	0.00561468	0.0173082	related to increased rDNA silencing protein IRS4	rRNA synthesis
FFUJ_07884	1.0261	1.75855e-05	0.000227006	probable mitochondrial import inner membrane translocase subunit TIM8	protein targeting, sorting and translocation
FFUJ_07890	1.74957	1.62561e-07	1.06722e-05	uncharacterized protein	-
FFUJ_07892	2.8331	7.32313e-05	0.000630509	probable sterol delta 5,6-desaturase	lipid, fatty acid and isoprenoid metabolism
FFUJ_07902	1.16727	0.00137887	0.00567289	related to nucleolar protein NOP4 (NOP77)	rRNA processing
FFUJ_07903	1.18161	4.77803e-05	0.000469176	uncharacterized protein	-
FFUJ_07906	2.27761	7.63252e-06	0.000131928	related to helix-loop-helix protein	-
FFUJ_07910	1.07318	4.85648e-05	0.000474598	uncharacterized protein	-
FFUJ_07916	1.00605	0.000342469	0.00197179	related to glutathione S-transferase	oxidative stress response
FFUJ_07917	-1.05859	0.0116554	0.031076	probable ITC1 - subunit of Isw2 chromatin remodelling complex	DNA conformation modification (e.g. chromatin)
FFUJ_07927	1.536	0.000503157	0.00264409	uncharacterized protein	-
FFUJ_07928	1.65353	4.26671e-05	0.000434519	related to 2-dehydropantoate 2-reductase	biosynthesis of vitamins, cofactors, and prosthetic groups
FFUJ_07934	1.18284	0.000604061	0.00304549	uncharacterized protein	-
FFUJ_07957	-1.26515	2.38731e-05	0.000282754	probable RIB2 - DRAP deaminase	biosynthesis of vitamins, cofactors, and prosthetic groups
FFUJ_07962	2.70977	7.92487e-05	0.000671623	related to beta-carotene 15,15`-dioxygenase	biosynthesis of vitamins, cofactors, and prosthetic groups
FFUJ_07970	1.05419	0.00100899	0.00448433	probable ATP dependent RNA helicase	rRNA processing
FFUJ_07985	1.13644	0.000686018	0.00335983	uncharacterized protein	-
FFUJ_07986	-1.66642	0.000147034	0.00105374	uncharacterized protein	-
FFUJ_07995	1.83886	2.00943e-05	0.000247238	probable endoglucanase	polysaccharide metabolism
FFUJ_07997	1.90093	6.51142e-07	2.61338e-05	related to cytochrome c oxidase assembly factor	assembly of protein complexes
FFUJ_08005	-1.25226	0.00637937	0.019161	uncharacterized protein	cell growth / morphogenesis
FFUJ_08006	-1.20345	0.000579084	0.00294868	uncharacterized protein	-
FFUJ_08011	-1.19448	5.3987e-05	0.000510226	uncharacterized protein	-
FFUJ_08049	-3.69575	6.47309e-09	1.68421e-06	uncharacterized protein	protein binding
FFUJ_08071	-1.24424	0.00762381	0.0220799	related to 15-hydroxyprostaglandin dehydrogenase	lipid, fatty acid and isoprenoid metabolism
FFUJ_08076	-2.23985	8.28372e-05	0.000691324	related to allantoate permease	allantoin and allantoate transport
FFUJ_08081	1.89468	2.79495e-06	6.71591e-05	probable 2-haloalkanoic acid dehalogenase	-
FFUJ_08083	-1.21906	0.00714133	0.0209271	uncharacterized protein	-
FFUJ_08084	2.07274	0.000392045	0.00217532	related to 3-(3-Hydroxyphenyl)propionate 2-hydroxylase	lipid, fatty acid and isoprenoid metabolism
FFUJ_08089	3.09532	0.000124198	0.000932598	uncharacterized protein	-
FFUJ_08093	1.68526	0.0330534	0.0724699	uncharacterized protein	-
FFUJ_08095	2.51806	0.00366034	0.0122849	related to methyltransferase	secondary metabolism
FFUJ_08104	-1.40507	0.00954449	0.0264117	probable bifunctional P-450:NADPH-P450 reductase	C-compound and carbohydrate metabolism
FFUJ_08107	-2.22904	4.73179e-05	0.000467884	related to transcription activator protein acu-15	secondary metabolism
FFUJ_08111	-2.71276	1.65059e-05	0.000218753	uncharacterized protein	secondary metabolism
FFUJ_08115	2.64575	0.00287892	0.0102045	related to peroxisomal amine oxidase (copper-containing)	secondary metabolism
FFUJ_08118	-1.9493	0.000136818	0.00100079	uncharacterized protein	secondary metabolism
FFUJ_08120	-1.04017	0.00873567	0.0246098	uncharacterized protein	secondary metabolism
FFUJ_08134	-1.6935	0.00365872	0.0122817	uncharacterized protein	-
FFUJ_08136	-1.49753	0.0109082	0.0294618	uncharacterized protein	-
FFUJ_08164	1.26788	2.53846e-06	6.33994e-05	uncharacterized protein	-
FFUJ_08180	2.92828	2.61326e-05	0.00030236	uncharacterized protein	-
FFUJ_08181	4.2006	2.79857e-08	3.86458e-06	related to TAM domain methyltransferase	secondary metabolism
FFUJ_08182	1.26776	3.60799e-05	0.000385817	probable acetylxylan esterase	polysaccharide metabolism
FFUJ_08196	2.63959	2.30906e-07	1.32242e-05	related to GNAT family N-acetyltransferase	secondary metabolism
FFUJ_08211	-1.79601	8.03914e-07	2.98278e-05	related to capsular associated protein (CAP10)	virulence, disease factors
FFUJ_08215	1.87149	8.10049e-07	2.99604e-05	uncharacterized protein	-
FFUJ_08218	1.52288	8.45632e-05	0.000701752	related to UDP-N-acetyl-D-mannosamine 6-dehydrogenase	polysaccharide metabolism
FFUJ_08236	-2.15131	0.000170733	0.00117632	related to beta-N-hexosaminidase	-
FFUJ_08243	-1.47577	0.000134852	0.000991541	related to integral membrane protein	C-compound and carbohydrate transport
FFUJ_08251	1.15519	0.000269692	0.00165305	related to allantoate permease	allantoin and allantoate transport
FFUJ_08263	1.03496	0.000218613	0.00140952	uncharacterized protein	-
FFUJ_08276	4.73425	0.0043392	0.0140932	uncharacterized protein	virulence, disease factors
FFUJ_08282	-1.00553	1.56081e-05	0.000210188	uncharacterized protein	-
FFUJ_08283	-1.1989	8.06479e-05	0.000680344	related transcriptional activator	regulation of nitrogen, sulfur and selenium metabolism
FFUJ_08289	-1.04681	0.000748066	0.00358098	related to cytochrome P450 7B1	lipid, fatty acid and isoprenoid metabolism
FFUJ_08302	1.30179	0.000473849	0.00252619	related to RNA helicase SPB4	rRNA synthesis
FFUJ_08325	1.14447	3.1924e-05	0.000349302	uncharacterized protein	-
FFUJ_08345	1.25175	1.36428e-05	0.000191844	related to antioxidant protein and metal homeostasis factor	protein folding and stabilization
FFUJ_08346	3.81739	6.25437e-07	2.56053e-05	uncharacterized protein	-
FFUJ_08356	1.05091	0.000210983	0.00137284	probable cytochrome-c oxidase assembly protein (COX11)	accessory proteins of electron transport and membrane-associated energy conservation
FFUJ_08358	1.02404	0.000190894	0.0012769	uncharacterized protein	-
FFUJ_08379	-2.11402	3.50564e-05	0.000376785	uncharacterized protein	-
FFUJ_08384	-1.0236	0.000330264	0.00192178	related to stress protein ORP150	stress response
FFUJ_08385	-1.1293	0.000827618	0.00385537	related to aspartic proteinase precursor	extracellular protein degradation
FFUJ_08392	-1.09803	0.000425553	0.00232122	related to C6 zink-finger protein PRO1A	-
FFUJ_08397	2.33064	3.4577e-06	7.82751e-05	related to NADPH oxidase 1	cellular signalling
FFUJ_08404	1.2567	0.000750354	0.00358726	uncharacterized protein	-
FFUJ_08407	-1.23243	2.9479e-05	0.000331224	related to CFT2 - cleavage and polyadenylation specificity factor, part of CF II	3'-end processing
FFUJ_08421	1.38304	1.43799e-05	0.000199126	related to protein RMD1, required for meiotic division	meiosis
FFUJ_08430	1.12301	0.0371528	0.0798109	uncharacterized protein	-
FFUJ_08435	1.12083	0.000354409	0.00201695	related to beta transducin-like protein	GTP binding
FFUJ_08441	-1.24883	0.00361594	0.0121737	related to cytosine C5-DNA-methyltransferase	transfer of activated C-1 groups
FFUJ_08452	2.44373	0.000726549	0.00351274	uncharacterized protein	-
FFUJ_08458	1.06622	0.0202647	0.0485604	related to actin cytoskeleton organization and biogenesis	actin cytoskeleton
FFUJ_08459	1.06895	0.0005824	0.00296064	uncharacterized protein	-
FFUJ_08471	1.21066	0.000681745	0.00334093	probable coproporphyrinogen oxidase precursor	metabolism of porphyrins
FFUJ_08482	2.72846	2.86368e-07	1.50313e-05	related to fzr protein	transcriptional control
FFUJ_08493	-1.228	0.000136585	0.000999486	related to permeases - unknown function	peptide transport
FFUJ_08494	-1.33568	1.19718e-05	0.000176416	related to protein arginine N-methyltransferase 3	protein modification
FFUJ_08495	-1.12164	0.000111206	0.000858183	related to transport protein USO1	vesicular transport (Golgi network, etc.)
FFUJ_08505	-1.00566	0.00022445	0.00143958	probable tRNA splicing endonuclease delta subunit	tRNA processing
FFUJ_08525	-1.15867	4.73445e-05	0.000467896	related to DNA-binding protein	transcriptional control
FFUJ_08531	-5.49005	1.11642e-08	2.23065e-06	related to DUF185 domain protein	-
FFUJ_08532	-3.29336	7.64386e-07	2.91513e-05	related to galactosyltransferase associated protein kinase P58/GTA	mitotic cell cycle and cell cycle control
FFUJ_08536	3.17933	2.35713e-05	0.000280445	uncharacterized protein	-
FFUJ_08555	-1.16639	8.3342e-05	0.000694173	related to translation initiation factor eIF5	translation initiation
FFUJ_08564	-1.13394	2.92258e-05	0.000328781	probable DUF803 domain membrane protein	protein binding
FFUJ_08574	1.13316	0.000136476	0.000999486	related to lysophosphatidic acid phosphatase	lipid, fatty acid and isoprenoid metabolism
FFUJ_08580	-1.28394	0.0027074	0.00970884	related to LPD1 - dihydrolipoamide dehydrogenase precursor	C-compound and carbohydrate metabolism
FFUJ_08600	-1.3967	5.59106e-05	0.000524038	probable CUP5 - H+-ATPase V0 domain 17 KD subunit, vacuolar	protein targeting, sorting and translocation
FFUJ_08609	2.35862	5.86127e-05	0.000542234	probable heat shock protein HSP104 (endopeptidase Clp ATP-binding chain HSP104)	protein/peptide degradation
FFUJ_08610	1.05732	1.17927e-05	0.000174535	uncharacterized protein	-
FFUJ_08611	-2.01268	0.00174608	0.00683048	uncharacterized protein	-
FFUJ_08649	1.12668	0.00968277	0.0267371	probable sterol glucosyltransferase	lipid, fatty acid and isoprenoid metabolism
FFUJ_08657	-1.17339	7.97699e-06	0.00013527	related to PIF1 protein precursor	DNA repair
FFUJ_08672	-1.7054	0.000177623	0.00121242	uncharacterized protein	-
FFUJ_08684	-1.38114	5.11255e-05	0.000491521	uncharacterized protein	-
FFUJ_08688	-1.53507	0.000275596	0.00167804	uncharacterized protein	-
FFUJ_08689	1.00812	0.00180082	0.00698072	uncharacterized protein	-
FFUJ_08701	-1.60873	0.000200022	0.00131939	uncharacterized protein	-
FFUJ_08713	2.30903	5.76203e-06	0.000110793	uncharacterized protein	-
FFUJ_08716	-1.07511	2.64264e-05	0.000303796	uncharacterized protein	-
FFUJ_08717	1.17075	0.00270075	0.00969395	related to MAK11 protein (maintenance of killer toxin-encoding satellite M1 dsRNA)	cell growth / morphogenesis
FFUJ_08718	-1.14648	0.000175763	0.00120152	related to serine/threonine kinase ARK1	modification by phosphorylation, dephosphorylation, autophosphorylation
FFUJ_08722	-1.1945	0.0340566	0.0742972	related to ATP-binding cassette protein	ATP binding
FFUJ_08723	2.11187	5.68879e-06	0.000110173	related to SPR1 - exo-1,3-beta-glucanase precursor	-
FFUJ_08727	-1.08547	4.75304e-05	0.000468157	related to cyclopropane-fatty-acyl-phospholipid synthase	lipid, fatty acid and isoprenoid metabolism
FFUJ_08732	1.33672	0.0448385	0.0931218	related to triacylglycerol lipase	lipid, fatty acid and isoprenoid metabolism
FFUJ_08742	-1.0114	7.78259e-06	0.000133628	related to glucosyltransferase	C-compound and carbohydrate metabolism
FFUJ_08744	-1.03874	0.000392058	0.00217532	uncharacterized protein	-
FFUJ_08746	1.29961	2.48046e-05	0.000290604	related to PTC7 - 2C protein phosphatase	phosphate metabolism
FFUJ_08753	-1.01138	0.000457367	0.00245972	uncharacterized protein	resistance proteins
FFUJ_08754	-1.82591	2.3277e-05	0.000278204	probable aflatoxin efflux pump AFLT	drug/toxin transport
FFUJ_08757	-1.1703	1.15184e-05	0.000172144	related to dipeptidyl aminopeptidase B	vacuolar protein degradation
FFUJ_08758	1.96845	0.000109327	0.000848313	related to DUF74 domain protein	-
FFUJ_08780	-1.42512	2.6389e-05	0.000303556	related to gamma-tubulin complex component GCP4	-
FFUJ_08787	-1.9945	6.94817e-05	0.000610283	probable pyruvate formate lyase activating enzyme	-
FFUJ_08788	4.17341	1.18634e-05	0.000175441	related to alcohol oxidase	secondary metabolism
FFUJ_08807	-1.17729	8.26591e-06	0.000138284	related to transcription adaptor ADA2	transcriptional control
FFUJ_08822	-1.78502	0.000162231	0.00113045	uncharacterized protein	-
FFUJ_08828	1.4119	1.34332e-05	0.000189799	related to monooxygenase	nitrogen, sulfur and selenium metabolism
FFUJ_08833	-1.06343	0.000968001	0.00434737	uncharacterized protein	-
FFUJ_08838	1.22882	4.64984e-06	9.72393e-05	related to proliferation associated SNF2-like protein	DNA conformation modification (e.g. chromatin)
FFUJ_08846	3.07313	0.00156878	0.00627989	uncharacterized protein	-
FFUJ_08847	2.2536	8.54265e-06	0.000140712	uncharacterized protein	-
FFUJ_08853	-1.22155	0.000301126	0.001794	uncharacterized protein	-
FFUJ_08854	1.00931	8.24553e-05	0.000689893	related to transcriptional regulator ARG82	regulation of amino acid metabolism
FFUJ_08856	-1.30622	0.000687845	0.00336724	probable ATP dependent RNA helicase	splicing
FFUJ_08862	-1.18045	0.00200229	0.00759828	uncharacterized protein	-
FFUJ_08876	-1.14452	0.00368284	0.0123401	uncharacterized protein	-
FFUJ_08892	1.00099	0.000547012	0.00281579	related to heterokaryon incompatibility protein (het-6OR allele)	fungal and other eukaryotic cell type differentiation
FFUJ_08900	-1.19731	0.00122088	0.00517633	probable beta-glucosidase precursor	sugar, glucoside, polyol and carboxylate catabolism
FFUJ_08902	1.06193	0.00310615	0.0108529	related to transcription factor PLM2	mitotic cell cycle and cell cycle control
FFUJ_08903	4.14566	0.00221967	0.0082395	uncharacterized protein	-
FFUJ_08913	5.3238	2.35315e-06	6.00773e-05	probable amino acid permease NAAP1	amino acid/amino acid derivatives transport
FFUJ_08914	-1.23212	0.00251959	0.00914955	uncharacterized protein	-
FFUJ_08916	2.61048	6.07871e-05	0.000556191	related to pisatin demethylase	detoxification involving cytochrome P450
FFUJ_08955	1.13382	0.000138171	0.00100588	uncharacterized protein	-
FFUJ_08962	1.02443	0.000331399	0.00192473	related to translation initiation factor IF-3	translation initiation
FFUJ_08963	1.44558	2.12021e-05	0.000257508	related to IMP1 Protease, mitochondrial	protein targeting, sorting and translocation
FFUJ_08974	2.92338	0.00887816	0.0249196	uncharacterized protein	-
FFUJ_08979	-1.36044	0.0223732	0.0526655	uncharacterized protein	-
FFUJ_08984	2.08161	0.00159931	0.00637436	uncharacterized protein	-
FFUJ_09000	1.54937	0.000348184	0.00199691	uncharacterized protein	-
FFUJ_09001	-1.0599	0.00345497	0.011761	uncharacterized protein	-
FFUJ_09005	1.66282	0.000149762	0.00106936	uncharacterized protein	-
FFUJ_09024	-1.20334	0.00296176	0.0104437	uncharacterized protein	-
FFUJ_09038	2.69354	4.11154e-06	8.85594e-05	uncharacterized protein	-
FFUJ_09039	2.66453	5.65982e-05	0.000528984	uncharacterized protein	-
FFUJ_09040	1.93521	0.000329108	0.00191566	uncharacterized protein	-
FFUJ_09042	1.11229	0.000662758	0.00326617	uncharacterized protein	-
FFUJ_09043	1.90543	1.25743e-05	0.000182074	uncharacterized protein	-
FFUJ_09063	-1.23016	0.0967239	0.175707	probable alpha-glucosidase (maltase)	sugar, glucoside, polyol and carboxylate catabolism
FFUJ_09067	-1.87845	0.000398208	0.00220345	uncharacterized protein	-
FFUJ_09068	-2.53269	0.000627253	0.0031315	related to 6-hydroxy-d-nicotine oxidase	C-compound and carbohydrate metabolism
FFUJ_09080	-1.01389	0.00128283	0.00537644	uncharacterized protein	-
FFUJ_09082	-1.7512	3.90304e-07	1.86352e-05	uncharacterized protein	-
FFUJ_09083	-1.88649	3.02293e-06	7.11491e-05	uncharacterized protein	-
FFUJ_09084	-1.10476	0.01713	0.0422323	uncharacterized protein	protein targeting, sorting and translocation
FFUJ_09088	1.51661	2.06828e-06	5.49486e-05	related to LCB2 - serine C-palmitoyltransferase subunit	biosynthesis of vitamins, cofactors, and prosthetic groups
FFUJ_09089	-1.12444	0.00392031	0.012968	uncharacterized protein	-
FFUJ_09097	1.47786	0.000151242	0.00107634	probable neutral amino acid permease	amino acid/amino acid derivatives transport
FFUJ_09100	1.34084	0.000554547	0.00285058	probable NOP10 - nucleolar rRNA processing protein	rRNA processing
FFUJ_09104	-1.24045	9.81276e-05	0.000779508	related to KES1 - involved in ergosterol biosynthesis	lipid, fatty acid and isoprenoid metabolism
FFUJ_09114	-1.97907	0.000160309	0.00112046	related to glu/asp-tRNA amidotransferase subunit A	amino acid metabolism
FFUJ_09116	-1.54508	0.000556694	0.00285842	uncharacterized protein	-
FFUJ_09119	4.85127	0.0130553	0.034069	related to flavin-containing amine oxidasedehydrogenase	-
FFUJ_09122	-1.17122	0.000641907	0.00318734	uncharacterized protein	-
FFUJ_09125	2.41639	2.94645e-06	6.9886e-05	uncharacterized protein	-
FFUJ_09126	2.31431	1.33418e-05	0.000188798	uncharacterized protein	-
FFUJ_09140	-1.96691	6.59368e-05	0.000589805	related to protocatechuate 3,4-dioxygenase beta subunit	-
FFUJ_09141	-1.15496	8.32411e-05	0.00069394	uncharacterized protein	-
FFUJ_09159	-1.35788	0.0171613	0.0423039	related to heterokaryon incompatibility protein het-6	fungal and other eukaryotic cell type differentiation
FFUJ_09161	1.43231	0.0608107	0.12008	related to lactose regulatory protein	transcription activation
FFUJ_09162	-1.6185	0.000123902	0.000931137	uncharacterized protein	-
FFUJ_09163	-1.3215	4.88166e-05	0.000476299	related to tol protein	secondary metabolism
FFUJ_09175	-1.70701	3.63578e-06	8.12657e-05	related to amidohydrolase family protein	secondary metabolism
FFUJ_09177	-1.40494	0.00185969	0.0071622	uncharacterized protein	secondary metabolism
FFUJ_09192	1.72329	4.88922e-07	2.14496e-05	related to glu/asp-tRNA amidotransferase subunit A	-
FFUJ_09193	-1.18709	0.000929092	0.00421487	uncharacterized protein	-
FFUJ_09194	-1.01917	0.0126176	0.033151	related to pathway-specific regulatory protein nit-4	transcriptional control
FFUJ_09203	2.7821	0.0601375	0.118993	uncharacterized protein	cellular signalling
FFUJ_09211	1.56019	7.21898e-05	0.000624174	uncharacterized protein	-
FFUJ_09215	-3.03995	1.28437e-08	2.3869e-06	uncharacterized protein	-
FFUJ_09216	-1.81202	0.000113171	0.000869332	uncharacterized protein	-
FFUJ_09221	1.62426	0.14747	0.246794	related to ferric reductase Fre2p	heavy metal ion transport (Cu+, Fe3+, etc.)
FFUJ_09224	-1.00904	0.0263804	0.0603515	related to beta-glucosidase	polysaccharide metabolism
FFUJ_09226	-1.04468	0.105618	0.188237	uncharacterized protein	-
FFUJ_09228	-1.0424	0.00594378	0.018117	related to Put3p and to hypothetical protein YJL206c	transcription activation
FFUJ_09259	-1.94669	0.0014682	0.00596563	uncharacterized protein	-
FFUJ_09271	-1.80185	0.0395531	0.0840713	related to regulatory protein alcR	-
FFUJ_09297	1.5231	0.000120826	0.00091555	uncharacterized protein	secondary metabolism
FFUJ_09300	4.43918	1.18425e-06	3.80051e-05	uncharacterized protein	-
FFUJ_09301	3.54172	1.66509e-05	0.000220041	uncharacterized protein	-
FFUJ_09302	5.27094	1.8284e-05	0.000232271	uncharacterized protein	-
FFUJ_09304	3.63067	1.13535e-05	0.000170868	uncharacterized protein	-
FFUJ_09305	-2.25665	0.0119499	0.031702	probable phenol 2-monooxygenase	secondary metabolism
FFUJ_09308	2.14037	0.00136034	0.00561927	uncharacterized protein	-
FFUJ_09313	-1.96627	0.0044461	0.0143559	related to tol protein	fungal and other eukaryotic cell type differentiation
FFUJ_09316	-1.19404	0.00959154	0.026533	uncharacterized protein	-
FFUJ_09319	4.48229	5.05302e-08	5.33819e-06	related to HHE domain protein	-
FFUJ_09329	1.59886	0.0519039	0.105135	uncharacterized protein	-
FFUJ_09334	-3.68092	0.0794791	0.149814	related to myo-inositol transport protein ITR1	C-compound and carbohydrate transport
FFUJ_09348	1.22839	0.000193042	0.00128662	uncharacterized protein	-
FFUJ_09351	1.0238	0.0474334	0.097523	related to protein yneE	-
FFUJ_09354	-1.6814	4.61376e-06	9.69175e-05	uncharacterized protein	-
FFUJ_09359	3.34641	6.20962e-08	5.97619e-06	uncharacterized protein	-
FFUJ_09365	1.18004	0.000428577	0.00233495	uncharacterized protein	-
FFUJ_09372	1.29773	0.00881057	0.0247674	related to CPS1 - Gly-X carboxypeptidase YSCS precursor	nitrogen, sulfur and selenium metabolism
FFUJ_09373	1.88772	1.89365e-06	5.24402e-05	related to cellulose binding protein CEL1	polysaccharide metabolism
FFUJ_09376	3.4399	4.73745e-06	9.79571e-05	related to monooxygenase	nitrogen, sulfur and selenium metabolism
FFUJ_09383	-1.05641	0.00687043	0.0203173	uncharacterized protein	-
FFUJ_09385	3.08907	1.92778e-07	1.19074e-05	uncharacterized protein	-
FFUJ_09403	1.19291	9.79699e-06	0.000154179	probable phosphoglycerate kinase	C-compound and carbohydrate metabolism
FFUJ_09419	3.32743	1.70841e-07	1.10495e-05	uncharacterized protein	-
FFUJ_09424	1.02606	0.0013508	0.00558615	related to methyltransferase	secondary metabolism
FFUJ_09452	1.3747	6.99688e-05	0.000612752	related to mating protein SSF1	ribosomal proteins
FFUJ_09469	2.21321	5.3194e-05	0.000505064	uncharacterized protein	phosphate metabolism
FFUJ_09479	2.01648	1.00116e-05	0.00015636	uncharacterized protein	-
FFUJ_09491	4.34054	0.000114289	0.000876457	uncharacterized protein	-
FFUJ_09492	1.70857	7.13882e-05	0.000620453	related to alpha-1,3-mannosyltransferase	C-compound and carbohydrate metabolism
FFUJ_09493	2.55657	7.29985e-05	0.000629095	uncharacterized protein	-
FFUJ_09496	1.62998	7.63637e-06	0.000131928	related to extracellular cellulase CelA/allergen Asp F7-like, putative	virulence, disease factors
FFUJ_09499	-1.7971	3.20754e-05	0.000350541	DAK2 - Dihydroxyacetone kinase	phosphate metabolism
FFUJ_09502	-1.83519	0.00100303	0.00446757	related to D-arabinitol 2-dehydrogenase	C-compound and carbohydrate metabolism
FFUJ_09518	1.02493	0.000235927	0.00149185	related to O-methyltransferase B	C-compound and carbohydrate metabolism
FFUJ_09542	1.14702	0.00686896	0.0203162	related to PRC1 - carboxypeptidase y, serine-type protease	protein/peptide degradation
FFUJ_09591	1.86705	1.51453e-05	0.000206442	probable chitin binding protein	polysaccharide metabolism
FFUJ_09601	1.61644	0.000196648	0.00130498	related to chromosome condensation protein (CrcB)	-
FFUJ_09602	1.13188	0.00118608	0.00506447	uncharacterized protein	-
FFUJ_09605	-1.00425	0.00151069	0.00609648	related to FRE1 - ferric (and cupric) reductase	homeostasis of metal ions (Na, K, Ca etc.)
FFUJ_09608	1.14455	7.51291e-05	0.000642802	uncharacterized protein	-
FFUJ_09629	-1.02658	0.000737521	0.00354713	related to TPR repeat-containing protein	mating (fertilization)
FFUJ_09631	-1.17929	0.00299953	0.010552	related to ribonuclease P protein subunit p29	tRNA processing
FFUJ_09641	3.4365	0.000263295	0.00162021	uncharacterized protein	-
FFUJ_09643	-1.01262	0.00120088	0.00510934	related to protein involved in biosynthesis of mitomycin antibiotics/polyketide fumonisin	-
FFUJ_09646	1.98894	0.000398605	0.00220448	uncharacterized protein	-
FFUJ_09647	2.15937	0.000604486	0.00304679	uncharacterized protein	-
FFUJ_09652	-2.86769	0.00764144	0.0221095	related to carboxylic acid transporter protein	C-compound and carbohydrate transport
FFUJ_09655	-2.16322	0.00105092	0.0046116	uncharacterized protein	regulation of amino acid metabolism
FFUJ_09656	-1.45166	0.000351727	0.00200853	uncharacterized protein	-
FFUJ_09659	1.43127	7.46526e-05	0.000640049	related to alkanesulfonate monooxygenase	nitrogen, sulfur and selenium metabolism
FFUJ_09671	-1.44532	4.213e-05	0.00043072	related to transcription factor	DNA synthesis and replication
FFUJ_09672	-1.02177	0.000642108	0.00318748	related to vacuolar segregation protein PEP7	protein targeting, sorting and translocation
FFUJ_09676	-1.29416	0.000130763	0.000969622	uncharacterized protein	-
FFUJ_09683	-1.25009	0.000425143	0.00232056	probable chitosanase precursor	polysaccharide metabolism
FFUJ_09686	1.11707	3.9931e-05	0.00041493	related to glycosyl transferase	lipid, fatty acid and isoprenoid metabolism
FFUJ_09687	1.29365	1.15763e-05	0.000172444	uncharacterized protein	-
FFUJ_09690	1.64321	0.00517927	0.0161721	related to glutamyl-tRNA	-
FFUJ_09705	-3.40883	0.000265902	0.00163363	probable bifunctional purine biosynthetic protein	purin nucleotide/nucleoside/nucleobase metabolism
FFUJ_09759	-1.10604	0.000378589	0.00211978	related to glycerol-3-phosphate dehydrogenase precursor	glycolysis and gluconeogenesis
FFUJ_09773	1.04409	1.86024e-05	0.000234534	related to MCX1 protein	assembly of protein complexes
FFUJ_09777	-1.18775	1.5211e-05	0.000206811	uncharacterized protein	-
FFUJ_09778	-2.09964	4.50396e-05	0.000451674	related to multidrug resistant protein	drug/toxin transport
FFUJ_09789	1.99074	1.3102e-06	4.0342e-05	probable BRX1 Nucleolar protein involved in the assembly of the large ribosomal subunit	ribosomal proteins
FFUJ_09794	2.0627	0.000119677	0.000909339	uncharacterized protein	-
FFUJ_09795	2.0683	5.9758e-05	0.000550612	related to atrophin-1	-
FFUJ_09803	-1.27875	0.000169853	0.00117157	uncharacterized protein	-
FFUJ_09810	3.79646	0.00064273	0.0031897	related to acid proteinase	protein/peptide degradation
FFUJ_09811	1.75578	1.74341e-06	4.97202e-05	related to N-glycosyltransferase	C-compound and carbohydrate metabolism
FFUJ_09815	1.48913	4.75492e-05	0.000468157	probable ATP-dependent Helicase	DNA conformation modification (e.g. chromatin)
FFUJ_09821	1.51446	1.28419e-05	0.000184278	uncharacterized protein	-
FFUJ_09827	1.14834	7.09796e-05	0.000619082	uncharacterized protein	-
FFUJ_09835	1.85747	7.54238e-06	0.000131044	probable fluconazole resistance protein	drug/toxin transport
FFUJ_09839	2.23605	9.68982e-07	3.31724e-05	uncharacterized protein	-
FFUJ_09843	-1.88818	1.31552e-06	4.04378e-05	uncharacterized protein	-
FFUJ_09844	1.53716	0.000217169	0.00140415	uncharacterized protein	-
FFUJ_09855	1.10283	1.60546e-05	0.000214943	uncharacterized protein	-
FFUJ_09859	-1.47502	0.000122327	0.000922698	uncharacterized protein	-
FFUJ_09864	-1.4835	0.000711197	0.0034567	uncharacterized protein	-
FFUJ_09873	1.24363	0.00125455	0.00527956	probable UTP7 - U3 snoRNP protein	rRNA processing
FFUJ_09895	1.54409	3.768e-05	0.000397608	related to multidrug resistance protein	drug/toxin transport
FFUJ_09930	-1.11728	0.0125971	0.0331131	uncharacterized protein	-
FFUJ_09936	1.70071	0.00325544	0.0112548	related to histidine kinase	modification by phosphorylation, dephosphorylation, autophosphorylation
FFUJ_09937	3.06937	8.21368e-06	0.000137885	uncharacterized protein	-
FFUJ_09945	2.44265	2.35167e-05	0.000280339	uncharacterized protein	-
FFUJ_09948	1.85777	4.21646e-05	0.00043076	probable flavohemoglobin	nitrogen, sulfur and selenium metabolism
FFUJ_09950	1.69675	5.52329e-05	0.000519331	uncharacterized protein	-
FFUJ_09952	1.85109	7.61093e-05	0.000648605	related to neutral amino acid permease	amino acid/amino acid derivatives transport
FFUJ_09957	1.17544	0.000778159	0.00368948	related to dna-dependent rna polymerase I subunit a43 (rpa43)	rRNA synthesis
FFUJ_09963	1.3952	0.00107553	0.00469719	uncharacterized protein	transfer of activated C-1 groups
FFUJ_09966	1.28716	5.39753e-06	0.000106181	uncharacterized protein	-
FFUJ_09986	-1.0952	0.00460411	0.0147444	probable BAS1 - transcription factor	biosynthesis of histidine
FFUJ_09992	1.65465	0.0315176	0.0696843	related to alcohol oxidase	secondary metabolism
FFUJ_09998	1.07418	0.253141	0.377806	uncharacterized protein	phosphate metabolism
FFUJ_10002	1.76905	0.00639482	0.0192012	related to YSC84 - protein involved in the organization of the actin cytoskeleton	actin cytoskeleton
FFUJ_10006	1.38323	2.59132e-05	0.000300718	uncharacterized protein	-
FFUJ_10010	2.57359	0.00553959	0.0171256	uncharacterized protein	protein binding
FFUJ_10012	3.21757	7.61676e-08	6.66721e-06	uncharacterized protein	-
FFUJ_10015	2.04083	3.70458e-06	8.21459e-05	uncharacterized protein	-
FFUJ_10016	4.13785	1.96344e-08	3.19398e-06	uncharacterized protein	-
FFUJ_10019	-1.03296	0.00287334	0.0101906	uncharacterized protein	assimilation of ammonia
FFUJ_10020	1.67574	0.00141495	0.00579277	related to RTM1 protein	detoxification
FFUJ_10035	2.15305	4.49853e-06	9.51577e-05	uncharacterized protein	fungal and other eukaryotic cell type differentiation
FFUJ_10036	3.71873	6.10336e-07	2.52117e-05	uncharacterized protein	-
FFUJ_10038	1.40725	2.62583e-05	0.000302811	probable glutaredoxin	protein modification
FFUJ_10039	2.54448	0.00189493	0.00727648	related to SIS2 protein (cycle-specific gene control)	mitotic cell cycle and cell cycle control
FFUJ_10044	1.24424	0.000822928	0.00383838	uncharacterized protein	-
FFUJ_10048	2.60449	9.15963e-05	0.000740679	uncharacterized protein	-
FFUJ_10053	3.40774	2.38862e-06	6.05623e-05	fusarin C cluster - transporter	secondary metabolism
FFUJ_10071	1.19368	3.47389e-05	0.00037387	probable glutamate--tRNA ligase	aminoacyl-tRNA-synthetases
FFUJ_10075	4.61495	1.32448e-07	9.29262e-06	related to Rtm1p	detoxification
FFUJ_10076	1.23856	0.036726	0.0790697	related to carbonic anhydrase	C-compound and carbohydrate metabolism
FFUJ_10080	4.27948	1.41755e-06	4.29154e-05	related to YSP3 - subtilisin-like protease III	protein modification
FFUJ_10081	2.44997	0.000122694	0.000924332	related to acetylxylan esterase	polysaccharide metabolism
FFUJ_10083	1.68694	0.000111727	0.000861483	uncharacterized protein	-
FFUJ_10084	1.57633	0.000209886	0.00136949	related to phosphatase homologous to the C-terminal domain of histone macroH2A1	-
FFUJ_10087	1.72267	0.00264861	0.0095408	uncharacterized protein	-
FFUJ_10096	-1.48044	0.00895735	0.0250882	related to alpha-glucoside transport protein	secondary metabolism
FFUJ_10105	-1.1401	0.000675511	0.00331657	uncharacterized protein	regulation of amino acid metabolism
FFUJ_10113	-2.14649	1.52368e-06	4.53209e-05	related to ankyrin	protein binding
FFUJ_10122	-1.53424	0.0219094	0.0518191	related to 3-(3-Hydroxyphenyl)propionate 2-hydroxylase	lipid, fatty acid and isoprenoid metabolism
FFUJ_10133	-1.25289	0.000381542	0.00213112	related to HOL1, putative substrate-H+ antiporter	drug/toxin transport
FFUJ_10137	-2.12084	0.0585025	0.116246	uncharacterized protein	-
FFUJ_10138	2.14662	3.40388e-05	0.000368059	related to pisatin demethylase / cytochrome P450 monooxygenase	fungal and other eukaryotic cell type differentiation
FFUJ_10139	3.57325	1.05691e-07	8.20865e-06	uncharacterized protein	-
FFUJ_10143	-1.56458	0.0154048	0.0388652	probable acyl esterases	amino acid metabolism
FFUJ_10178	-1.66547	2.2193e-05	0.000267685	uncharacterized protein	-
FFUJ_10182	-2.97845	7.34737e-07	2.84515e-05	uncharacterized protein	secondary metabolism
FFUJ_10184	1.36415	0.0294874	0.0660699	uncharacterized protein	-
FFUJ_10203	-3.33458	7.94244e-06	0.000135183	uncharacterized protein	-
FFUJ_10231	-1.10193	0.00372054	0.0124438	related to Putative sterigmatocystin biosynthesis lipase/esterase STCI	lipid, fatty acid and isoprenoid metabolism
FFUJ_10238	-1.69891	2.73504e-07	1.44886e-05	uncharacterized protein	-
FFUJ_10248	-1.08505	0.000190301	0.00127482	related to salicylate 1-monooxygenase	secondary metabolism
FFUJ_10255	1.9615	0.000713947	0.00346457	uncharacterized protein	-
FFUJ_10257	-1.46703	1.83989e-05	0.000233247	putative NADH cytb-reductase	respiration
FFUJ_10263	-3.19326	0.00052812	0.00274157	uncharacterized protein	secondary metabolism
FFUJ_10273	-2.05926	0.00171513	0.00672945	uncharacterized protein	-
FFUJ_10274	-1.39624	0.102468	0.183851	related to transcription activator protein acu-15	transcription activation
FFUJ_10275	-1.09219	0.205092	0.320415	uncharacterized protein	-
FFUJ_10280	-3.1158	9.67314e-08	7.762e-06	uncharacterized protein	calcium binding
FFUJ_10297	1.11753	0.0142718	0.0365195	acetylesterase, trichothecene gene cluster	secondary metabolism
FFUJ_10316	1.19875	0.000285548	0.00172423	uncharacterized protein	-
FFUJ_10317	1.41807	0.00313634	0.0109293	uncharacterized protein	-
FFUJ_10330	1.28172	5.61211e-06	0.000108935	related to glycerol dehydrogenase	C-compound and carbohydrate metabolism
FFUJ_10335	-1.5549	9.14429e-05	0.000740478	related to small s protein	fungal and other eukaryotic cell type differentiation
FFUJ_10346	1.02806	0.22534	0.344666	uncharacterized protein	secondary metabolism
FFUJ_10349	-1.44061	9.36312e-05	0.000752959	uncharacterized protein	secondary metabolism
FFUJ_10351	1.08617	0.00618185	0.0187124	related to tol protein	secondary metabolism
FFUJ_10361	-1.30988	0.0276336	0.0626339	uncharacterized protein	cellular signalling
FFUJ_10366	2.07923	5.23676e-06	0.000104378	uncharacterized protein	-
FFUJ_10367	4.05984	9.14784e-05	0.000740478	related to sensory transduction histidine kinase	modification by phosphorylation, dephosphorylation, autophosphorylation
FFUJ_10369	2.35784	6.06695e-05	0.000555795	uncharacterized protein	-
FFUJ_10370	1.0476	0.00306817	0.0107427	related to purine transporter azgA	transport facilities
FFUJ_10373	1.23496	0.00425286	0.0138586	related to nitrogen metabolic regulation protein nmr	regulation of nitrogen metabolism
FFUJ_10379	-1.86823	1.51502e-05	0.000206442	uncharacterized protein	-
FFUJ_10392	-1.25632	0.000442324	0.00239363	probable phenylacetyl-CoA ligase	C-compound and carbohydrate metabolism
FFUJ_10393	1.42558	0.0136969	0.0353966	uncharacterized protein	-
FFUJ_10399	1.36205	1.48381e-05	0.000202791	uncharacterized protein	-
FFUJ_10402	1.15811	6.56656e-05	0.000588525	related to tol protein	fungal and other eukaryotic cell type differentiation
FFUJ_10405	-2.00144	0.0334729	0.0732761	related to alpha-glucosidase b	C-compound and carbohydrate metabolism
FFUJ_10408	1.19034	0.0125081	0.0329262	uncharacterized protein	-
FFUJ_10409	1.92256	2.27217e-06	5.84972e-05	uncharacterized protein	-
FFUJ_10425	-1.33868	0.00763564	0.0221037	related to pisatin demethylase cytochrome P450	detoxification involving cytochrome P450
FFUJ_10430	1.18465	1.17478e-05	0.000174151	uncharacterized protein	-
FFUJ_10432	2.48449	0.00510778	0.0160005	uncharacterized protein	-
FFUJ_10435	-1.10914	0.00370247	0.0123951	probable short chain dehydrogenase family protein	C-compound and carbohydrate metabolism
FFUJ_10437	-2.3442	8.81249e-06	0.000143482	related to 5`-3` DNA helicase	DNA repair
FFUJ_10448	1.43296	6.30336e-06	0.000117072	related to PRC1 - carboxypeptidase y, serine-type protease	lysosomal and vacuolar protein degradation
FFUJ_10452	1.3428	2.09027e-05	0.000254797	related to 3-oxoacyl-[acyl-carrier-protein] reductase	fatty acid metabolism
FFUJ_10457	-1.78587	0.00234845	0.00863211	related to nitrate assimilation regulatory protein nirA	assimilation of ammonia
FFUJ_10462	1.70338	3.69325e-05	0.000392184	uncharacterized protein	-
FFUJ_10464	4.0132	0.00563765	0.0173663	related to D-arabinitol 2-dehydrogenase	C-compound and carbohydrate metabolism
FFUJ_10471	-1.0819	1.44957e-05	0.000199895	related to binuclear zinc cluster transcription factor that regulates the ratio between aurofusarin and rubrofusarin biosynthesis	regulation of secondary metabolism
FFUJ_10474	-3.13026	0.00403952	0.0132716	catalase	-
FFUJ_10477	-1.39152	5.4979e-06	0.000107285	related to calcium-related spray protein	homeostasis of metal ions (Na, K, Ca etc.)
FFUJ_10480	1.52459	0.00016506	0.00114539	uncharacterized protein	-
FFUJ_10486	1.24053	0.000330939	0.00192405	related to ROD1 - O-dinitrobenzene,calcium and zinc resistance protein	stress response
FFUJ_10493	-3.73558	6.48413e-06	0.000118835	related to putative tartrate transporter	C-compound and carbohydrate transport
FFUJ_10505	2.58877	0.00027797	0.00168803	uncharacterized protein	-
FFUJ_10517	-2.45139	1.08924e-05	0.000165748	probable galactose oxidase	secondary metabolism
FFUJ_10535	-1.20247	1.97798e-05	0.000244648	related to peroxisomal short-chain alcohol dehydrogenase	C-compound and carbohydrate metabolism
FFUJ_10536	-1.38447	0.000136244	0.000998826	uncharacterized protein	-
FFUJ_10537	-1.91659	4.03752e-05	0.000418563	related to dis1-suppressing protein kinase dsk1	cellular signalling
FFUJ_10540	-1.42685	0.00552957	0.0171004	related to cholinesterase precursor	lipid, fatty acid and isoprenoid metabolism
FFUJ_10541	-1.89152	1.72997e-05	0.000224421	uncharacterized protein	-
FFUJ_10573	1.29297	0.00215859	0.00807142	related to hexose transporter protein	secondary metabolism
FFUJ_10582	-1.66035	6.69062e-05	0.000594715	related to nucleoside-diphosphate-sugar epimerases	regulation of nitrogen metabolism
FFUJ_10584	1.00677	0.0467598	0.096404	uncharacterized protein	-
FFUJ_10585	1.42125	0.00117362	0.00502411	uncharacterized protein	-
FFUJ_10586	3.02663	8.82909e-06	0.000143561	uncharacterized protein	-
FFUJ_10587	1.17536	0.000766156	0.00364517	related to heterokaryon incompatibility protein (het-6OR allele)	fungal and other eukaryotic cell type differentiation
FFUJ_10594	-1.13619	4.5461e-05	0.000454166	related to oxidoreductase	secondary metabolism
FFUJ_10596	-1.59083	0.00129867	0.00542424	probable alpha-glucuronidase precursor	polysaccharide metabolism
FFUJ_10603	-1.63519	0.0119413	0.0316883	related to alcohol oxidase	C-compound and carbohydrate metabolism
FFUJ_10618	-1.11119	0.000454319	0.00244619	related to dihydroflavonol-4-reductases	C-compound and carbohydrate metabolism
FFUJ_10620	1.36113	7.96825e-05	0.000674677	uncharacterized protein	-
FFUJ_10622	2.08827	2.2515e-06	5.80463e-05	uncharacterized protein	-
FFUJ_10623	1.69409	0.00011288	0.000867462	probable ATP-binding protein PRP16	splicing
FFUJ_10626	1.68054	0.00158353	0.00632656	uncharacterized protein	-
FFUJ_10628	1.2964	0.00329021	0.0113557	uncharacterized protein	-
FFUJ_10631	1.45415	0.000153835	0.00108668	uncharacterized protein	-
FFUJ_10638	1.95598	2.40416e-05	0.000284201	uncharacterized protein	-
FFUJ_10640	1.61273	6.79379e-06	0.000122555	probable cytochrome P450 (involved in C-22 denaturation of the ergosterol side-chain)	lipid, fatty acid and isoprenoid metabolism
FFUJ_10641	1.0384	4.48203e-05	0.000450457	related to triacylglycerol lipase V precursor	lipid, fatty acid and isoprenoid metabolism
FFUJ_10655	-1.07551	0.00452862	0.0145457	probable CAIB/BAIF family enzyme	lipid, fatty acid and isoprenoid metabolism
FFUJ_10657	-2.25258	1.68846e-06	4.85715e-05	related to transcriptional activator Mut3p	secondary metabolism
FFUJ_10658	-1.25505	2.38163e-05	0.00028252	related to microcin C7 self-immunity protein mccF	cell wall
FFUJ_10662	1.05459	0.00243836	0.00891978	uncharacterized protein	-
FFUJ_10675	1.10045	0.216435	0.333879	related to non-ribosomal peptide synthetase	secondary metabolism
FFUJ_10678	-1.37591	0.0468899	0.0966288	related to hexose transporter protein	C-compound and carbohydrate transport
FFUJ_10692	5.05799	2.19595e-08	3.31624e-06	related to NADH oxidase	secondary metabolism
FFUJ_10693	1.72452	0.0470589	0.0969338	related to tol protein	fungal and other eukaryotic cell type differentiation
FFUJ_10694	2.56161	0.0263942	0.0603531	uncharacterized protein	-
FFUJ_10701	-2.01337	6.78595e-05	0.000600575	related to E.coli tetracycline resistance protein TCR1	transport facilities
FFUJ_10705	-1.3936	0.0013209	0.00549587	uncharacterized protein	-
FFUJ_10713	-2.20949	0.0117919	0.0313824	related to STB5 - transcription factor	transcription activation
FFUJ_10717	-1.09232	0.0792185	0.149384	uncharacterized protein	-
FFUJ_10718	-1.32266	0.0176583	0.0433024	related to cocaine esterase	amino acid metabolism
FFUJ_10720	5.6439	0.0183917	0.0448422	related to major facilitator MirA	secondary metabolism
FFUJ_10727	1.27761	0.000575428	0.00293568	related to maltose O-acetyltransferase	C-compound and carbohydrate metabolism
FFUJ_10730	-1.40979	0.0122559	0.0323783	related to O-methylsterigmatocystin oxidoreductase	secondary metabolism
FFUJ_10737	5.59835	9.65871e-08	7.762e-06	uncharacterized protein	-
FFUJ_10741	1.60348	0.00618681	0.0187197	uncharacterized protein	-
FFUJ_10742	1.42962	1.16043e-05	0.000172721	related to oxidoreductase	C-compound and carbohydrate metabolism
FFUJ_10743	2.67312	0.000157036	0.00110219	related to integral membrane protein PTH11	virulence, disease factors
FFUJ_10744	1.59791	0.093861	0.171625	uncharacterized protein	-
FFUJ_10749	1.76776	0.00055622	0.00285752	related to Transaldolase B	C-compound and carbohydrate metabolism
FFUJ_10758	1.72459	8.67017e-06	0.000142045	probable purine nucleoside permease	nucleotide/nucleoside/nucleobase transport
FFUJ_10759	1.85871	0.00214035	0.00801629	uncharacterized protein	-
FFUJ_10763	1.88169	2.2853e-07	1.32102e-05	uncharacterized protein	-
FFUJ_10773	3.45451	2.18927e-06	5.70947e-05	uncharacterized protein	-
FFUJ_10775	1.9299	8.73201e-05	0.000717648	related to lipase/esterase	secondary metabolism
FFUJ_10778	-1.70375	0.000367552	0.00207377	uncharacterized protein	-
FFUJ_10787	3.52187	1.22131e-07	8.76958e-06	related to nicotinamide mononucleotide permease	C-compound and carbohydrate transport
FFUJ_10792	1.13136	3.69973e-05	0.000392432	uncharacterized protein	-
FFUJ_10806	1.53475	1.98784e-05	0.000245074	related to RTM1 protein	detoxification
FFUJ_10808	2.38271	4.07928e-06	8.82742e-05	uncharacterized protein	-
FFUJ_10814	-1.12728	2.97219e-05	0.000332531	uncharacterized protein	-
FFUJ_10818	1.74188	1.71714e-05	0.000223356	probable NADPH2 dehydrogenase chain OYE2	energy conversion and regeneration
FFUJ_10822	-2.3465	4.40924e-07	2.03302e-05	uncharacterized protein	-
FFUJ_10831	1.87996	0.00246594	0.00899203	uncharacterized protein	secondary metabolism
FFUJ_10834	1.18903	0.000477126	0.00253822	uncharacterized protein	-
FFUJ_10837	3.44754	2.74872e-09	9.53338e-07	uncharacterized protein	secondary metabolism
FFUJ_10838	1.7146	4.30605e-07	2.00389e-05	related to Ribosyldihydronicotinamide dehydrogenase	metabolism of vitamins, cofactors, and prosthetic groups
FFUJ_10841	1.83881	0.000294324	0.0017623	related to exopolygalacturonase	polysaccharide metabolism
FFUJ_10842	1.42046	0.00081305	0.00380777	probable pectinesterase precursor	metabolism of primary metabolic sugar derivatives
FFUJ_10843	-1.90044	0.00132283	0.00549768	uncharacterized protein	-
FFUJ_10849	-1.10693	0.0110004	0.0296755	related to hexose transporter protein	secondary metabolism
FFUJ_10850	-2.03041	0.000811559	0.00380436	related to tol protein	secondary metabolism
FFUJ_10855	1.423	0.000789209	0.00372841	probable PDC1 - Pyruvate decarboxylase, isozyme 1	C-compound and carbohydrate metabolism
FFUJ_10857	-1.53027	1.43511e-05	0.000199096	probable maltose permease	C-compound and carbohydrate transport
FFUJ_10860	1.62745	0.000166796	0.00115569	related to integral membrane protein	disease, virulence and defense
FFUJ_10873	-1.21559	2.53932e-05	0.000296366	uncharacterized protein	-
FFUJ_10876	1.27479	0.00539936	0.0167654	related to sexual differentiation process protein isp4	peptide transport
FFUJ_10885	1.00356	0.00610086	0.0184968	uncharacterized protein	-
FFUJ_10897	-1.01723	0.00309439	0.0108221	uncharacterized protein	-
FFUJ_10898	-1.73207	9.38485e-06	0.000149103	related to multidrug resistance protein	drug/toxin transport
FFUJ_10900	1.48982	0.000183121	0.001238	related to nonribosomal peptide synthetase MxcG	non-ribosomal peptide synthesis
FFUJ_10901	-1.46198	9.52103e-05	0.000761931	uncharacterized protein	-
FFUJ_10903	1.1158	0.000365889	0.00206502	probable sulfide:quinone oxidoreductase, mitochondrial precursor	nitrogen, sulfur and selenium metabolism
FFUJ_10905	1.03482	0.0023179	0.00854033	uncharacterized protein	stress response
FFUJ_10912	-1.15468	0.0125643	0.0330551	probable NADPH2 dehydrogenase chain OYE2	energy conversion and regeneration
FFUJ_10927	-1.00808	5.23965e-05	0.000499301	related to sugar transporter	C-compound and carbohydrate transport
FFUJ_10928	2.09177	3.22279e-05	0.000351789	uncharacterized protein	-
FFUJ_10931	2.0864	0.00405424	0.0133057	uncharacterized protein	-
FFUJ_10951	1.48062	1.92195e-05	0.000240663	uncharacterized protein	secondary metabolism
FFUJ_10954	1.92939	3.67294e-05	0.000390718	uncharacterized protein	-
FFUJ_10955	1.09559	3.97429e-05	0.000413912	related to tol protein	fungal and other eukaryotic cell type differentiation
FFUJ_10977	1.04587	7.90638e-06	0.000134805	related to gibberellin 20-oxidase	secondary metabolism
FFUJ_10978	1.00648	0.000331216	0.00192473	related to endochitinase	C-compound and carbohydrate metabolism
FFUJ_10990	-1.11108	0.000593003	0.00300351	uncharacterized protein	-
FFUJ_10991	1.00048	0.00745522	0.0216868	related to ferric reductase Fre2p	siderophore-iron transport
FFUJ_10992	2.26895	4.28425e-05	0.000435581	related to SPR1 - exo-1,3-beta-glucanase precursor	C-compound and carbohydrate metabolism
FFUJ_10999	-1.59049	9.57978e-05	0.000765633	uncharacterized protein	regulation of secondary metabolism
FFUJ_11012	-1.46674	0.0194479	0.0470322	related to PHO89 - Na+/phosphate co-transporter	phosphate transport
FFUJ_11016	-1.50464	0.252719	0.377343	related to myo-inositol transport protein ITR1	C-compound and carbohydrate metabolism
FFUJ_11017	-1.48887	0.124432	0.215073	uncharacterized protein	-
FFUJ_11042	1.63431	0.000220544	0.00141898	related to oxidoreductase	amino acid metabolism
FFUJ_11045	1.18159	0.0025778	0.00933329	related to phospholipase A2, cytosolic	lipid, fatty acid and isoprenoid metabolism
FFUJ_11046	-1.44806	0.333429	0.468273	uncharacterized protein	-
FFUJ_11051	2.90294	1.13996e-06	3.71619e-05	uncharacterized protein	-
FFUJ_11058	1.73742	0.00234819	0.00863211	related to aspartic proteinase OPSB	protein/peptide degradation
FFUJ_11059	1.14101	0.0249139	0.0575335	probable aspartic proteinase precursor	protein/peptide degradation
FFUJ_11061	-1.02447	0.164442	0.268619	uncharacterized protein	-
FFUJ_11082	3.58236	0.069535	0.134124	uncharacterized protein	protein binding
FFUJ_11083	4.06295	0.000425397	0.00232106	related to formate transport protein	C-compound and carbohydrate transport
FFUJ_11088	-1.19533	0.000125701	0.000941963	uncharacterized protein	-
FFUJ_11094	-1.61286	5.05608e-06	0.000101686	uncharacterized protein	-
FFUJ_11096	-1.66175	0.00129056	0.00540143	uncharacterized protein	GTP binding
FFUJ_11102	-1.16833	7.04699e-05	0.000615381	related to transcription activator protein acu-15	regulation of C-compound and carbohydrate metabolism
FFUJ_11107	-1.25286	0.00966277	0.0266939	related to putative tartrate transporter	allantoin and allantoate transport
FFUJ_11108	-2.14303	3.46439e-06	7.83302e-05	uncharacterized protein	-
FFUJ_11109	-2.5004	1.93114e-06	5.29823e-05	probable Maltose permease	C-compound and carbohydrate transport
FFUJ_11115	-1.06971	0.00083043	0.00386259	uncharacterized protein	secondary metabolism
FFUJ_11137	-2.21997	3.90614e-06	8.55945e-05	uncharacterized protein	-
FFUJ_11138	-2.42367	4.49616e-07	2.04071e-05	uncharacterized protein	secondary metabolism
FFUJ_11141	-1.00671	0.000428069	0.00233356	related to 2,3-dihydroxybiphenyl-1,2-dioxygenase	meta-cleavage
FFUJ_11164	1.36878	0.00402733	0.0132457	GLO1 - Glyoxalase I	amino acid metabolism
FFUJ_11169	1.30508	0.00191679	0.00734204	uncharacterized protein	-
FFUJ_11175	-1.67562	0.000577074	0.0029417	related to cocaine esterase	amino acid metabolism
FFUJ_11179	-1.15585	9.41528e-05	0.000755973	uncharacterized protein	secondary metabolism
FFUJ_11181	-1.39001	0.0199802	0.0480224	uncharacterized protein	-
FFUJ_11188	-2.21324	2.58641e-05	0.000300527	related to mitochondrial Fe2+ transporter MMT1 and related transporters (cation diffusion facilitator superfamily)	cation transport (H+, Na+, K+, Ca2+ , NH4+, etc.)
FFUJ_11191	-1.64196	8.20759e-05	0.000687344	related to C6 transcription factor	transcriptional control
FFUJ_11192	-3.49808	8.17952e-08	6.96092e-06	uncharacterized protein	-
FFUJ_11203	-2.49298	8.43206e-06	0.000139764	related to O-methylsterigmatocystin oxidoreductase	secondary metabolism
FFUJ_11206	-1.7362	8.99121e-05	0.000732283	related to transcription activator protein acu-15	regulation of secondary metabolism
FFUJ_11209	-1.3736	0.000131233	0.000970843	related to glycerate- and formate-dehydrogenases	secondary metabolism
FFUJ_11212	2.02292	0.000535769	0.00277456	related to DUF1338 domain protein	secondary metabolism
FFUJ_11215	1.62361	0.0304932	0.0678768	uncharacterized protein	-
FFUJ_11223	1.46288	0.236981	0.358682	uncharacterized protein	-
FFUJ_11228	-1.07137	0.0136213	0.0352708	uncharacterized protein	-
FFUJ_11230	-1.4663	1.78724e-05	0.000229421	related to TRI13 - cytochrome P450	C-compound and carbohydrate metabolism
FFUJ_11236	1.75126	8.96378e-05	0.000731021	uncharacterized protein	assimilation of ammonia
FFUJ_11241	-1.96263	0.000641547	0.00318641	uncharacterized protein	secondary metabolism
FFUJ_11250	-1.66856	0.000435339	0.00236338	uncharacterized protein	regulation of secondary metabolism
FFUJ_11256	-1.28191	0.0134572	0.0349493	uncharacterized protein	-
FFUJ_11257	-1.72461	0.000224694	0.00143982	uncharacterized protein	-
FFUJ_11269	1.73821	0.00263044	0.00948652	uncharacterized protein	-
FFUJ_11274	-1.1292	0.000355815	0.00202296	uncharacterized protein	-
FFUJ_11278	1.33053	0.0058973	0.0180195	uncharacterized protein	-
FFUJ_11279	2.04554	0.00250463	0.0091039	uncharacterized protein	-
FFUJ_11284	-1.7048	0.000210049	0.00136949	probable glutathione reductase (NADPH)	stress response
FFUJ_11286	2.47083	1.44287e-05	0.00019942	uncharacterized protein	-
FFUJ_11288	-1.22486	0.000566149	0.00289645	uncharacterized protein	-
FFUJ_11298	-3.4704	0.0015149	0.00611026	uncharacterized protein	secondary metabolism
FFUJ_11315	-2.21109	0.00129532	0.00541396	related to small s protein	fungal and other eukaryotic cell type differentiation
FFUJ_11323	1.87037	0.0224951	0.0528951	uncharacterized protein	-
FFUJ_11330	3.62617	3.07338e-07	1.59141e-05	uncharacterized protein	-
FFUJ_11332	-1.64509	1.11233e-06	3.67089e-05	PRC1 - Carboxypeptidase y, serine-type protease	cytoplasmic and nuclear protein degradation
FFUJ_11333	-1.49057	0.00809997	0.0231664	related to PRC1 - carboxypeptidase y, serine-type protease	cytoplasmic and nuclear protein degradation
FFUJ_11334	-1.82772	1.14064e-06	3.71619e-05	uncharacterized protein	-
FFUJ_11339	-1.04947	0.0135165	0.0350537	related to monosaccharide transporter	C-compound and carbohydrate transport
FFUJ_11341	-1.29688	0.032747	0.0719354	related to transcription activator amyR	-
FFUJ_11342	-1.14077	0.000230531	0.00146529	uncharacterized protein	-
FFUJ_11346	-2.43786	2.32369e-07	1.32242e-05	uncharacterized protein	-
FFUJ_11353	1.85289	0.00050238	0.00264198	uncharacterized protein	C-compound and carbohydrate metabolism
FFUJ_11370	-1.51396	1.54895e-06	4.57121e-05	probable amino acid transport protein GAP1	amino acid/amino acid derivatives transport
FFUJ_11383	1.69209	0.000126372	0.000945063	related to tol protein	fungal and other eukaryotic cell type differentiation
FFUJ_11389	5.17579	3.73265e-07	1.81038e-05	uncharacterized protein	-
FFUJ_11405	-1.70796	0.000852478	0.00393329	uncharacterized protein	-
FFUJ_11410	-3.11297	0.000294678	0.00176327	probable lactonohydrolase	C-compound and carbohydrate metabolism
FFUJ_11423	1.33142	2.25887e-05	0.000271242	related to UPF0136 membrane protein YJR085C	-
FFUJ_11424	1.53259	0.000906522	0.00413142	probable ADP-ribosylation factor	purin nucleotide/nucleoside/nucleobase metabolism
FFUJ_11425	1.56039	4.12994e-05	0.000425541	uncharacterized protein	-
FFUJ_11428	3.66904	0.0145095	0.0370024	uncharacterized protein	secondary metabolism
FFUJ_11433	1.74687	0.000535833	0.00277456	related to salicylate hydroxylase	lipid, fatty acid and isoprenoid metabolism
FFUJ_11439	4.77638	3.3534e-05	0.000363242	related to protein LAC1	cell death
FFUJ_11443	1.54043	0.000287528	0.0017329	uncharacterized protein	-
FFUJ_11448	1.20973	0.000519682	0.00271155	uncharacterized protein	-
FFUJ_11450	1.31233	0.000174008	0.00119352	uncharacterized protein	-
FFUJ_11454	1.10882	1.43705e-05	0.000199126	related to methyltransferase	secondary metabolism
FFUJ_11460	-1.60105	8.07153e-05	0.0006806	related to aminotriazole resistance protein	drug/toxin transport
FFUJ_11479	-1.87292	0.000784346	0.00371307	uncharacterized protein	-
FFUJ_11485	-1.36086	0.00275289	0.00983138	uncharacterized protein	-
FFUJ_11491	-1.71067	0.000377949	0.0021179	uncharacterized protein	secondary metabolism
FFUJ_11493	-1.23815	0.00323906	0.0112066	uncharacterized protein	-
FFUJ_11499	-1.23632	0.000741327	0.00355972	uncharacterized protein	-
FFUJ_11500	2.89219	0.000754162	0.00359891	uncharacterized protein	-
FFUJ_11503	-1.51533	0.00018264	0.00123612	related to salicylate hydroxylase	secondary metabolism
FFUJ_11506	1.96526	0.00136147	0.00562144	uncharacterized protein	-
FFUJ_11511	-1.27295	3.03962e-05	0.000337813	uncharacterized protein	-
FFUJ_11513	-1.02507	0.000153072	0.00108399	related to putative tartrate transporter	C-compound and carbohydrate transport
FFUJ_11516	-1.96762	9.33902e-05	0.000751949	uncharacterized protein	-
FFUJ_11517	-1.61729	0.000284731	0.00172129	related to alcohol dehydrogenase	C-compound and carbohydrate metabolism
FFUJ_11520	-1.92133	2.55989e-06	6.3589e-05	uncharacterized protein	-
FFUJ_11524	-1.05374	7.80751e-05	0.000663512	uncharacterized protein	-
FFUJ_11525	-1.17185	0.00970274	0.0267802	related to trichodiene oxygenase cytochrome P450	secondary metabolism
FFUJ_11532	-1.31297	0.182291	0.292195	related to alpha-glucoside transport protein	secondary metabolism
FFUJ_11533	3.15049	3.09244e-07	1.59678e-05	related to peptide transport protein	peptide transport
FFUJ_11539	1.31145	0.000122626	0.000924195	probable hydrolase (HAD superfamily)	-
FFUJ_11541	-1.65444	3.91431e-05	0.000408823	uncharacterized protein	-
FFUJ_11542	2.27402	0.0129132	0.0337796	related to DNA repair exonuclease SIA1	S phase of mitotic cell cycle
FFUJ_11544	-1.99633	0.000300131	0.00179008	uncharacterized protein	-
FFUJ_11545	-2.07208	1.1224e-05	0.000169392	related to tol protein	fungal and other eukaryotic cell type differentiation
FFUJ_11553	1.03362	0.0071464	0.0209314	related to large-conductance mechanosensitive channel	-
FFUJ_11558	1.16175	0.00117026	0.00501321	uncharacterized protein	-
FFUJ_11560	1.20113	0.0051146	0.0160116	uncharacterized protein	-
FFUJ_11561	1.757	0.000233309	0.00147886	uncharacterized protein	-
FFUJ_11562	2.87964	0.000321323	0.00188107	related to PHO11 - secreted acid phosphatase	phosphate metabolism
FFUJ_11565	1.29065	0.00579527	0.0177559	related to flavin-containing monooxygenase	nitrogen, sulfur and selenium metabolism
FFUJ_11578	-1.53134	9.32777e-06	0.00014871	uncharacterized protein	-
FFUJ_11588	-1.17241	0.000145181	0.0010441	uncharacterized protein	-
FFUJ_11589	-1.27897	8.02637e-05	0.000677725	uncharacterized protein	-
FFUJ_11599	-2.92987	0.00013268	0.000978705	related to allantoate permease	allantoin and allantoate transport
FFUJ_11611	4.52312	0.00348534	0.0118473	uncharacterized protein	-
FFUJ_11612	6.22627	0.000136265	0.000998826	probable cytochrome P450 55A2	electron transport
FFUJ_11614	2.26757	3.85565e-05	0.000404074	uncharacterized protein	-
FFUJ_11633	2.22719	5.81332e-05	0.000538883	uncharacterized protein	-
FFUJ_11635	-2.14766	2.17643e-06	5.70715e-05	uncharacterized protein	-
FFUJ_11654	1.83633	3.44291e-05	0.000370971	related to sedoheptulose-1,7-bisphosphatase	sugar, glucoside, polyol and carboxylate anabolism
FFUJ_11656	2.06459	0.000283974	0.0017188	uncharacterized protein	-
FFUJ_11668	-1.73002	3.14591e-05	0.000346483	uncharacterized protein	metabolism of arginine
FFUJ_11681	-1.08364	0.0137938	0.0356019	related to heterokaryon incompatibility protein	fungal and other eukaryotic cell type differentiation
FFUJ_11683	1.61329	1.69077e-05	0.0002223	uncharacterized protein	-
FFUJ_11695	3.10416	1.0774e-07	8.25195e-06	uncharacterized protein	-
FFUJ_11698	3.9613	0.0116074	0.0309855	uncharacterized protein	-
FFUJ_11700	2.1476	0.00140458	0.00575417	uncharacterized protein	-
FFUJ_11706	-1.36366	5.94762e-06	0.000112943	probable catalase 2	catalase reaction
FFUJ_11707	1.76064	2.87921e-05	0.000324697	related to 6-hydroxy-d-nicotine oxidase	C-compound and carbohydrate metabolism
FFUJ_11711	-1.05578	0.00342198	0.0116768	uncharacterized protein	-
FFUJ_11720	2.65057	0.000178558	0.00121655	probable peroxisomal amine oxidase (copper-containing)	metabolism of amines
FFUJ_11724	-1.86388	0.000438346	0.00237619	related to Y.lipolytica GPR1 protein and Fun34p	-
FFUJ_11726	3.07945	0.00111434	0.00481858	probable mfs-multidrug-resistance transporter	drug/toxin transport
FFUJ_11727	-3.504	1.19314e-06	3.81432e-05	related to small s protein	fungal and other eukaryotic cell type differentiation
FFUJ_11736	3.48279	2.42739e-07	1.35065e-05	related to trichodiene oxygenase cytochrome P450	secondary metabolism
FFUJ_11755	-1.40485	0.0037626	0.0125479	uncharacterized protein	-
FFUJ_11757	-1.66775	0.0542024	0.10911	uncharacterized protein	secondary metabolism
FFUJ_11772	1.45423	0.000770287	0.0036616	related to alpha-L-arabinofuranosidase II precursor	sugar, glucoside, polyol and carboxylate catabolism
FFUJ_11779	-1.06367	0.0019362	0.0074025	uncharacterized protein	-
FFUJ_11780	-1.62139	1.57043e-05	0.000211329	uncharacterized protein	-
FFUJ_11786	3.31417	1.29606e-05	0.000185093	related to methyltransferase	secondary metabolism
FFUJ_11787	1.03926	0.00437294	0.014187	uncharacterized protein	-
FFUJ_11791	3.62336	4.01463e-09	1.17138e-06	uncharacterized protein	-
FFUJ_11801	8.29188	0.00217575	0.0081224	related to lignostilbene alphabeta-dioxygenase I	secondary metabolism
FFUJ_11802	3.85176	3.70241e-05	0.000392489	probable geranylgeranyl-diphosphate geranylgeranyltransferase (AL-2)	secondary metabolism
FFUJ_11803	3.71234	0.00167051	0.00659381	probable phytoene dehydrogenase AL-1 (carotenoid biosynthesis protein al-1)	secondary metabolism
FFUJ_11804	7.65297	0.000799526	0.00375976	related to HSP30 heat shock protein Yro1p	secondary metabolism
FFUJ_11808	-2.32815	0.000136378	0.00099916	uncharacterized protein	regulation of C-compound and carbohydrate metabolism
FFUJ_11809	1.51588	0.000111957	0.000862893	related to Putative sterigmatocystin biosynthesis lipase/esterase STCI	lipid, fatty acid and isoprenoid metabolism
FFUJ_11835	1.98564	0.00682999	0.0202302	uncharacterized protein	-
FFUJ_11842	-1.93312	0.0333155	0.0729836	uncharacterized protein	-
FFUJ_11843	-1.3951	1.60739e-05	0.000215044	uncharacterized protein	-
FFUJ_11845	2.43377	0.00285098	0.0101269	uncharacterized protein	-
FFUJ_11856	1.10079	0.00258863	0.00937067	related to peroxisomal short-chain alcohol dehydrogenase	C-compound and carbohydrate metabolism
FFUJ_11862	1.33307	5.19612e-05	0.00049644	uncharacterized protein	secondary metabolism
FFUJ_11870	-1.39248	1.80266e-05	0.000230274	uncharacterized protein	lipid, fatty acid and isoprenoid metabolism
FFUJ_11878	-1.68315	3.05532e-06	7.15451e-05	uncharacterized protein	-
FFUJ_11894	-1.42767	7.62596e-05	0.000649585	uncharacterized protein	secondary metabolism
FFUJ_11895	-1.2584	0.0700401	0.134984	uncharacterized protein	-
FFUJ_11896	-1.30528	7.96544e-05	0.000674677	related to pathway-specific regulatory protein	transcriptional control
FFUJ_11898	2.06221	3.81226e-05	0.000400212	related to dlpA protein	-
FFUJ_11899	1.22155	1.5536e-05	0.000209679	uncharacterized protein	aromate metabolism
FFUJ_11907	1.33405	0.00084627	0.00391645	related to D-amino acid oxidase	amino acid metabolism
FFUJ_11912	-1.69206	6.16807e-05	0.000562129	uncharacterized protein	-
FFUJ_11914	-1.62005	6.57037e-05	0.00058858	related to rhamnosidase B	-
FFUJ_11924	-1.20441	0.00472166	0.0150292	uncharacterized protein	-
FFUJ_11929	1.01573	7.12769e-05	0.000619779	uncharacterized protein	-
FFUJ_11944	-1.19164	1.20286e-05	0.00017703	uncharacterized protein	-
FFUJ_11948	-1.61364	0.0379409	0.0811776	uncharacterized protein	-
FFUJ_11949	-1.0751	0.00235125	0.0086355	uncharacterized protein	-
FFUJ_11951	-1.25594	0.0185106	0.0450856	uncharacterized protein	-
FFUJ_11952	-1.31545	0.0865529	0.160692	uncharacterized protein	-
FFUJ_11955	-1.11127	0.00489712	0.0154585	uncharacterized protein	-
FFUJ_11959	-1.90095	8.61762e-05	0.000710996	uncharacterized protein	secondary metabolism
FFUJ_11960	-1.28239	0.000222857	0.00143036	uncharacterized protein	-
FFUJ_11977	-1.57002	0.000172198	0.00118464	uncharacterized protein	-
FFUJ_11996	6.63189	1.23751e-05	0.000179968	uncharacterized protein	deoxyribonucleotide metabolism
FFUJ_11997	6.00382	4.41559e-07	2.03302e-05	uncharacterized protein	C-compound and carbohydrate metabolism
FFUJ_11999	2.9637	0.0831026	0.155196	uncharacterized protein	-
FFUJ_12022	4.99632	1.87542e-05	0.000235801	uncharacterized protein	secondary metabolism
FFUJ_12023	2.98802	5.01856e-05	0.000486044	related to nitrate assimilation regulatory protein nirA	secondary metabolism
FFUJ_12029	2.60508	3.3184e-06	7.64093e-05	related to triacylglycerol lipase 2	lipid, fatty acid and isoprenoid metabolism
FFUJ_12030	-1.41095	0.0794958	0.14983	related to long chain fatty alcohol oxidase	lipid, fatty acid and isoprenoid metabolism
FFUJ_12032	-1.444	0.00017408	0.00119356	related to antifungal protein	-
FFUJ_12033	-1.54451	2.48982e-06	6.24938e-05	related to transcription activator protein acu-15	regulation of C-compound and carbohydrate metabolism
FFUJ_12036	-1.80694	0.0920883	0.168939	uncharacterized protein	-
FFUJ_12039	-1.8752	0.00377904	0.0125982	probable Similarity to Methanobacterium aryldialkylphosphatase related protein	-
FFUJ_12040	-1.99258	0.000463343	0.00248456	related to cytochrome b5	electron transport
FFUJ_12043	-3.33366	8.24401e-07	3.02629e-05	related to transcriptional activator Mut3p	regulation of secondary metabolism
FFUJ_12046	-2.82481	0.000568915	0.00290736	uncharacterized protein	-
FFUJ_12047	-1.02508	0.000669818	0.00329478	related to beta-glucosidase	polysaccharide metabolism
FFUJ_12048	-1.29707	0.00103683	0.00456939	related to hexose transporter protein	secondary metabolism
FFUJ_12077	1.35134	0.000345426	0.00198549	related to 3-carboxy-cis,cis-muconate cycloisomerase	secondary metabolism
FFUJ_12092	-1.89336	9.47904e-05	0.000759894	uncharacterized protein	-
FFUJ_12098	-1.60959	0.000418476	0.00228941	uncharacterized protein	transcriptional control
FFUJ_12099	-2.14947	1.85537e-05	0.000234402	probable beta-glucosidase	sugar, glucoside, polyol and carboxylate catabolism
FFUJ_12100	-1.49908	0.0320511	0.070694	probable maltose permease (MalP)	C-compound and carbohydrate transport
FFUJ_12101	-1.04528	0.249975	0.374006	probable sugar transporter	C-compound and carbohydrate transport
FFUJ_12130	-2.09587	5.80411e-05	0.000538572	uncharacterized protein	-
FFUJ_12138	-1.03762	2.34515e-05	0.000279926	related to protocatechuate 3,4-dioxygenase beta subunit	-
FFUJ_12162	1.6514	7.3654e-05	0.000632963	uncharacterized protein	-
FFUJ_12170	-1.33142	0.00100486	0.00447248	uncharacterized protein	-
FFUJ_12174	-2.89939	0.00032496	0.00189512	related to G protein coupled receptor like protein	G-protein coupled receptor signalling pathway
FFUJ_12182	1.80007	2.85036e-05	0.000322234	related to oxidoreductase related to nitroreductase	regulation of lipid, fatty acid and isoprenoid metabolism
FFUJ_12183	2.56502	1.12572e-07	8.41177e-06	related to methionine synthase reductase	biosynthesis of methionine
FFUJ_12188	-1.06169	3.17759e-05	0.000348147	uncharacterized protein	-
FFUJ_12195	1.00607	0.0160506	0.0401363	uncharacterized protein	-
FFUJ_12208	-1.12686	2.73954e-05	0.000312992	probable class I alpha mannosidase	C-compound and carbohydrate metabolism
FFUJ_12212	-1.26179	5.33007e-05	0.000505064	related to DNA polymerase Tdt-N	nucleotide/nucleoside/nucleobase metabolism
FFUJ_12217	-1.80696	0.000132327	0.000977666	uncharacterized protein	-
FFUJ_12252	1.04665	0.00961439	0.0265802	uncharacterized protein	-
FFUJ_12261	-1.01889	2.80729e-05	0.000318541	probable protein MCD4, required for GPI anchor synthesis	cell wall
FFUJ_12262	-1.04856	1.70616e-05	0.000222853	related to cutinase transcription factor 1 beta	transcriptional control
FFUJ_12263	-1.74831	4.36677e-05	0.000441772	uncharacterized protein	-
FFUJ_12266	1.06723	0.0183226	0.0446871	related to gamma hydroxybutyrate dehydrogenase	C-compound and carbohydrate metabolism
FFUJ_12267	2.0447	7.83357e-08	6.79229e-06	uncharacterized protein	-
FFUJ_12271	-1.29752	0.000166016	0.00115115	uncharacterized protein	-
FFUJ_12276	-2.93643	3.7654e-07	1.81221e-05	related to vacuolar Ca2+/H+ antiporter	cation transport (H+, Na+, K+, Ca2+ , NH4+, etc.)
FFUJ_12282	-1.0419	0.00299691	0.0105494	probable FUN12 - general translation factor eIF2 homolog	-
FFUJ_12294	-1.38616	0.00426317	0.0138872	related to URB1 Nucleolar protein required for the normal accumulation of 25S and 5.8S rRNAs	rRNA processing
FFUJ_12306	1.01453	0.00198605	0.00754913	related to phospholipase D	lipid, fatty acid and isoprenoid metabolism
FFUJ_12308	1.03012	8.60158e-05	0.000710945	related to triacylglycerol lipase	lipid, fatty acid and isoprenoid metabolism
FFUJ_12313	-1.38933	0.000420405	0.00229734	probable sulfate permease II	nitrogen, sulfur and selenium metabolism
FFUJ_12314	2.02632	0.00152768	0.0061448	related to ADH7 - NADP(H)-dependent alcohol dehydrogenase	C-compound and carbohydrate metabolism
FFUJ_12316	1.0795	0.000822265	0.00383724	related to integral membrane protein	disease, virulence and defense
FFUJ_12318	4.33007	9.8861e-08	7.79941e-06	uncharacterized protein	-
FFUJ_12319	1.67228	6.72366e-05	0.000596786	uncharacterized protein	-
FFUJ_12320	4.65298	4.74949e-08	5.20496e-06	uncharacterized protein	-
FFUJ_12321	1.41593	0.00327449	0.0113142	related to protein kinase	modification by phosphorylation, dephosphorylation, autophosphorylation
FFUJ_12336	1.64143	9.88701e-05	0.000784389	putative protein	-
FFUJ_12340	3.08648	0.00052218	0.00271995	probable endoglucanase IV precursor	polysaccharide metabolism
FFUJ_12341	1.60174	8.02113e-07	2.98278e-05	uncharacterized protein	-
FFUJ_12357	-1.40732	2.21748e-06	5.74919e-05	uncharacterized protein	-
FFUJ_12358	-1.22332	0.00149692	0.00605421	related to covalently-linked cell wall protein	cell wall
FFUJ_12379	-1.16697	6.81896e-05	0.000602336	related to carboxypeptidase A	modification by acetylation, deacetylation
FFUJ_12414	5.29562	1.73288e-08	2.977e-06	uncharacterized protein	-
FFUJ_12430	-1.52594	2.12988e-06	5.61713e-05	uncharacterized protein	-
FFUJ_12435	2.013	0.00136378	0.00562715	uncharacterized protein	-
FFUJ_12438	-1.0566	0.000708925	0.00344748	Protein of unknown function localised to cytoplasm	secondary metabolism
FFUJ_12439	-1.27761	0.000464156	0.00248749	uncharacterized protein	-
FFUJ_12440	-1.14933	0.00121369	0.00515363	related to E.coli galactoside O-acetyltransferase	C-compound and carbohydrate metabolism
FFUJ_12448	-2.23432	8.10491e-05	0.000681851	related to GAL4-like transcriptional activator	transcription activation
FFUJ_12451	-2.12769	0.000647847	0.00320817	probable ascus development protein 3	fungal/microorganismic development
FFUJ_12460	-2.13044	6.45421e-05	0.000579869	uncharacterized protein	secondary metabolism
FFUJ_12487	2.63526	3.24442e-07	1.65038e-05	uncharacterized protein	-
FFUJ_12490	-1.71512	0.000116551	0.000890454	related to sterigmatocystin biosynthesis P450 monooxygenase STCS	metal binding
FFUJ_12491	-1.71614	7.51918e-07	2.89764e-05	related to quinate transport protein	C-compound and carbohydrate transport
FFUJ_12493	-2.07376	0.0340197	0.0742343	related to C2H2 transcription factor	regulation of secondary metabolism
FFUJ_12495	-1.47259	0.000142967	0.00103262	related to triacylglycerol lipase II precursor	metabolism of beta-lactams
FFUJ_12498	1.5274	0.000472237	0.00251906	related to methyltransferase	secondary metabolism
FFUJ_12502	-1.53351	6.13419e-06	0.000115177	related to beta transducin-like protein	fungal and other eukaryotic cell type differentiation
FFUJ_12504	-2.66377	2.652e-07	1.42091e-05	related to S. pombe trp-asp repeat containing protein	secondary metabolism
FFUJ_12505	-1.09168	0.00442234	0.0142993	uncharacterized protein	-
FFUJ_12506	-1.5506	2.9625e-05	0.000332409	uncharacterized protein	transcriptional control
FFUJ_12507	-1.32787	0.000135564	0.000995578	related to linoleate diol synthase	protein/peptide degradation
FFUJ_12508	-1.5439	0.0164871	0.0409991	related to allantoate permease	allantoin and allantoate transport
FFUJ_12519	-1.49755	1.30404e-06	4.02885e-05	related to Put3p and to hypothetical protein YJL206c	transcriptional control
FFUJ_12520	-1.68511	0.000613625	0.00307935	related to phenol hydroxylase	secondary metabolism
FFUJ_12537	-2.28467	0.000334466	0.00193546	related to 4-carboxymuconolactone decarboxylase family protein	-
FFUJ_12546	-1.1728	0.00034236	0.00197179	related to ribokinase	pentose-phosphate pathway
FFUJ_12554	1.80796	1.00117e-05	0.00015636	uncharacterized protein	-
FFUJ_12556	-1.35101	0.0131823	0.0343566	related to integral membrane protein	disease, virulence and defense
FFUJ_12557	1.38584	9.15977e-05	0.000740679	related to sarcosine oxidase	degradation of lysine
FFUJ_12563	1.44927	2.89261e-05	0.000325808	uncharacterized protein	-
FFUJ_12566	-1.37536	0.0125705	0.0330669	uncharacterized protein	-
FFUJ_12585	-1.04311	0.00718902	0.0210428	related to pentalenene synthase	secondary metabolism
FFUJ_12592	-1.92473	0.000468665	0.00250436	uncharacterized protein	transcription activation
FFUJ_12603	1.43603	0.0659154	0.128272	related to aliphatic nitrilase	catabolism of nitrogenous compounds
FFUJ_12616	-2.74969	1.1025e-07	8.30583e-06	related to triacylglycerol lipase II precursor	lipid, fatty acid and isoprenoid metabolism
FFUJ_12620	2.00907	0.0836186	0.156033	related to endo-1,4-beta-xylanase	polysaccharide metabolism
FFUJ_12632	1.87125	0.00981461	0.0270361	uncharacterized protein	-
FFUJ_12633	2.52448	3.3016e-07	1.67064e-05	related to methyltransferase	secondary metabolism
FFUJ_12636	4.62166	5.35719e-07	2.31948e-05	related to integral membrane protein	cellular signalling
FFUJ_12637	3.06502	1.58038e-06	4.63327e-05	related to triacylglycerol lipase V precursor	secondary metabolism
FFUJ_12656	-2.69383	0.000521607	0.00271851	uncharacterized protein	secondary metabolism
FFUJ_12662	-1.6696	0.00201817	0.00764908	related to phenol 2-monooxygenase	aerobic aromate catabolism
FFUJ_12664	-2.03064	4.72354e-07	2.0973e-05	uncharacterized protein	-
FFUJ_12665	-1.55197	0.00124413	0.00524771	related to thioredoxin	electron transport
FFUJ_12670	-1.0347	0.00100769	0.00448074	uncharacterized protein	-
FFUJ_12671	-1.24115	0.000510954	0.00267529	related to ketoreductases	C-compound and carbohydrate metabolism
FFUJ_12676	-1.43641	0.000132486	0.000978059	related to phenylacetyl-CoA ligase	C-compound and carbohydrate metabolism
FFUJ_12679	-1.7828	0.0157526	0.0395417	uncharacterized protein	-
FFUJ_12697	3.15177	2.31997e-07	1.32242e-05	uncharacterized protein	-
FFUJ_12750	2.60691	0.00222178	0.00824567	related to acyl-CoA transferases/carnitine dehydratase	fatty acid metabolism
FFUJ_12764	-1.96334	0.000167554	0.0011592	related to cupin domain protein	-
FFUJ_12777	3.37577	2.67138e-06	6.52678e-05	uncharacterized protein	-
FFUJ_12806	1.33083	0.00102224	0.00452573	uncharacterized protein	-
FFUJ_12814	-1.89234	8.25717e-05	0.000690552	uncharacterized protein	transcriptional control
FFUJ_12821	1.10545	0.0396224	0.0841816	related to vegetatible incompatibility protein HET-E-1	secondary metabolism
FFUJ_12825	-1.02968	0.00180491	0.00699514	related to vegetatible incompatibility protein HET-E-1	secondary metabolism
FFUJ_12830	-2.10959	1.11953e-06	3.67576e-05	uncharacterized protein	protein binding
FFUJ_12838	1.04607	0.0092464	0.0257253	uncharacterized protein	-
FFUJ_12845	1.02574	0.276987	0.406351	uncharacterized protein	-
FFUJ_12877	-1.50541	6.10575e-06	0.000114761	uncharacterized protein	-
FFUJ_12881	-2.31911	5.68653e-06	0.000110173	uncharacterized protein	-
FFUJ_12882	-1.85229	1.15374e-05	0.000172144	uncharacterized protein	-
FFUJ_12909	4.92501	5.75853e-07	2.43901e-05	uncharacterized protein	-
FFUJ_12924	1.08152	0.00136111	0.00562117	uncharacterized protein	polysaccharide metabolism
FFUJ_12926	1.07419	0.067115	0.130275	uncharacterized protein	-
FFUJ_12939	-1.20283	0.000631073	0.003148	DAL1 - Allantoinase	nucleotide/nucleoside/nucleobase metabolism
FFUJ_12944	-1.47967	0.0426502	0.0894763	probable maltose permease (MalP)	C-compound and carbohydrate transport
FFUJ_12946	1.03137	0.00161456	0.00642815	uncharacterized protein	-
FFUJ_12959	-1.16118	4.95268e-05	0.00048093	uncharacterized protein	-
FFUJ_12962	-2.69353	8.66169e-07	3.11616e-05	probable fumarylacetoacetate hydrolase	degradation of tyrosine
FFUJ_12964	-3.25319	4.21755e-06	9.04633e-05	uncharacterized protein	-
FFUJ_12965	-5.15259	2.02383e-07	1.20786e-05	related to O-methylsterigmatocystin oxidoreductase	secondary metabolism
FFUJ_12969	-1.65965	0.000263946	0.00162269	probable beta-glucanase	-
FFUJ_12972	-1.16583	3.18366e-05	0.000348553	uncharacterized protein	transcription activation
FFUJ_12976	1.32334	0.103144	0.184777	related to Vault poly	integrin receptor signalling pathway
FFUJ_12983	-2.09936	1.76377e-06	5.01106e-05	uncharacterized protein	secondary metabolism
FFUJ_12985	-1.0412	0.00675337	0.020063	uncharacterized protein	-
FFUJ_12993	-2.08005	0.000634654	0.00315986	uncharacterized protein	-
FFUJ_12995	1.72271	1.77183e-06	5.02621e-05	uncharacterized protein	-
FFUJ_13001	1.27286	0.00771043	0.0222768	uncharacterized protein	-
FFUJ_13013	-1.33026	0.00166671	0.00658164	uncharacterized protein	-
FFUJ_13031	-1.60452	0.000219134	0.00141189	uncharacterized protein	-
FFUJ_13043	1.1777	0.00274893	0.00982134	uncharacterized protein	-
FFUJ_13049	2.53263	6.71564e-06	0.000121503	uncharacterized protein	-
FFUJ_13050	2.51295	4.77402e-05	0.000469033	uncharacterized protein	-
FFUJ_13051	1.7548	0.000277573	0.00168774	uncharacterized protein	-
FFUJ_13055	1.08738	0.000288422	0.00173601	related to acid phosphatase precursor	-
FFUJ_13061	1.28584	0.000331377	0.00192473	related to NAD+ ADP-ribosyltransferase	protein modification
FFUJ_13067	3.63801	0.00188203	0.0072323	uncharacterized protein	-
FFUJ_13068	1.19668	0.0666619	0.12956	uncharacterized protein	-
FFUJ_13070	1.41031	1.51748e-05	0.000206625	related to 24-dehydrocholesterol reductase precursor	tetracyclic and pentacyclic triterpenes (cholesterin, steroids and hopanoids) metabolism
FFUJ_13071	2.4858	0.00355627	0.0120367	uncharacterized protein	-
FFUJ_13079	-1.06396	5.32759e-05	0.000505064	related to geranylgeranyltransferase type I alpha subunit (RAM2)	modification with fatty acids (e.g. myristylation, palmitylation, farnesylation)
FFUJ_13108	-1.09196	0.00314916	0.0109615	uncharacterized protein	-
FFUJ_13110	-1.02757	0.000139703	0.00101343	uncharacterized protein	-
FFUJ_13125	1.25547	0.000388643	0.00216224	related to acetylhydrolase	modification by acetylation, deacetylation
FFUJ_13136	-1.12281	0.000239353	0.00150884	related to regulatory protein amdA	transcriptional control
FFUJ_13139	-1.08581	0.000153165	0.00108413	related to meiotic recombination protein rec12	DNA recombination and DNA repair
FFUJ_13143	-1.08139	0.000909895	0.004139	related to tRNA-splicing endonuclease beta chain	tRNA synthesis
FFUJ_13159	-1.43284	0.00245385	0.00895506	probable DIM1 - rRNA (adenine-N6,N6-)-dimethyltransferase	rRNA processing
FFUJ_13161	1.3228	0.02282	0.0535047	related to YER185w, Rta1p	lipid/fatty acid transport
FFUJ_13167	-1.17651	7.1089e-05	0.000619082	related to glucosidase II, alpha subunit	C-compound and carbohydrate metabolism
FFUJ_13173	1.12224	0.023868	0.0555654	uncharacterized protein	-
FFUJ_13174	1.03839	0.000324347	0.00189315	uncharacterized protein	-
FFUJ_13178	-1.06204	0.000576919	0.0029417	uncharacterized protein	regulation of amino acid metabolism
FFUJ_13180	1.45159	1.71934e-05	0.000223356	related to DUF1168 domain protein	regulation of phosphate metabolism
FFUJ_13182	1.06143	0.00125039	0.00526569	related to two-component histidine kinase chk-1	cellular sensing and response to external stimulus
FFUJ_13204	-1.26713	0.00437917	0.0141993	probable Diphthamide biosynthesis protein 3	metabolism of secondary products derived from L-lysine, L-arginine and L-histidine
FFUJ_13205	-1.62415	3.91371e-06	8.55945e-05	related to adrenoleukodystrophy protein	phosphate metabolism
FFUJ_13218	1.1572	6.20331e-06	0.000116057	related to DNA damage response protein	-
FFUJ_13245	1.17106	0.00184221	0.00711568	probable period clock protein FRQ	rhythm (e.g. circadian, ultradian)
FFUJ_13248	2.00604	0.000110794	0.000857158	probable tubulin folding cofactor C	cytokinesis (cell division) /septum formation and hydrolysis
FFUJ_13253	2.34803	0.000645441	0.00319798	related to ferric reductase FRE2 precursor	homeostasis of metal ions (Na, K, Ca etc.)
FFUJ_13254	1.65093	0.000181511	0.00123029	related to copper transport protein	heavy metal ion transport (Cu+, Fe3+, etc.)
FFUJ_13255	3.39499	8.02643e-06	0.000135858	uncharacterized protein	-
FFUJ_13262	-1.275	0.000389057	0.00216307	related to benzoate 4-monooxygenase cytochrome P450	nitrogen, sulfur and selenium metabolism
FFUJ_13270	1.7307	1.60953e-05	0.000215147	uncharacterized protein	-
FFUJ_13271	-1.09509	7.60375e-05	0.000648294	related to PET112 - required to maintain rho+ mitochondrial DNA	mitochondrion
FFUJ_13272	-1.6504	2.07172e-05	0.000253039	uncharacterized protein	-
FFUJ_13286	2.01385	0.000103237	0.000811515	uncharacterized protein	-
FFUJ_13296	-1.4439	0.00149896	0.0060598	probable ECM16 - putative DEAH-box RNA helicase	rRNA processing
FFUJ_13314	1.07175	0.000137909	0.00100557	uncharacterized protein	-
FFUJ_13322	1.44702	0.0139712	0.0359641	uncharacterized protein	-
FFUJ_13325	-1.16516	0.000132675	0.000978705	uncharacterized protein	protein binding
FFUJ_13326	-1.07652	0.00083234	0.00386952	uncharacterized protein	-
FFUJ_13327	-1.24567	7.43628e-06	0.000129707	uncharacterized protein	nucleic acid binding
FFUJ_13335	-1.40731	1.52482e-05	0.00020701	related to SYG1 protein	cellular signalling
FFUJ_13341	-1.85429	6.19688e-06	0.000116057	uncharacterized protein	-
FFUJ_13342	-1.19235	0.0196465	0.0474376	uncharacterized protein	-
FFUJ_13344	1.94107	0.00234351	0.00862085	uncharacterized protein	-
FFUJ_13348	1.31565	0.000312738	0.00184432	related to acriflavine sensitivity control protein ACR-2	-
FFUJ_13352	1.70522	8.46363e-05	0.000701752	related to NOP16 constituent of 66S pre-ribosomal particles	ribosome biogenesis
FFUJ_13378	2.93252	2.7828e-07	1.46993e-05	uncharacterized protein	-
FFUJ_13379	2.05566	3.40979e-07	1.69402e-05	related to putative GTPases (G3E family)	-
FFUJ_13399	-1.10706	0.0026133	0.00943579	uncharacterized protein	-
FFUJ_13401	-2.56815	0.00159636	0.00636691	probable FET3 - cell surface ferroxidase, high affinity	heavy metal ion transport (Cu+, Fe3+, etc.)
FFUJ_13403	-1.71015	0.000502468	0.00264198	uncharacterized protein	-
FFUJ_13404	-1.88536	1.55008e-05	0.000209666	uncharacterized protein	-
FFUJ_13405	-1.37313	0.00177291	0.0069056	related to pirin	mRNA synthesis
FFUJ_13414	2.21676	0.000298168	0.00178126	uncharacterized protein	-
FFUJ_13417	3.3048	7.35441e-05	0.00063261	uncharacterized protein	-
FFUJ_13424	1.2029	0.00605755	0.0183867	uncharacterized protein	-
FFUJ_13435	-1.40346	0.000166359	0.0011531	related to hypercellular protein (hypA)	metabolism of vitamins, cofactors, and prosthetic groups
FFUJ_13448	-1.2358	5.00071e-05	0.000484571	related to ER glucosidase I	C-compound and carbohydrate metabolism
FFUJ_13452	1.01755	3.79956e-05	0.000399741	uncharacterized protein	-
FFUJ_13463	-1.16538	0.000235292	0.00148886	uncharacterized protein	-
FFUJ_13481	2.81498	2.15372e-08	3.29913e-06	uncharacterized protein	-
FFUJ_13483	2.14904	0.00105885	0.00463757	uncharacterized protein	-
FFUJ_13484	1.62086	8.55425e-07	3.09689e-05	uncharacterized protein	-
FFUJ_13486	5.70468	7.05977e-08	6.4203e-06	uncharacterized protein	-
FFUJ_13487	2.917	1.27041e-06	3.96748e-05	uncharacterized protein	-
FFUJ_13499	-1.05444	0.00199139	0.00756317	related to cyclophilin	disease, virulence and defense
FFUJ_13507	-1.20391	0.00104157	0.00458254	uncharacterized protein	-
FFUJ_13508	1.60461	1.2083e-05	0.000177483	related to Type 1 phosphatases regulator ypi-1	-
FFUJ_13517	-1.2369	5.60045e-05	0.00052444	uncharacterized protein	-
FFUJ_13519	1.31131	0.000637703	0.00317418	uncharacterized protein	-
FFUJ_13527	-1.23024	0.000189738	0.00127198	related to transcription regulator SPT7	transcriptional control
FFUJ_13528	-1.52582	3.705e-05	0.000392538	related to VanZ domain protein	-
FFUJ_13541	-1.6118	1.2114e-05	0.000177718	related to hsp70 protein	protein folding and stabilization
FFUJ_13548	1.11278	0.00143999	0.00587305	related to SWI5 - transcription factor	G1 phase of mitotic cell cycle
FFUJ_13549	-1.29923	0.00319619	0.0110916	uncharacterized protein	-
FFUJ_13558	-1.15028	0.00133418	0.00553362	uncharacterized protein	-
FFUJ_13569	3.31909	0.000190657	0.00127627	related to subtilisin-like serine protease	protein/peptide degradation
FFUJ_13578	2.07504	0.000344272	0.00198072	uncharacterized protein	-
FFUJ_13605	1.50437	5.29342e-06	0.000105078	uncharacterized protein	-
FFUJ_13606	1.12473	0.000578921	0.00294866	uncharacterized protein	-
FFUJ_13627	3.10848	8.95546e-06	0.000144778	uncharacterized protein	secondary metabolism
FFUJ_13628	1.30129	8.80254e-05	0.000721403	related to erv1 protein, mitochondrial precursor	mitotic cell cycle and cell cycle control
FFUJ_13632	1.50148	9.95934e-07	3.39652e-05	related to sgt1 protein	regulation of C-compound and carbohydrate metabolism
FFUJ_13665	-1.20162	0.000200025	0.00131939	related to Rtm1p	-
FFUJ_13669	-1.0176	0.00493897	0.0155592	uncharacterized protein	-
FFUJ_13679	1.1887	0.000522379	0.00272022	related to BUD20 Protein involved in bud-site selection	budding, cell polarity and filament formation
FFUJ_13696	2.30167	5.46758e-06	0.000106807	related to monocarboxylate transporter 4	C-compound and carbohydrate transport
FFUJ_13703	-1.74162	0.000105962	0.000829198	related to severin, depolymerization of actin filaments	protein binding
FFUJ_13706	1.64659	0.00320062	0.0111028	uncharacterized protein	-
FFUJ_13711	-1.08663	0.000123666	0.000929743	uncharacterized protein	-
FFUJ_13720	-1.92059	0.000122	0.000921742	uncharacterized protein	regulation of secondary metabolism
FFUJ_13738	-1.03549	0.0097494	0.0268887	uncharacterized protein	-
FFUJ_13744	1.82485	1.82963e-06	5.12197e-05	uncharacterized protein	-
FFUJ_13748	-1.6452	0.000126892	0.000947795	uncharacterized protein	-
FFUJ_13753	1.53864	0.000289132	0.00173914	uncharacterized protein	-
FFUJ_13754	2.27282	0.0387855	0.0827863	related to diacylglycerol pyrophosphate phosphatase DPP1	regulation of lipid, fatty acid and isoprenoid metabolism
FFUJ_13768	2.77866	0.00143127	0.00584528	related to vegetatible incompatibility protein HET-E-1	secondary metabolism
FFUJ_13769	5.0572	1.71799e-06	4.91901e-05	uncharacterized protein	-
FFUJ_13770	6.96887	0.00101976	0.00451583	uncharacterized protein	-
FFUJ_13786	1.33738	0.101776	0.182896	uncharacterized protein	-
FFUJ_13796	1.49243	5.69001e-05	0.000530705	related to alpha-galactosidase precursor	C-compound and carbohydrate metabolism
FFUJ_13809	-1.14375	1.13108e-05	0.000170562	related to acetyltransferase	lipid, fatty acid and isoprenoid metabolism
FFUJ_13812	1.18055	2.39809e-05	0.000283666	related to oxidoreductase	aerobic aromate catabolism
FFUJ_13813	4.93668	1.4421e-06	4.33858e-05	related to glutathione S-transferase	-
FFUJ_13819	-1.49398	6.86919e-06	0.000123551	related to DHA14-like major facilitator efflux transporter (MFS transporter)	drug/toxin transport
FFUJ_13820	-1.90699	4.97738e-05	0.000482565	related to tol protein	fungal and other eukaryotic cell type differentiation
FFUJ_13821	-1.44811	2.8871e-05	0.000325388	uncharacterized protein	-
FFUJ_13824	1.10628	5.2952e-05	0.00050329	probable beta transducin-like protein	GTP binding
FFUJ_13849	-1.1447	0.015696	0.0394348	uncharacterized protein	-
FFUJ_13852	1.23191	0.0131202	0.0342191	uncharacterized protein	-
FFUJ_13855	-1.91903	0.00127777	0.00535889	HET-6OR heterokaryon incompatibility protein (het-6OR allele)	fungal and other eukaryotic cell type differentiation
FFUJ_13859	3.30711	1.00544e-07	7.89831e-06	related to cytochrome P450 3A7	detoxification involving cytochrome P450
FFUJ_13860	3.51207	1.52946e-09	7.59854e-07	related to cytochrome P450 7B1	lipid, fatty acid and isoprenoid metabolism
FFUJ_13862	2.35873	1.64091e-06	4.78023e-05	uncharacterized protein	-
FFUJ_13864	2.03248	1.68513e-06	4.85519e-05	related to pisatin demethylase / cytochrome P450 monooxygenase	secondary metabolism
FFUJ_13867	3.0908	4.61863e-06	9.69175e-05	related to nicotinamide mononucleotide permease	-
FFUJ_13869	3.56987	1.8437e-05	0.000233512	uncharacterized protein	-
FFUJ_13870	4.54585	3.32749e-06	7.64093e-05	uncharacterized protein	-
FFUJ_13871	3.09226	0.000672794	0.00330588	uncharacterized protein	-
FFUJ_13872	4.24136	0.0244567	0.0567058	uncharacterized protein	-
FFUJ_13877	2.40161	0.000480838	0.00255162	uncharacterized protein	-
FFUJ_13880	1.36651	0.155247	0.256863	related to phosphatidylserine decarboxylase 2	lipid, fatty acid and isoprenoid metabolism
FFUJ_13886	1.05564	6.0443e-05	0.000555021	probable MUP1 - High affinity methionine permease	amino acid metabolism
FFUJ_13894	2.85697	1.37494e-05	0.000192932	related to integral membrane protein PTH11	fungal and other eukaryotic cell type differentiation
FFUJ_13899	1.11395	0.0105758	0.0287156	uncharacterized protein	-
FFUJ_13901	2.33231	0.000191896	0.00128037	related to beta transducin-like protein	-
FFUJ_13903	-1.25362	3.78797e-05	0.000399029	uncharacterized protein	regulation of amino acid metabolism
FFUJ_13931	-1.20717	7.7927e-06	0.000133628	uncharacterized protein	-
FFUJ_13939	-1.27725	0.00339727	0.0116183	related to TRI7 - trichothecene biosynthesis gene cluster	-
FFUJ_13945	2.13699	0.00010326	0.000811515	uncharacterized protein	-
FFUJ_13949	1.71015	0.000372791	0.00209561	uncharacterized protein	-
FFUJ_13952	-1.49594	0.000219256	0.00141218	uncharacterized protein	-
FFUJ_13953	-2.4704	0.00219011	0.00816771	uncharacterized protein	-
FFUJ_13958	1.49979	0.000750291	0.00358726	related to integral membrane protein	cellular signalling
FFUJ_13959	2.85362	0.000206915	0.00135501	related to levodione reductase	C-compound and carbohydrate metabolism
FFUJ_13964	-1.13902	0.341596	0.477254	related to alcohol/sorbitol dehydrogenase	C-compound and carbohydrate metabolism
FFUJ_13966	4.30721	1.5013e-06	4.48731e-05	uncharacterized protein	-
FFUJ_13967	-1.39133	0.00423619	0.0138116	related to integral membrane protein	disease, virulence and defense
FFUJ_13968	3.10799	6.01607e-06	0.00011389	uncharacterized protein	-
FFUJ_13972	-1.14927	0.0384147	0.0820709	uncharacterized protein	C-compound and carbohydrate metabolism
FFUJ_13975	-2.27094	5.98908e-05	0.000551283	uncharacterized protein	secondary metabolism
FFUJ_13980	-2.10581	6.30803e-05	0.000571484	uncharacterized protein	-
FFUJ_13985	1.9971	7.96028e-07	2.97931e-05	uncharacterized protein	-
FFUJ_13986	1.25702	0.000292388	0.00175413	probable methylmalonate-semialdehyde dehydrogenase (acylating)	amino acid metabolism
FFUJ_13992	1.58109	0.00162132	0.00644669	uncharacterized protein	-
FFUJ_13996	3.13884	0.000186	0.0012528	uncharacterized protein	-
FFUJ_14013	3.81451	0.000383754	0.00214152	uncharacterized protein	-
FFUJ_14024	-1.26158	0.00792442	0.0227853	uncharacterized protein	secondary metabolism
FFUJ_14031	-1.31854	7.43629e-06	0.000129707	uncharacterized protein	-
FFUJ_14032	-1.7786	3.12485e-05	0.000344577	related to beta transducin-like protein	fungal and other eukaryotic cell type differentiation
FFUJ_14035	2.30126	2.10433e-05	0.000256171	probable CYB2 - lactate dehydrogenase cytochrome b2	C-compound and carbohydrate metabolism
FFUJ_14036	2.3923	4.19312e-05	0.000428925	related to nucleoside-diphosphate-sugar epimerase	degradation of threonine
FFUJ_14039	-2.51293	7.33382e-05	0.000631134	uncharacterized protein	-
FFUJ_14055	4.97363	7.95897e-08	6.80473e-06	uncharacterized protein	-
FFUJ_14059	-1.03772	0.033403	0.0731491	related to multidrug resistance protein fnx1	secondary metabolism
FFUJ_14063	2.93163	1.42748e-05	0.000198338	uncharacterized protein	secondary metabolism
FFUJ_14066	-1.26382	0.00446037	0.0143894	uncharacterized protein	regulation of C-compound and carbohydrate metabolism
FFUJ_14069	-1.91707	0.000228296	0.00145511	related to maltose permease	C-compound and carbohydrate transport
FFUJ_14079	-2.22303	1.20884e-05	0.000177483	uncharacterized protein	-
FFUJ_14087	-1.07503	0.0153057	0.0386735	uncharacterized protein	regulation of amino acid metabolism
FFUJ_14093	-1.09076	0.0116555	0.031076	related to heterokaryon incompatibility protein het-6	fungal and other eukaryotic cell type differentiation
FFUJ_14097	-1.14232	0.00420668	0.0137275	uncharacterized protein	protein binding
FFUJ_14101	1.44521	0.000718306	0.00348204	uncharacterized protein	-
FFUJ_14108	-1.94535	4.01201e-05	0.000416424	uncharacterized protein	-
FFUJ_14111	-1.34448	5.55875e-05	0.000521863	uncharacterized protein	-
FFUJ_14118	-2.1591	1.01867e-05	0.000158153	uncharacterized protein	-
FFUJ_14127	-1.64314	0.00140303	0.00575213	uncharacterized protein	protein/peptide degradation
FFUJ_14138	-1.03325	6.65963e-05	0.000593107	uncharacterized protein	phosphate metabolism
FFUJ_14139	1.73832	0.000406937	0.00223828	uncharacterized protein	-
FFUJ_14146	-2.40886	1.01543e-06	3.4375e-05	uncharacterized protein	fungal and other eukaryotic cell type differentiation
FFUJ_14154	-1.36711	0.00309625	0.0108266	related to NADPH-dependent beta-ketoacyl reductase (rhlG)	fatty acid metabolism
FFUJ_14165	-1.91958	4.76178e-05	0.000468582	uncharacterized protein	-
FFUJ_14172	1.48374	0.000277169	0.00168706	uncharacterized protein	-
FFUJ_14179	1.15437	0.00165397	0.00654681	uncharacterized protein	-
FFUJ_14181	2.42951	0.0004764	0.00253684	uncharacterized protein	-
FFUJ_14185	3.60117	3.31592e-07	1.67064e-05	uncharacterized protein	-
FFUJ_14205	2.18148	0.00221002	0.00821529	uncharacterized protein	-
FFUJ_14209	1.75868	0.0015151	0.00611026	uncharacterized protein	-
FFUJ_14226	1.87062	0.042176	0.088654	uncharacterized protein	-
FFUJ_14236	-1.20688	0.00224625	0.00832469	uncharacterized protein	-
FFUJ_14240	-2.61438	3.42328e-05	0.000369505	uncharacterized protein	-
[truncated: 89 more rows]

## Sheet: c) AreA AreB antagonistic
S2c Table Differential regulated genes antagonistically affected in ΔAREA and ΔAREB compared to wild type and cultivated under limiting (6 mM Gln) nitrogen conditions.
Differential expression is depicted by log2 fold changes (logFC). P.Values and false discorvery rates (FDR) indicate significance of the observation.
	ΔAREA			ΔAREB
Gene code	logFC	P.Value	FDR	logFC	P.Value	FDR	Gene description	FunCat Category
FFUJ_00004	-1.39495	0.000468609	0.00217415	1.60489	0.000179529	0.00122047	probable DHA14-like major facilitator; ABC transporter	secondary metabolism
FFUJ_00025	-1.94478	0.00140927	0.00542177	3.49269	2.45008e-05	0.000287776	related to aldehyde reductase II	C-compound and carbohydrate metabolism
FFUJ_00030	2.33469	0.00279176	0.00947234	-1.44359	0.030896	0.0685989	related to acyl-CoA transferases/carnitine dehydratase	-
FFUJ_00036	-1.23603	0.00495625	0.0152854	4.19146	9.52092e-07	3.29592e-05	uncharacterized protein	secondary metabolism
FFUJ_00040	-2.47584	2.72934e-06	3.44579e-05	1.51957	0.000106532	0.000832244	related to nicotinamide mononucleotide permease	secondary metabolism
FFUJ_00042	-4.93832	6.03816e-08	2.03285e-06	2.68107	7.50747e-06	0.000130563	related to Protein mmf2, mitochondrial	purin nucleotide/nucleoside/nucleobase metabolism
FFUJ_00057	1.01516	2.2935e-05	0.00018402	-1.00411	2.48914e-05	0.000291435	related to lipase 2	lipid, fatty acid and isoprenoid metabolism
FFUJ_00070	-2.17645	0.000124767	0.00073297	2.34792	7.24215e-05	0.000625883	probable aspartic proteinase precursor	protein/peptide degradation
FFUJ_00092	1.6292	0.000134693	0.000779819	-1.6324	0.000132838	0.000979471	uncharacterized protein	-
FFUJ_00117	-1.44388	0.000476214	0.00220165	1.73116	0.000136577	0.000999486	related to integral membrane protein PTH11	secondary metabolism
FFUJ_00135	2.05149	5.97011e-05	0.000396989	-1.08024	0.00401977	0.0132303	uncharacterized protein	secondary metabolism
FFUJ_00230	-3.67896	0.00028966	0.00146762	3.08449	0.000932342	0.00422646	uncharacterized protein	-
FFUJ_00420	3.38428	5.71946e-07	1.0526e-05	-1.03835	0.00273961	0.00979809	probable homocitrate synthase, mitochondrial precursor	aminoadipic acid pathway
FFUJ_00499	-1.60173	0.00422563	0.0133877	2.3813	0.000356723	0.00202573	uncharacterized protein	-
FFUJ_00564	3.15326	2.03879e-07	5.14087e-06	-1.04184	0.000777878	0.0036891	uncharacterized protein	-
FFUJ_00695	1.48952	1.8597e-05	0.000155528	-1.00321	0.000320189	0.00187782	uncharacterized protein	secondary metabolism
FFUJ_01016	-1.34571	0.000908786	0.00375633	1.17012	0.00216544	0.00809213	related to meiotic expression up-regulated protein 14	regulation of phosphate metabolism
FFUJ_01124	-1.56048	0.00119984	0.00474516	3.09535	9.52526e-06	0.000150943	uncharacterized protein	-
FFUJ_01165	-1.11536	0.013438	0.0350529	1.58926	0.00194973	0.00743257	uncharacterized protein	-
FFUJ_01207	2.8806	0.00278641	0.00946237	-1.53248	0.054738	0.109943	uncharacterized protein	-
FFUJ_01361	-1.44601	0.00287275	0.00969467	1.18762	0.00849222	0.0240838	uncharacterized protein	-
FFUJ_01614	-1.34577	0.000216522	0.00114932	1.06819	0.00101012	0.00448827	uncharacterized protein	-
FFUJ_01834	-1.88271	0.00015684	0.000880587	1.50814	0.000707368	0.00344207	uncharacterized protein	-
FFUJ_01835	-1.12821	0.00511868	0.0157065	1.11165	0.00555002	0.0171492	uncharacterized protein	-
FFUJ_01863	1.27019	0.00723482	0.0210062	-1.12904	0.013116	0.0342128	related to enoyl-CoA hydratase/isomerase	lipid, fatty acid and isoprenoid metabolism
FFUJ_01965	-2.58518	0.000114598	0.000681285	1.53796	0.00335763	0.0115278	probable proline racemase	-
FFUJ_01976	1.01438	0.000189094	0.00102414	-1.39446	1.86937e-05	0.000235361	uncharacterized protein	-
FFUJ_01994	1.3779	0.000660766	0.00287212	-1.26846	0.00112539	0.00485723	related to salicylate 1-monooxygenase (flavoprotein monooxygenase)	aerobic aromate catabolism
FFUJ_02027	2.3179	1.03667e-06	1.64418e-05	-1.30817	8.01237e-05	0.000676854	related to ARO80 - positive transcription regulator of ARO9 and ARO10	transcriptional control
FFUJ_02066	1.04213	8.30215e-05	0.000518201	-1.23228	2.42405e-05	0.000285634	related to NADH oxidase	metabolism of vitamins, cofactors, and prosthetic groups
FFUJ_02071	1.68011	0.000259773	0.0013436	-1.477	0.000618448	0.00309679	related to isoflavone reductase homolog P3	secondary metabolism
FFUJ_02153	1.20394	0.000156969	0.000881039	-1.1966	0.000163868	0.00113884	related to transcriptional activator Mut3p	transcription activation
FFUJ_02154	-1.90358	0.00159779	0.00600135	1.83946	0.00196926	0.00749772	related to pisatin demethylase	defense related proteins
FFUJ_02191	-1.28049	0.0100857	0.0276957	1.56936	0.00336355	0.0115429	uncharacterized protein	-
FFUJ_02192	-3.63717	3.77418e-07	7.86588e-06	1.64043	0.000159561	0.0011165	probable bifunctional P-450:NADPH-P450 reductase	secondary metabolism
FFUJ_02206	1.34243	0.000469926	0.00217852	-1.29223	0.000605025	0.00304868	uncharacterized protein	-
FFUJ_02237	1.373	0.00101912	0.00413906	-2.72872	7.70602e-06	0.000132845	related to monocarboxylate transporter 2	secondary metabolism
FFUJ_02239	1.25979	0.000480145	0.00221481	-1.54596	0.000116828	0.000891166	probable acyl-CoA transferases/carnitine dehydratase	-
FFUJ_02243	-1.34915	0.000252418	0.00131406	1.52062	0.000108993	0.000846159	related to triacylglycerol lipase V precursor	metabolism of beta-lactams
FFUJ_02256	-4.85894	0.000175994	0.000966284	1.05204	0.199553	0.313726	related to methyltransferase	secondary metabolism
FFUJ_02271	-3.30749	4.96564e-07	9.50816e-06	1.45693	0.000239289	0.00150884	related to acid phosphatase precursor	-
FFUJ_02282	-2.537	1.62359e-06	2.33162e-05	2.07086	7.83447e-06	0.000134013	related to ROT2 - glucosidase II, catalytic subunit	C-compound and carbohydrate metabolism
FFUJ_02289	3.42559	7.37559e-09	4.61031e-07	-1.02416	9.21692e-05	0.000744073	related to Dextranase	-
FFUJ_02301	-1.23462	0.0140263	0.0363554	2.91579	6.9757e-05	0.000611965	uncharacterized protein	-
FFUJ_02304	1.44283	0.00237571	0.00832767	-1.44565	0.00234825	0.00863211	uncharacterized protein	-
FFUJ_02311	-5.43897	3.16709e-08	1.25776e-06	2.69075	8.29446e-06	0.00013835	uncharacterized protein	-
FFUJ_02312	-5.6435	1.31643e-10	4.32119e-08	3.02382	2.14005e-08	3.29913e-06	related to sugar transport protein STP1	secondary metabolism
FFUJ_02333	-1.66005	0.00279114	0.00947234	1.46419	0.00567224	0.0174506	related to lactose permease	C-compound and carbohydrate transport
FFUJ_02368	-2.85083	3.94195e-05	0.000283937	1.13138	0.0131621	0.0343137	uncharacterized protein	-
FFUJ_02561	-4.6148	1.75177e-07	4.61334e-06	1.07245	0.00569102	0.0174849	uncharacterized protein	-
FFUJ_02991	1.17926	4.80236e-05	0.000332744	-1.33992	1.85918e-05	0.000234534	related to multidrug resistance protein	secondary metabolism
FFUJ_03265	-2.3714	0.0121994	0.0324153	1.5482	0.0693492	0.133855	uncharacterized protein	-
FFUJ_03302	-2.86043	1.15983e-05	0.000106228	1.29099	0.00275286	0.00983138	uncharacterized protein	-
FFUJ_03377	5.63394	3.73612e-07	7.80424e-06	-1.12831	0.0191522	0.0464087	uncharacterized protein	-
FFUJ_03391	1.33447	0.00384167	0.0123501	-1.76574	0.000692359	0.00338509	uncharacterized protein	-
FFUJ_03413	-1.4225	0.000410739	0.00195338	2.49062	7.02822e-06	0.000125466	uncharacterized protein	-
FFUJ_03439	2.25504	0.00554474	0.0167969	-1.87903	0.0140921	0.0361746	probable succinate-fumarate transporter	C-compound and carbohydrate transport
FFUJ_03469	-1.25503	0.0115434	0.0309858	2.56036	0.000149166	0.00106633	related to integral membrane protein PTH11	C-compound and carbohydrate transport
FFUJ_03473	-1.32155	0.00224268	0.00795847	2.52396	2.73371e-05	0.000312701	related to fructosyl amino acid oxidase	protein modification
FFUJ_03488	-1.75087	0.000363098	0.00177025	2.75749	1.37063e-05	0.000192475	uncharacterized protein	-
FFUJ_03516	-3.37144	0.00185492	0.00678549	1.40004	0.0974306	0.176694	uncharacterized protein	-
FFUJ_03597	-5.0054	5.22923e-06	5.69453e-05	1.04166	0.0622002	0.122259	uncharacterized protein	-
FFUJ_03610	-1.23	0.00338136	0.0110949	4.51388	2.96984e-07	1.54883e-05	uncharacterized protein	-
FFUJ_03611	-2.77045	3.26623e-05	0.000244661	1.50736	0.00205661	0.00776332	uncharacterized protein	-
FFUJ_03696	-1.37296	0.00893629	0.0250331	1.40717	0.00786965	0.0226527	related to D-arabinitol 2-dehydrogenase	C-compound and carbohydrate metabolism
FFUJ_03760	2.13761	5.83749e-06	6.18115e-05	-1.27473	0.000259746	0.001606	uncharacterized protein	-
FFUJ_03775	1.71008	0.00251634	0.0086898	-2.21545	0.000491817	0.00259936	uncharacterized protein	fungal and other eukaryotic cell type differentiation
FFUJ_03778	-1.80959	0.00144589	0.00553602	2.22715	0.000375734	0.002107	related to RSB1 - integral membrane transporter or flippase that may transport LCBs from the cytoplasmic side toward the extracytoplasmic side of the membrane	lipid/fatty acid transport
FFUJ_03792	3.59913	2.8563e-07	6.47405e-06	-1.66383	0.000104519	0.000819657	related to heterokaryon incompatibility protein het-6	fungal and other eukaryotic cell type differentiation
FFUJ_03806	-1.75813	1.69344e-06	2.40749e-05	2.25343	2.37297e-07	1.341e-05	probable rhamnogalacturonan acetylesterase precursor	C-compound and carbohydrate metabolism
FFUJ_03836	-2.05481	4.49791e-05	0.000315334	1.27339	0.00120505	0.0051205	uncharacterized protein	-
FFUJ_03848	-2.71375	5.83587e-06	6.18115e-05	1.98625	6.07289e-05	0.000555935	uncharacterized protein	-
FFUJ_03874	1.91273	0.000267526	0.00137673	-1.67172	0.000660877	0.00325986	uncharacterized protein	-
FFUJ_03909	-3.17599	8.35932e-05	0.000521569	2.18553	0.0010648	0.00465805	uncharacterized protein	-
FFUJ_03953	-1.57328	0.0055734	0.0168753	2.21129	0.000722604	0.00349734	uncharacterized protein	-
FFUJ_04063	-7.20402	4.70204e-09	3.48091e-07	1.75214	0.000266732	0.00163763	related to multidrug resistance protein	secondary metabolism
FFUJ_04065	-1.66728	0.000618741	0.00272359	1.42682	0.00166561	0.00658011	related to multidrug resistant protein	secondary metabolism
FFUJ_04138	-4.13385	0.000838166	0.0035088	1.09652	0.211264	0.327801	related to benzoate-para-hydroxylase (cytochrome P450)	nitrogen, sulfur and selenium metabolism
FFUJ_04319	1.31135	0.00122282	0.00482152	-1.65836	0.000259942	0.00160667	uncharacterized protein	-
FFUJ_04328	-1.31135	0.00240135	0.0084022	1.75139	0.000380317	0.00212686	uncharacterized protein	-
FFUJ_04329	-1.42557	0.0102695	0.0281166	2.70723	0.000208934	0.00136483	related to putative multidrug transporter	drug/toxin transport
FFUJ_04336	-2.30915	5.99494e-05	0.000398118	3.69024	1.70363e-06	4.89314e-05	uncharacterized protein	-
FFUJ_04392	3.74749	5.8452e-07	1.06806e-05	-1.35907	0.00100001	0.00446278	related to flavin-nucleotide-binding protein	-
FFUJ_04406	-2.98249	0.000231358	0.00121579	1.01234	0.0676954	0.131236	uncharacterized protein	-
FFUJ_04564	-1.09596	9.60319e-05	0.000588224	1.14551	6.98158e-05	0.000611995	related to guanine deaminase	purin nucleotide/nucleoside/nucleobase metabolism
FFUJ_04572	-4.14094	4.60583e-07	9.01931e-06	1.33817	0.00170408	0.00669754	related to mannose-6-phosphate isomerase	C-compound and carbohydrate metabolism
FFUJ_04585	-2.48681	0.00143385	0.0054979	2.52098	0.00131707	0.00548703	uncharacterized protein	-
FFUJ_04628	-1.68306	2.96647e-05	0.000227018	1.0103	0.00103251	0.00455614	uncharacterized protein	-
FFUJ_04655	2.25041	2.77082e-05	0.000214365	-1.01779	0.00524828	0.0163487	probable RNA helicase	ribosome biogenesis
FFUJ_04672	-1.01067	0.0169205	0.0425548	2.52886	6.12629e-05	0.000558876	uncharacterized protein	-
FFUJ_04673	4.20796	1.49262e-06	2.18102e-05	-1.1269	0.0110818	0.02986	probable L-asparaginase II	-
FFUJ_04707	4.89668	2.51109e-07	5.87263e-06	-1.5163	0.00138583	0.00569704	uncharacterized protein	-
FFUJ_04723	-1.53607	0.000111338	0.000664272	1.76464	4.06976e-05	0.000420992	uncharacterized protein	-
FFUJ_05054	-3.31745	4.11255e-05	0.000293809	1.65975	0.00402611	0.0132441	related to multidrug resistance protein	secondary metabolism
FFUJ_05087	-1.67861	1.3345e-05	0.000117936	1.52876	2.69463e-05	0.000308615	uncharacterized protein	-
FFUJ_05134	-3.45978	8.50205e-06	8.29536e-05	1.10282	0.0141515	0.0362807	related to acyl-CoA dehydrogenase, medium-chain specific, mitochondrial precursor	lipid, fatty acid and isoprenoid metabolism
FFUJ_05242	1.22119	4.431e-05	0.000311713	-1.52595	8.31892e-06	0.000138391	uncharacterized protein	-
FFUJ_05252	1.01221	0.000652948	0.00284477	-1.10694	0.000359683	0.0020375	uncharacterized protein	-
FFUJ_05256	2.11606	5.23736e-06	5.70001e-05	-1.16859	0.000398198	0.00220345	uncharacterized protein	-
FFUJ_05269	2.93406	5.17498e-05	0.000354025	-1.72948	0.00184862	0.00713361	related to monooxigenase	detoxification
FFUJ_05271	1.74055	5.98038e-05	0.000397438	-2.44126	4.69075e-06	9.77229e-05	related to short-chain alcohol dehydrogenase	fatty acid metabolism
FFUJ_05294	-2.1789	0.000105805	0.00063684	1.03807	0.0104568	0.0284471	uncharacterized protein	-
FFUJ_05304	3.40396	1.4922e-05	0.000129507	-2.0709	0.000521496	0.00271851	uncharacterized protein	-
FFUJ_05368	2.47523	2.42738e-06	3.16039e-05	-1.24577	0.000381524	0.00213112	related to beta-hexosaminidase precursor	C-compound and carbohydrate metabolism
FFUJ_05376	-4.37177	2.85952e-08	1.1733e-06	2.04437	1.1571e-05	0.000172444	related to methyltransferase	secondary metabolism
FFUJ_05377	-2.73469	4.43376e-08	1.6012e-06	4.13889	1.52911e-09	7.59854e-07	uncharacterized protein	-
FFUJ_05378	-1.14847	1.05798e-05	9.85698e-05	8.20237	1.34572e-12	2.47371e-08	related to sugar transporter	secondary metabolism
FFUJ_05398	-3.30868	3.74138e-08	1.4151e-06	2.48129	3.76599e-07	1.81221e-05	related to monomeric sarcosine oxidase	degradation of lysine
FFUJ_05428	2.77177	1.22837e-05	0.000110632	-1.07048	0.00686195	0.0203053	related to monocarboxylate transporter 2	secondary metabolism
FFUJ_05457	-2.66235	5.24589e-05	0.000358076	2.42158	0.000104143	0.000817755	probable ABC1 transport protein	ATP binding
FFUJ_05503	-1.11208	0.00397218	0.0126963	1.17378	0.00291251	0.0103037	uncharacterized protein	-
FFUJ_05604	-1.58969	0.0123217	0.0326884	1.39991	0.0222169	0.0523649	uncharacterized protein	-
FFUJ_05740	2.85278	4.3267e-05	0.000306015	-1.65172	0.001777	0.0069124	related to transposable element TCB2 transposase	-
FFUJ_05782	1.05224	0.0109876	0.0297151	-1.50048	0.00150832	0.00608826	related to heterokaryon incompatibility protein het-6	fungal and other eukaryotic cell type differentiation
FFUJ_05832	1.14966	0.00237554	0.00832767	-1.11502	0.0028454	0.010109	uncharacterized protein	regulation of C-compound and carbohydrate metabolism
FFUJ_05834	-1.31275	0.0140441	0.0363962	3.12281	6.63195e-05	0.000591789	probable oxidoreductase CipA-like	C-compound and carbohydrate metabolism
FFUJ_05835	-1.93428	0.00606941	0.0181352	1.99795	0.00508832	0.0159478	choline permease	secondary metabolism
FFUJ_05845	2.15282	0.00867467	0.0244229	-1.8107	0.0199606	0.0479878	uncharacterized protein	-
FFUJ_05991	-1.38961	0.00137223	0.00529701	1.12025	0.0048788	0.0154199	related to MTG1 Peripheral GTPase of the mitochondrial inner membrane, essential for respiratory competence	GTP binding
FFUJ_06003	-1.4158	0.000292444	0.00147969	1.35697	0.000390208	0.00216701	uncharacterized protein	-
FFUJ_06004	-1.24893	0.00211994	0.00758443	1.92963	0.000119715	0.000909339	uncharacterized protein	receptor binding
FFUJ_06099	-2.68076	4.62538e-06	5.15296e-05	2.21688	1.96847e-05	0.00024383	probable nitrite reductase	nitrogen, sulfur and selenium metabolism
FFUJ_06160	-2.41128	0.00053046	0.00240111	1.87064	0.00261243	0.00943453	related to short chain dehydrogenase	lipid, fatty acid and isoprenoid metabolism
FFUJ_06176	1.52978	5.94663e-05	0.000395911	-1.11922	0.000527247	0.00273781	uncharacterized protein	-
FFUJ_06337	1.56341	4.06085e-05	0.000291246	-1.03957	0.000702087	0.00342328	related to multidrug resistance protein	secondary metabolism
FFUJ_06340	1.07681	0.000971801	0.00397588	-1.28645	0.000299428	0.00178646	uncharacterized protein	-
FFUJ_06350	1.76536	3.89154e-06	4.47649e-05	-1.37676	2.58269e-05	0.000300527	uncharacterized protein	-
FFUJ_06352	2.0131	0.000117503	0.000695858	-1.45846	0.00103862	0.0045729	probable proline racemase	-
FFUJ_06389	2.40111	9.90191e-05	0.000603704	-1.55985	0.00176467	0.0068827	uncharacterized protein	-
FFUJ_06453	-3.81595	2.6424e-06	3.363e-05	1.24885	0.00571441	0.0175451	uncharacterized protein	-
FFUJ_06527	3.32657	2.92052e-06	3.60547e-05	-1.74527	0.000338189	0.00195367	probable calcium P-type ATPase NCA-3 (Ca2+-transporting ATPase)	cation transport (H+, Na+, K+, Ca2+ , NH4+, etc.)
FFUJ_06589	-1.54746	0.00120174	0.00475063	1.78492	0.000476105	0.00253601	uncharacterized protein	-
FFUJ_06591	1.27061	0.00075854	0.00323065	-1.0046	0.00321457	0.0111386	related to monophenol monooxygenase (tyrosinase)	degradation of tyrosine
FFUJ_06605	1.76259	2.82386e-06	3.52637e-05	-1.2244	4.48131e-05	0.000450457	related to ADH3 - alcohol dehydrogenase III	C-compound and carbohydrate metabolism
FFUJ_06610	-1.15061	0.00099164	0.00404086	1.09979	0.00131873	0.00548933	uncharacterized protein	-
FFUJ_06635	-3.60517	8.46109e-07	1.3949e-05	2.47043	1.57843e-05	0.000212095	uncharacterized protein	-
FFUJ_06660	-1.77411	8.21541e-05	0.000514709	1.4263	0.000378024	0.0021179	related to ankyrin 1	protein binding
FFUJ_06731	1.19238	0.000419614	0.00198746	-1.09335	0.000744368	0.00356885	uncharacterized protein	-
FFUJ_06789	1.40818	0.000188135	0.00102014	-1.5389	0.000100407	0.000793858	uncharacterized protein	-
FFUJ_06862	1.36818	1.04346e-05	9.73649e-05	-1.35901	1.09823e-05	0.000166427	uncharacterized protein	-
FFUJ_06864	2.04243	9.20948e-06	8.83553e-05	-1.60358	5.61897e-05	0.000525638	related to HXT3 - Low-affinity hexose facilitator	C-compound and carbohydrate transport
FFUJ_07046	-1.13284	0.000526911	0.00238854	1.42895	0.000106069	0.000829336	probable PHO89 - Na+/phosphate co-transporter	phosphate transport
FFUJ_07134	1.16239	5.47691e-05	0.000370134	-1.12034	7.16055e-05	0.00062146	related to general amidase	nitrogen, sulfur and selenium metabolism
FFUJ_07171	-1.4869	1.71643e-05	0.000145064	1.22894	7.02732e-05	0.000615125	probable SnodProt1 PRECURSOR	disease, virulence and defense
FFUJ_07565	1.41256	0.00550375	0.0166975	-1.48124	0.00423206	0.0138028	probable isocitrate lyase (acu-3)	C-compound and carbohydrate metabolism
FFUJ_07682	2.27809	0.00658207	0.0193783	-1.65739	0.0297111	0.0664902	uncharacterized protein	-
FFUJ_07684	-1.14464	0.000115836	0.00068687	1.37988	2.96821e-05	0.00033249	uncharacterized protein	-
FFUJ_07701	-1.09243	0.000330019	0.00163207	1.61773	1.96113e-05	0.000243341	uncharacterized protein	-
FFUJ_07719	-7.99649	2.6131e-07	6.04961e-06	1.23818	0.0459039	0.0949803	related to Putative dioxygenase C576.01c	-
FFUJ_07739	1.77085	0.000273787	0.00140227	-1.22091	0.00293802	0.0103739	probable Na+-transporting ATPase ENA-1 (sodium P-type ATPase ENA-1)	cation transport (H+, Na+, K+, Ca2+ , NH4+, etc.)
FFUJ_07816	1.95281	0.000570059	0.00254835	-1.3613	0.00511355	0.0160116	related to dis1-suppressing protein kinase dsk1	cellular signalling
FFUJ_07994	-1.98959	5.35454e-05	0.000363871	1.36206	0.000742245	0.00356186	related to endo-1,3-beta-glucanase	polysaccharide metabolism
FFUJ_08024	-1.4012	0.00178828	0.00657049	1.25539	0.00342806	0.0116954	related to dibenzothiophene desulfurization enzyme C, thermophilic	nitrogen, sulfur and selenium metabolism
FFUJ_08044	-1.9264	9.93738e-06	9.35804e-05	2.62432	8.99856e-07	3.1728e-05	uncharacterized protein	-
FFUJ_08067	1.88314	0.0148036	0.0380162	-1.49948	0.0394124	0.0838277	uncharacterized protein	-
FFUJ_08155	-1.26594	0.0020102	0.00725677	1.06267	0.00549937	0.017025	uncharacterized protein	-
FFUJ_08160	2.25168	1.29669e-06	1.97643e-05	-1.46889	3.41946e-05	0.000369309	related to 3-oxoacyl-[acyl-carrier-protein] reductase	C-compound and carbohydrate metabolism
FFUJ_08256	1.46573	0.00257685	0.00887366	-1.04687	0.0154326	0.0389192	uncharacterized protein	-
FFUJ_08316	-1.75565	1.55732e-06	2.25406e-05	2.34758	1.55246e-07	1.03532e-05	related to fructosamine-3-kinase	phosphate metabolism
FFUJ_08387	-1.96615	0.00347926	0.0113638	1.61363	0.0100885	0.027635	related to aquaporin	channel / pore class transport
FFUJ_08451	-1.52276	0.00190912	0.00694781	2.88421	2.3822e-05	0.00028252	uncharacterized protein	-
FFUJ_08501	1.11628	0.000513689	0.00234425	-1.13996	0.000446552	0.00241072	related to peroxisomal ATP carrier	lipid, fatty acid and isoprenoid metabolism
FFUJ_08550	-1.04485	0.000130778	0.000760991	2.11007	6.33545e-07	2.57082e-05	uncharacterized protein	-
FFUJ_08888	3.3739	3.52563e-05	0.000259336	-1.08556	0.0313377	0.0693284	related to fumarylacetoacetate hydrolase	degradation of tyrosine
FFUJ_08948	1.12861	0.0041116	0.0130783	-1.18362	0.00313255	0.0109223	related to tRNA isopentenyltransferase	tRNA modification
FFUJ_08985	-2.02575	9.7498e-05	0.000595814	1.16766	0.00353542	0.011986	probable ENA5 - Plasma membrane P-type ATPase involved in Na+ and Li+ efflux	cation transport (H+, Na+, K+, Ca2+ , NH4+, etc.)
FFUJ_08998	-1.49888	0.00372022	0.0120248	1.12173	0.0166772	0.0413766	uncharacterized protein	-
FFUJ_09051	1.54961	0.000294521	0.00148815	-1.25464	0.00118181	0.00505208	uncharacterized protein	-
FFUJ_09062	-3.96444	2.42763e-06	3.16039e-05	1.16856	0.00935395	0.025962	related to RBTMx2 protein	GTP binding
FFUJ_09169	-1.56759	0.0016116	0.00604582	1.87028	0.000520491	0.00271456	uncharacterized protein	-
FFUJ_09171	-3.59828	8.65351e-06	8.403e-05	1.22874	0.0102162	0.027896	uncharacterized protein	-
FFUJ_09179	1.9222	0.000584534	0.00260104	-1.3057	0.00601131	0.0182826	related to tryptophan dimethylallyltransferase	secondary metabolism
FFUJ_09188	-3.5436	2.39208e-07	5.66639e-06	1.96051	2.38506e-05	0.00028267	related to DHA14-like major facilitator efflux transporter (MFS transporter)	resistance proteins
FFUJ_09189	-3.28495	9.70697e-07	1.5566e-05	1.19425	0.00147347	0.00598175	related to Chitin deacetylase 1	-
FFUJ_09190	-8.19066	4.51656e-09	3.45012e-07	1.09388	0.00969085	0.0267554	related to STB5 - SIN3 binding protein	regulation of secondary metabolism
FFUJ_09279	-3.02902	4.53437e-08	1.63113e-06	1.38914	2.06214e-05	0.000252861	uncharacterized protein	fungal and other eukaryotic cell type differentiation
FFUJ_09303	-1.40834	0.00587706	0.0176321	3.54802	1.2142e-05	0.000177985	uncharacterized protein	-
FFUJ_09343	-2.81268	2.39853e-07	5.67436e-06	1.00116	0.000545592	0.00281023	related to class I alpha-mannosidase 1B	C-compound and carbohydrate metabolism
FFUJ_09344	-2.57155	1.13022e-05	0.00010393	3.87472	4.63094e-07	2.08333e-05	uncharacterized protein	-
FFUJ_09350	-2.2635	7.96041e-05	0.000501275	3.87658	1.34501e-06	4.10015e-05	related to zinc alcohol dehydrogenase	C-compound and carbohydrate metabolism
FFUJ_09358	-2.27555	9.91405e-05	0.000604244	2.54793	4.36206e-05	0.000441539	probable general amidase	nitrogen, sulfur and selenium metabolism
FFUJ_09370	-3.30395	1.76387e-05	0.000148439	1.49078	0.00379725	0.012636	uncharacterized protein	-
FFUJ_09378	-2.65072	0.000159338	0.000892431	1.06586	0.0295649	0.0662112	uncharacterized protein	-
FFUJ_09413	-2.45995	0.000326043	0.00161763	1.90826	0.00169112	0.00666035	uncharacterized protein	-
FFUJ_09428	-1.16152	0.0007884	0.00333235	1.33636	0.000310122	0.00183478	related to oxidoreductase	secondary metabolism
FFUJ_09450	-1.89869	0.00377863	0.0121836	1.39643	0.0182956	0.044627	uncharacterized protein	-
FFUJ_09460	2.60309	7.79201e-05	0.000492886	-1.60693	0.00196521	0.00748385	uncharacterized protein	-
FFUJ_09500	1.33431	0.00495681	0.0152854	-1.0112	0.0198907	0.04787	probable sugar transporter	C-compound and carbohydrate transport
FFUJ_09568	-1.21956	2.9773e-05	0.000227279	1.65605	2.8921e-06	6.88634e-05	-A related to NADPH oxidase cytosolic protein p67phox, splice variant A	#N/A
FFUJ_09600	-1.61149	0.000220843	0.00116821	1.08991	0.00273976	0.00979809	related to uracil phosphoribosyltransferase	pyrimidine nucleotide/nucleoside/nucleobase metabolism
FFUJ_09666	3.07222	1.69855e-05	0.000143884	-1.06403	0.0147126	0.0374011	related to monocarboxylate transporter 2	C-compound and carbohydrate transport
FFUJ_09700	1.44519	9.1266e-06	8.77167e-05	-1.16972	4.45763e-05	0.000449479	related to aminopeptidase Y precursor, vacuolar	lysosomal and vacuolar protein degradation
FFUJ_09718	1.05876	0.000649061	0.00283062	-1.41489	8.79526e-05	0.000721403	uncharacterized protein	-
FFUJ_09727	-1.4913	0.0065751	0.0193691	1.49756	0.00642955	0.0192929	uncharacterized protein	-
FFUJ_09818	-2.09871	1.53918e-06	2.23309e-05	1.59567	1.27775e-05	0.000183641	uncharacterized protein	-
FFUJ_09851	1.73115	0.000243839	0.00127409	-1.56028	0.000493521	0.00260462	uncharacterized protein	-
FFUJ_09910	1.09331	0.000345706	0.00169687	-1.61857	2.06882e-05	0.00025302	related to D-amino acid oxidase	amino acid metabolism
FFUJ_09964	-2.04757	0.000171743	0.000945205	1.13897	0.00668988	0.0199212	uncharacterized protein	-
FFUJ_09977	-3.98177	1.59704e-05	0.000136925	4.11971	1.23426e-05	0.000179779	uncharacterized protein	-
FFUJ_10011	-1.20851	0.000395954	0.00190037	2.67983	1.0717e-06	3.56885e-05	uncharacterized protein	-
FFUJ_10013	-1.44311	0.000246269	0.00128481	3.31664	4.65508e-07	2.08333e-05	uncharacterized protein	-
FFUJ_10072	-3.37669	1.05979e-08	5.89365e-07	1.06915	8.40856e-05	0.000698762	uncharacterized protein	-
FFUJ_10078	-1.34283	0.000670898	0.00291026	1.2524	0.00105154	0.00461272	probable MFS drug efflux pump	secondary metabolism
FFUJ_10102	3.18113	1.05922e-05	9.86348e-05	-1.35507	0.00359083	0.0121091	uncharacterized protein	-
FFUJ_10146	-1.69535	0.00133047	0.005164	1.44602	0.00345297	0.0117585	uncharacterized protein	-
FFUJ_10160	1.46438	5.90488e-06	6.22739e-05	-1.16811	3.26307e-05	0.000354803	related to panthothenate kinase/uridine kinase-related protein	-
FFUJ_10161	4.99685	2.25451e-09	2.23828e-07	-1.1372	0.000226413	0.00144461	related to quinate transport protein	C-compound and carbohydrate transport
[truncated: 150 more rows]

## Sheet: d) AreA AreB equal
S2d Table Differential regulated genes equally affected in ΔAREA and ΔAREB compared to wild type and cultivated under limiting (6 mM Gln) nitrogen conditions.
[truncated: 1,795 more rows]
