# Supplementary material for: Comparative transcriptome and proteome analysis reveals a global impact of the nitrogen regulators AreA and AreB on secondary metabolism in Fusarium fujikuroi
Source: PLoS One. 2017 Apr 25;12(4):e0176194. doi: 10.1371/journal.pone.0176194 (PMC5404775; doi:10.1371/journal.pone.0176194)
Supplement: S3 Table — (XLSX) [file pone.0176194.s003.xlsx]

## Sheet: a) All identified proteins
S3a Table Differential expression according to proteomics (Protein) data in wild type, ΔAREA and ΔAREB cultivated under limiting (6 mM GLN) and sufficient (60 mM GLN) nitrogen conditions.
Differential protein and RNA quantifications between high and low nitrogen condition, the ΔAREA mutant and Wt under high and low conditions and the ΔAREB mutant and Wt under high and low nitrogen conditions.
Expression changes are depicted as log2 fold change in which positive numbers indicate up-regulation of expression under the first strain or condition. Ratios are set to 'up' or 'down' for proteins that could be detected in Wt under high or low nitrogen conditions or in the Wt or the mutants only.
Phosphorylation indicates if phosphorylated peptides were detected during measurement before (NE) or only after (EN) LiO2-enrichment of phosphorylated peptides.
				Wt 60mM - Wt 6mM		AREA 6mM - Wt 6mM		AREB 6mM - Wt 6mM		AREA 60mM - Wt 60mM		AREB 60mM - Wt 60mM
Gene Code	Gene description	Fun Cat Category	Phosphorylation	Protein fold change (log2)	RNA fold change (log2)	Protein fold change (log2)	RNA fold change (log2)	Protein fold change (log2)	RNA fold change (log2)	Protein fold change (log2)	RNA fold change (log2)	Protein fold change (log2)	RNA fold change (log2)
FFUJ_00005	related to isoamyl alcohol oxidase	secondary metabolism		up	11.4708	0	0	0	3.1422	-0.303	0	down	-3.56683
FFUJ_00010	probable fatty acid synthase, alpha subunit	secondary metabolism		0.067	7.70766	0.067	1.72823	0.01	3.60516	0.072	0	0	-4.15127
FFUJ_00011	related to branched-chain amino acid aminotransferase	secondary metabolism		0	5.67639	0	1.94715	0	3.96649	0	0	0	-1.46374
FFUJ_00019	related to aldehyde reductase II	C-compound and carbohydrate metabolism		down	0	down	-1.68326	down	-1.04933	up	0	0	0
FFUJ_00115	uncharacterized protein	-		up	1.75982	0	0	0	0	down	0	down	0
FFUJ_00233	related to glutathione transferase omega 1	metabolism of thioredoxin, glutaredoxin, glutathion		down	-1.93058	0.24	0	0.572	0	0.399	0	up	2.15832
FFUJ_00238	related to short-chain alcohol dehydrogenase	C-compound and carbohydrate metabolism		0	0	up	0	up	0	0	0	0	0
FFUJ_00255	probable subtilisin-like serine protease	protein/peptide degradation		-2.355	0	-0.386	0	-0.728	0	-0.319	0	-0.45	0
FFUJ_00336	uncharacterized protein	-	EN	0	0	0	0	0	0	0	0	0	0
FFUJ_00348	uncharacterized protein	-		down	0	-1.141	0	down	0	0	0	0	0
FFUJ_00428	related to D.melanogaster troponin T and human nucleolin	-	EN	0	0	0	0	0	0	0	0	0	0
FFUJ_00430	probable ribosomal protein L23.e, cytosolic	ribosomal proteins		0.078	-1.00285	0.139	0	0.39	0	-0.18	0	0.4	1.70682
FFUJ_00435	probable 40s ribosomal protein s21 (CRP-7)	ribosomal proteins		-0.313	0	-0.083	0	0.189	0	-0.268	0	0.457	1.29072
FFUJ_00449	related to serine/threonine-protein kinase	modification by phosphorylation, dephosphorylation, autophosphorylation	EN	0	0	0	0	0	0	0	0	0	0
FFUJ_00459	probable peptidylprolyl isomerase precursor, mitochondrial (cyclophilin B)	protein folding and stabilization		1.461	0	-0.374	0	-0.087	0	-0.106	0	-1.754	0
FFUJ_00479	related to stress-induced protein STI1	stress response		-0.211	0	-0.05	0	-0.258	0	0.17	0	-0.4	0
FFUJ_00502	uncharacterized protein	-		0	3.0103	up	6.28606	0	2.15835	0	0	0	1.18579
FFUJ_00508	related to nonhistone chromosomal protein	transcriptional control	EN	-2.45	0	-0.758	0	-1.672	0	-0.075	0	0.308	0
FFUJ_00509	related to Het-c protein	fungal and other eukaryotic cell type differentiation		down	0	-1.627	0	down	-2.25024	0	0	0	0
FFUJ_00515	probable APT1 - adenine phosphoribosyltransferase	purin nucleotide/nucleoside/nucleobase metabolism		0	0	0	0	0	0	0.494	0	0	0
FFUJ_00531	uncharacterized protein	-	EN	0.572	0	-2.06	0	-1.709	0	-0.416	0	-3.167	0
FFUJ_00552	probable homocitrate synthase, mitochondrial precursor	biosynthesis of lysine		0.565	0	2.77	1.07185	1.168	0	-0.014	0	1.602	0
FFUJ_00557	probable GTP-binding protein ypt5	protein targeting, sorting and translocation		-0.356	0	-0.777	0	-0.934	0	-0.351	0	down	0
FFUJ_00558	related to mysoin heavy chain proteins	respiration		0	0	0	0	0.306	0	down	0	0	0
FFUJ_00566	probable 40s ribosomal protein s11.e, cytosolic	ribosomal proteins		0.22	-1.03669	0.191	0	0.338	0	0.074	0	0.254	1.36599
FFUJ_00577	related to multidrug transporter (yeast bile transporter)	ATP binding	EN	down	0	3.556	1.41186	down	0	0.077	0	up	0
FFUJ_00594	related to F1F0-ATP synthase subunit G	respiration		0.319	0	0.035	0	0.494	0	0.022	0	-0.307	0
FFUJ_00608	probable ubiquinol-cytochrome c reductase complex core protein 2 precursor	aerobic respiration		0.86	0	-0.105	0	0.68	0	0.034	0	-0.655	0
FFUJ_00614	probable alpha-tubulin B	chromosome segregation/division		-0.639	0	-0.373	0	0.068	0	-0.096	0	0.006	0
FFUJ_00616	probable H+-exporting ATPase 57K chain, vacuolar	ATP binding		-0.591	0	-0.428	0	-0.567	0	-0.129	0	-0.673	0
FFUJ_00619	probable 40s ribosomal protein S6.e, cytosolic	ribosomal proteins		0.14	0	0.149	0	0.156	0	-0.12	0	0.112	0
FFUJ_00622	probable ribosomal protein Rps8bp	ribosome biogenesis		0.125	-1.1873	0.133	0	0.236	0	-0.034	0	0.124	1.89387
FFUJ_00634	probable aldehyde dehydrogenase	defense related proteins		down	-1.46713	-1.19	0	down	-1.83445	up	0	0	0
FFUJ_00664	uncharacterized protein	-	EN	0	0	0	0	0	0	0	0	0	0
FFUJ_00668	probable UGA2 - succinate semialdehyde dehydrogenase	metabolism of glutamate		0.147	0	0	0	-0.66	0	0.077	0	-0.541	0
FFUJ_00669	uncharacterized protein	-	NE	-4.19	-1.16962	-1.094	0	-2.276	0	0	0	1.95	0
FFUJ_00676	probable IMP dehydrogenase	purine nucleotide/nucleoside/nucleobase anabolism		1.681	0	0.034	0	0.306	0	-0.175	0	-0.068	0
FFUJ_00678	probable mitochondrial processing peptidase beta chain precursor	protein processing (proteolytic)		1.165	0	-0.26	0	0.933	0	-0.081	0	-1.065	0
FFUJ_00680	probable histidine biosynthesis trifunctional protein (his-3)	biosynthesis of histidine		0.869	0	1.534	1.49976	0.432	0	0.393	0	2.323	0
FFUJ_00684	probable thioredoxin-disulfide reductase CYS-9	nitrogen, sulfur and selenium metabolism		0	0	0.468	0	-0.133	0	0	0	0	0
FFUJ_00685	probable UDP-N-acetylglucosamine pyrophosphorylase	C-compound and carbohydrate metabolism		1.848	0	-1.489	0	-0.333	0	-0.379	0	-2.051	0
FFUJ_00687	related to actin-like protein	mitotic cell cycle and cell cycle control		down	0	down	0	down	0	0	0	0	0
FFUJ_00718	related to endoplasmic reticulum 25 kDa transmembrane protein	-		up	0	0	0	0	0	down	0	down	0
FFUJ_00720	probable meiotic expression up-regulated protein 14	regulation of phosphate metabolism	EN	0	0	-0.726	0	-0.997	0	0	0	0	0
FFUJ_00728	probable alanine--tRNA ligase, cytosolic	aminoacyl-tRNA-synthetases		0.538	0	1.01	0	0.495	0	0.039	0	0.651	0
FFUJ_00742	probable heat shock protein 70	protein folding and stabilization		0.305	0	0.168	0	0.447	0	0.043	0	0.377	0
FFUJ_00751	probable cytochrome-b5 reductase, mitochondrial outer membrane form	respiration		0.949	0	-0.194	0	0.712	0	0.056	0	-1.174	0
FFUJ_00759	probable serine/threonine protein phosphatase-z-like	modification by phosphorylation, dephosphorylation, autophosphorylation	EN	0	-1.12023	0	0	0	0	0	0	0	0
FFUJ_00767	probable ribosomal protein L15.e.B, cytosolic	ribosome biogenesis		0.352	-1.29313	-0.37	0	0.547	0	-0.184	0	-0.199	1.71836
FFUJ_00776	probable heat shock protein 70 (hsp70)	stress response	NE	0.366	0	-0.002	0	0.321	0	-0.201	0	0.185	0
FFUJ_00797	probable vacuolar ATP synthase 98 kDa subunit	aerobic respiration		-0.959	0	-0.059	0	-0.568	0	0.038	0	-0.584	0
FFUJ_00802	probable oligomycin sensitivity conferring protein (ATP5)	electron transport and membrane-associated energy conservation		0.786	0	0.365	0	1.025	0	-0.081	0	-0.554	0
FFUJ_00816	uncharacterized protein	-		3.05	0	0.252	0	0	0	-0.135	0	down	0
FFUJ_00819	probable Alp11 homologue of tubulin-folding cofactor B	fungal and other eukaryotic cell type differentiation		-1.909	-1.32274	up	0	-0.718	0	0.103	0	0	0
FFUJ_00853	probable saccharopine reductase	biosynthesis of lysine		1.022	0	2.323	1.93438	1.169	0	0.273	0	1.029	0
FFUJ_00857	probable ASF1 - anti-silencing protein	transcriptional control		down	0	down	0	0.431	0	-0.014	0	up	0
FFUJ_00861	related to peroxiredoxin 5, mitochondrial precursor	oxidative stress response		0.203	0	-0.449	0	-0.374	0	-0.101	0	-0.917	0
FFUJ_00884	probable H+-transporting two-sector ATPase chain b precursor	respiration		0.713	0	0.02	0	0.704	0	0.084	0	-0.769	0
FFUJ_00897	probable NHP6B - nonhistone chromosomal protein	DNA conformation modification (e.g. chromatin)	EN	down	0	-0.518	0	down	0	0.456	0	-0.643	0
FFUJ_00899	probable PGM2 - phosphoglucomutase, major isoform	sugar, glucoside, polyol and carboxylate anabolism	NE	0.341	0	-1.433	0	-0.333	0	0.081	0	-1.209	0
FFUJ_00909	probable ribosomal protein S12, cytosolic	ribosomal proteins		0.182	0	-0.218	0	0.22	0	-0.128	0	0.392	1.0795
FFUJ_00915	probable alpha-tubulin B	spindle pole body/centrosome and microtubule cycle		0.023	0	-0.898	0	-0.365	0	-0.128	0	-0.986	0
FFUJ_00933	uncharacterized protein	-		down	0	-0.449	0	0.371	0	up	0	up	0
FFUJ_00939	probable methionine adenosyltransferase ETH-1	degradation of methionine		0.316	0	0.767	0	-0.039	0	-0.46	0	-0.373	0
FFUJ_00947	related to F1F0-ATP synthase subunit E	anaerobic respiration		0	0	-0.294	0	0.362	0	down	0	down	0
FFUJ_00951	related to CAF120 CCR4 Associated Factor 120 kDa	transcriptional control	EN	0	0	0	0	0	0	0	0	0	0
FFUJ_00955	uncharacterized protein	-	NE	0.2	0	0.317	0	0.476	0	0	0	0	0
FFUJ_00963	related to transcription factor RfeD	-	EN	0	0	0	0	0	0	0	0	0	-1.039
FFUJ_00972	related to cystathionine gamma-synthases	metabolism of methionine		up	2.02322	up	2.52953	up	1.6566	0.314	0	0.894	0
FFUJ_00989	related to F1F0-ATPase complex, subunit h	transport ATPases		1.143	0	-0.199	0	0.479	0	0.2	0	-1.147	0
FFUJ_00996	probable 2-dehydro-3-deoxyphosphoheptonate aldolase	metabolism of the cysteine - aromatic group		1.081	0	2.217	1.99854	1.578	0	0.213	0	2.491	1.07248
FFUJ_01001	uncharacterized protein	-	EN	0	0	0	0	0	0	0	0	0	0
FFUJ_01002	probable RPE1 - D-ribulose-5-phosphate 3-epimerase	C-compound and carbohydrate metabolism		1.053	0	down	0	0.292	0	-0.038	0	down	0
FFUJ_01008	related to phenol 2-monooxygenase	aerobic aromate catabolism	EN	0	0	0	0	0	0	0	0	0	0
FFUJ_01010	probable calcium-binding protein precursor cnx1	protein folding and stabilization		0.468	0	-0.841	0	-0.105	0	-0.061	0	-0.219	0
FFUJ_01015	probable inorganic pyrophosphatase	phosphate metabolism		1.743	0	-0.583	0	0.401	0	-0.085	0	-1.142	0
FFUJ_01019	probable hexokinase	C-compound and carbohydrate metabolism		1.292	0	-1.466	0	-0.839	0	0.13	0	-1.282	0
FFUJ_01040	probable UTP-glucose-1-phosphate uridylyltransferase	C-compound and carbohydrate metabolism	NE	0.975	0	-1.311	0	-0.234	0	-0.017	0	-1.025	0
FFUJ_01061	related to transcription factor NUC-1	regulation of phosphate metabolism	EN	0	0	0	0	0	0	0	0	0	0
FFUJ_01074	probable chaperonin CCT4, cytosolic	protein folding and stabilization		0.4	0	-0.818	0	down	0	-0.037	0	0.394	0
FFUJ_01077	probable ubiquinol-cytochrome-c reductase cytochrome c1 precursor	electron transport and membrane-associated energy conservation		0.619	0	-0.512	0	0.261	0	0.055	0	-0.884	0
FFUJ_01078	probable ran GTPase activating protein 1	rRNA processing		0.886	0	-0.546	0	0.117	0	-0.175	0	0.716	0
FFUJ_01080	probable 20S proteasome subunit C1	proteasomal degradation (ubiquitin/proteasomal pathway)		-0.151	0	-0.587	0	-0.781	0	-0.104	0	-0.144	0
FFUJ_01094	related to GAL4-like transcriptional activator	transcription activation	EN	0	-1.37558	0	0	0	-2.20091	0	0	0	0
FFUJ_01114	uncharacterized protein	-	EN	-0.377	0	0.128	0	-0.614	0	0.301	0	-0.6	0
FFUJ_01120	related to anthranilate phosphoribosyltransferase	biosynthesis of tryptophan		0	0	up	2.57934	0	0	0	0	up	1.15706
FFUJ_01132	probable BRT1 protein, down-regulated by mating factor B	purin nucleotide/nucleoside/nucleobase metabolism		0.89	0	2.199	1.39845	down	0	0.338	0	0.535	0
FFUJ_01138	uncharacterized protein	-	EN	0	0	0	0	0	0	0	0	0	0
FFUJ_01149	probable 5-aminoimidazole-4-carboxamide ribonucleotide transformylase/IMP cyclohydrolase	purine nucleotide/nucleoside/nucleobase anabolism		0.925	0	0.235	0	0.174	0	0.007	0	0.14	0
FFUJ_01177	probable cutinase negative acting protein	RNA binding		0	0	0	0	0	0	0	0	0	0
FFUJ_01188	probable EFB1 - translation elongation factor eEF1beta	translation elongation	NE	0.851	0	-1.08	0	0.291	0	-0.373	0	-0.437	0
FFUJ_01189	related to oocyte membrane protein	-		0	0	0	0	0	0	0	0	0	0
FFUJ_01194	probable ADP-ribosylation factor	cellular export and secretion		-0.108	0	-0.858	0	-0.382	0	-0.123	0	-0.88	0
FFUJ_01196	probable ribosomal protein L6.e.B, cytosolic	ribosomal proteins		0.21	0	0.113	0	0.416	0	-0.094	0	0.112	1.32014
FFUJ_01197	probable dipeptidylpeptidase III	cytoplasmic and nuclear protein degradation		0.792	0	down	0	down	0	0.114	0	down	0
FFUJ_01202	probable ribosomal protein L35	ribosomal proteins		0.144	0	0.11	0	0.45	0	0.158	0	-0.054	1.06746
FFUJ_01208	related to L-lactate dehydrogenase	C-compound and carbohydrate metabolism		-1.005	0	-0.284	0	-0.632	0	-0.029	0	-1.391	0
FFUJ_01232	uncharacterized protein	-	NE	0.61	0	up	0	0.345	0	-0.123	0	-1.988	0
FFUJ_01237	probable dUTP pyrophosphatase	pyrimidine nucleotide/nucleoside/nucleobase metabolism		down	0	-0.59	0	down	0	-0.471	0	-2.52	0
FFUJ_01241	related to hnRNP protein E2	mRNA synthesis	EN	0	0	0	0	0	0	0	0	0	0
FFUJ_01248	probable FPR3 - prolyl cis-trans isomerase	protein folding and stabilization	NE	0.234	0	-0.917	0	1.002	0	-0.272	0	1.421	0
FFUJ_01254	uncharacterized protein	-	EN	0	0	0	0	0	0	0	0	0	0
FFUJ_01270	ATP-1 H+-transporting ATP synthase	electron transport and membrane-associated energy conservation		1.059	0	0.087	0	0.891	0	0.037	0	-0.66	0
FFUJ_01271	probable ribosomal protein L11.e.A, cytosolic	ribosomal proteins		0.035	-1.21784	-0.009	0	0.029	0	-0.01	0	-0.026	1.69429
FFUJ_01282	probable GSP1 - GTP-binding protein of the ras superfamily	RNA transport	NE	0.336	0	-0.464	0	-0.244	0	-0.038	0	-0.893	0
FFUJ_01291	probable phenylalanine-tRNA ligase beta chain	aminoacyl-tRNA-synthetases		0.554	0	1.095	0	0.149	0	0.168	0	0.628	0
FFUJ_01299	probable phosphogluconate dehydrogenase (decarboxylating)	C-compound and carbohydrate metabolism		1.15	0	0.311	0	0.378	0	-0.08	0	-0.96	0
FFUJ_01308	probable prohibitin PHB2	mitotic cell cycle and cell cycle control		up	0	0	0	up	0	0	0	0.207	0
FFUJ_01312	probable multiubiquitin chain binding protein (MBP1)	protein/peptide degradation		0	0	0	0	0	0	0	0	0	0
FFUJ_01323	probable phosphoacetylglucosamine mutase	aminosaccharide anabolism	EN	0.955	0	-1.079	0	0.142	0	-0.064	0	-0.895	0
FFUJ_01324	probable hnRNP arginine N-methyltransferase	posttranslational modification of amino acids (e.g. hydroxylation, methylation)		0	0	0	0	0	0	0	0	0.021	0
FFUJ_01340	related to vacuolar ATP synthase subunit H	energy generation (e.g. ATP synthase)		down	0	-0.875	0	down	0	up	0	0.004	0
FFUJ_01342	probable ribosomal protein L9.e.c14	ribosomal proteins		0.627	0	0.104	0	0.513	0	-0.056	0	0.251	0
FFUJ_01346	probable heat shock protein 30	heat shock response		up	1.63281	up	0	0.027	1.53768	-0.15	0	-1.66	0
FFUJ_01348	probable proteasome endopeptidase complex subunit PRE7	proteasomal degradation (ubiquitin/proteasomal pathway)		0	0	0	0	-0.56	0	0	0	-0.392	0
FFUJ_01351	uncharacterized protein	-	EN	0	0	0	0	0	0	0	0	0	0
FFUJ_01354	related to integral membrane protein	-	EN	0	0	0	0	0	0	0	0	0	0
FFUJ_01371	uncharacterized protein	-		down	0	down	0	down	0	0	0	-0.399	0
FFUJ_01380	probable serine/threonine protein kinase COT-1	modification by phosphorylation, dephosphorylation, autophosphorylation	EN	0.202	0	1.28	0	1.885	0	0	0	-0.027	0
FFUJ_01391	probable GFA1 - glucosamine--fructose-6-phosphate transaminase	C-compound and carbohydrate metabolism	NE	0.216	0	-1.634	0	-0.873	0	-0.44	0	-0.805	0
FFUJ_01403	uncharacterized protein	-	EN	0	0	0	0	0	0	0	0	0	0
FFUJ_01408	probable carbamoyl-phosphate synthase (glutamine-hydrolyzing) arginine-specific large chain	biosynthesis of arginine		1.623	0	0.863	1.73754	0.764	0	0.147	0	2.044	0
FFUJ_01417	uncharacterized protein	-	NE	down	-1.66095	down	-1.17261	down	0	0	0	0	0
FFUJ_01420	probable F-actin capping protein beta subunit	actin cytoskeleton		down	0	down	0	down	0	0	0	0	0
FFUJ_01422	uncharacterized protein	-		-0.051	0	down	0	-0.03	0	-0.119	0	down	0
FFUJ_01423	related to cystathionine beta-synthase	-		down	0	down	0	-0.276	0	up	0	up	0
FFUJ_01424	probable phosphate transport protein, mitochondrial	phosphate transport		-1.689	0	-2.33	0	-0.364	0	0.081	0	down	0
FFUJ_01432	probable 60S ribosomal protein L36	ribosomal proteins		-0.176	-1.19972	0.363	0	0.281	0	0.173	0	0.089	2.11036
FFUJ_01435	probable 14-3-3-like protein	cell cycle checkpoints (checkpoints of morphogenesis, DNA-damage,-replication, mitotic phase and spindle)		-0.394	0	-0.284	0	-0.358	0	0.256	0	-0.294	0
FFUJ_01435__FFUJ_03025	0	#N/A		0.084	0	-0.394	0	-0.22	0	-0.045	0	-0.557	0
FFUJ_01439	probable cytochrome-c peroxidase precursor	oxidative stress response		-0.564	-1.04259	0.583	0	0.053	0	-0.269	0	0.213	0
FFUJ_01441	probable protein disulfide-isomerase precursor	protein folding and stabilization		0.418	0	-0.507	0	-0.013	0	0.043	0	-0.773	0
FFUJ_01442	uncharacterized protein	-		-0.11	2.37426	-0.774	0	-0.345	0	-0.043	0	-0.642	-2.42076
FFUJ_01444	probable THS1 - threonyl tRNA synthetase, cytosolic	aminoacyl-tRNA-synthetases		0.351	0	3.235	1.15931	0.642	0	0.05	0	1.316	0
FFUJ_01458	related to ribosomal protein S28B	ribosomal proteins		-0.111	0	0.276	0	0.108	0	-0.283	0	0	0
FFUJ_01474	probable RPL33B - ribosomal protein L35a.e.c15	ribosomal proteins		0.167	0	0.378	0	0.768	0	0.079	0	0.58	1.28771
FFUJ_01475	probable ZWF1 - glucose-6-phosphate dehydrogenase	pentose-phosphate pathway	EN	1.108	0	-0.318	0	-0.271	0	0.261	0	-1.841	0
FFUJ_01478	related to nuclear poly(A)-binding protein	mRNA processing (splicing, 5'-, 3'-end processing)		0	0	0	0	0	0	0	0	0	0
FFUJ_01481	related to ARO8 - aromatic amino acid aminotransferase I	metabolism of the cysteine - aromatic group		0	0	up	2.21651	0	0	0	0	up	1.19298
FFUJ_01495	related to U4/U6 snRNP-associated 61 kDa protein	splicing	EN	0	0	0	0	0	0	0	0	0	0
FFUJ_01497	uncharacterized protein	-	EN	0	0	0	0	0	0	0	0	0	0
FFUJ_01503	related to ethanolamine kinase	phospholipid metabolism	EN	-0.518	-1.20399	-0.14	0	-0.018	0	0	0	0	1.76643
FFUJ_01508	probable eukaryotic translation initiation factor 3 subunit 7 homolog	spindle pole body/centrosome and microtubule cycle		0.429	0	0.026	0	0.319	0	0	0	0	0
FFUJ_01510	related to ABP1 - actin-binding protein	protein binding	NE	-0.093	0	-0.036	0	-0.35	0	0.073	0	-0.116	0
FFUJ_01512	related to transcription activator protein acu-15	secondary metabolism	EN	0	0	0	0	0	0	0	0	0	0
FFUJ_01514	probable dynamin-related GTPase DNM1	mitochondrion	NE	-0.059	0	-0.937	0	down	0	-0.205	0	-0.014	0
FFUJ_01517	related to ubiquitin-like protein modifier	protein modification	EN	0.909	0	0	0	1.231	0	0	0	0	0
FFUJ_01524	related to VMA5 - H+-ATPase V1 domain	assembly of protein complexes		0	0	0	0	0	0	0	0	0	0
FFUJ_01525	probable MET14 - ATP adenosine-5`-phosphosulfate 3`-phosphotransferase	nitrogen, sulfur and selenium metabolism		0.976	0	-0.808	0	-0.871	0	-0.384	0	down	0
FFUJ_01538	related to calcineurin responsive zinc-finger protein	transcriptional control	EN	0	0	0	0	0	0	0	0	0	0
FFUJ_01540	related to Eukaryotic translation initiation factor 3 subunit J	-		0	0	0	0	0	0	0.435	0	0	0
FFUJ_01543	probable enolase (2-phosphoglycerate dehydratase)	C-compound and carbohydrate metabolism		0.379	0	-1.716	0	0.041	0	0.139	0	-0.689	0
FFUJ_01547	related to zinc finger protein crol gamma	transcriptional control	NE	0	0	0	0	0	0	0	0	0	0
FFUJ_01556	related to SNARE transport protein	vesicle fusion	EN	0	0	0	0	0	0	0	0	0	0
FFUJ_01571	RGB-1 protein phosphatase 2A regulatory B subunit	budding, cell polarity and filament formation		0	0	0	0	0	0	0	0	0	0
FFUJ_01574	probable AMP deaminase	purin nucleotide/nucleoside/nucleobase metabolism	EN	0	0	0	0	0	0	0	0	0	0
FFUJ_01579	uncharacterized protein	-	NE	0	0	0	0	0	0	0	0	0	0
FFUJ_01596	related to 3-isopropylmalate dehydrogenase	biosynthesis of isoleucine		up	0	up	0	0	0	-0.053	0	down	0
FFUJ_01607	probable 1,4-Benzoquinone reductase	aerobic aromate catabolism		-0.694	0	-2.344	-1.30856	-2.129	0	0.075	0	-3.457	0
FFUJ_01612	probable FK506-binding protein (FKBP)	protein folding and stabilization		-0.188	0	0.154	0	0.003	0	down	0	down	0
FFUJ_01615	probable myosin I heavy chain	cytoskeleton-dependent transport	EN	0	0	0	0	0	0	0	0	0	0
FFUJ_01619	related to USO1 - intracellular protein transport protein	-		-0.783	-1.16901	-0.28	0	-0.371	0	0.309	0	0.315	0
FFUJ_01624	probable O-acetylhomoserine (thiol)-lyase	amino acid metabolism		0	0	0	3.65603	0	1.61075	up	0	up	2.83875
FFUJ_01628	probable mitochondrial substrate carrier	mitochondrion		0.286	0	0.54	0	0.156	-1.12708	-0.594	0	-0.768	-1.20706
FFUJ_01629	probable mitochondrial citrate synthase	tricarboxylic-acid pathway (citrate cycle, Krebs cycle, TCA cycle)		0.363	0	-0.114	0	0.056	0	-0.225	0	-0.518	0
FFUJ_01631	probable H+-transporting ATPase	transport ATPases	NE	-0.408	0	0.334	0	-0.147	0	0.239	0	-0.406	0
FFUJ_01639	related to VTC2 - putative polyphosphate synthetase	vacuolar/lysosomal transport	EN	0	1.36735	0	0	0	0	0	0	0	-1.27546
FFUJ_01640	probable glutamate synthase (NADPH)	assimilation of ammonia, metabolism of the glutamate group		-2.858	0	0.818	0	-0.826	0	0	0	1.214	0
FFUJ_01679	probable zinc finger protein ZPR1	protein binding		up	0	up	1.44118	up	0	-0.214	0	0.3	1.35677
FFUJ_01689	uncharacterized protein	-	EN	0	0	0	0	0	0	0	0	0	0
FFUJ_01694	probable 40S ribosomal protein S5	ribosomal proteins		0.234	-1.03017	-0.109	0	0.347	0	-0.064	0	0.329	1.33794
FFUJ_01700	probable argininosuccinate lyase	biosynthesis of arginine		0.195	0	1.803	1.3159	0.747	0	-0.032	0	1.466	1.00396
FFUJ_01702	probable ribosomal protein L31.e.A, cytosolic	ribosomal proteins		0.721	0	0.639	0	0.156	0	0.105	0	0	1.32776
FFUJ_01718	related to DAHP synthase class II	aromate anabolism	EN	0	0	up	2.60642	up	0	0	0	up	2.11989
FFUJ_01719	related to P.ciliare possible apospory-associated protein	-		-0.89	0	-1.212	0	-0.745	0	0.07	0	down	0
FFUJ_01727	probable 60S large subunit ribosomal protein	ribosomal proteins		0.118	0	-0.144	0	0.092	0	-0.026	0	-0.023	1.39163
FFUJ_01736	related to plasma membrane phosphatase required for sodium stress response	modification by phosphorylation, dephosphorylation, autophosphorylation		0	0	0	0	0	0	0	0	0	0
FFUJ_01737	probable translocon subunit	protein targeting, sorting and translocation	EN	0	0	0	0	0	0	0	0	0	0
FFUJ_01746	probable dolichyl-phosphate-mannose--protein mannosyltransferase	C-compound and carbohydrate metabolism		0	0	0	0	0	0	0	0	0	0
FFUJ_01754	probable Nuc-2 protein	regulation of phosphate metabolism	EN	0	1.33155	0	0	0	0	0	0	0	-1.00346
FFUJ_01781	probable glutamate decarboxylase	degradation of glutamate	NE	1.149	0	-0.354	0	0.465	0	-0.021	0	down	0
FFUJ_01782	probable acetylornithine aminotransferase precursor	amino acid metabolism		0	0	up	3.21276	up	0	-0.081	0	up	1.71451
FFUJ_01789	uncharacterized protein	-	EN	0	0	0	0	0	0	0	0	0	0
FFUJ_01805	probable mitochondrial phosphate transport protein MIR1	phosphate metabolism		1.146	0	-0.241	0	1.394	0	-0.159	0	-0.349	0
FFUJ_01817	probable Arp2/3 complex subunit ARC18	cytoskeleton-dependent transport		-0.233	0	-0.379	0	-0.092	0	down	0	-0.453	0
FFUJ_01820	related to (AAP1) - alanine/arginine aminopeptidase	regulation of C-compound and carbohydrate metabolism		0.603	0	-0.95	0	0.314	0	0.054	0	-0.726	0
FFUJ_01823	probable 26S protease subunit RPT6	protein/peptide degradation		down	0	-0.078	0	down	0	-0.002	0	0	0
FFUJ_01851	related to PIN4 FHA1 domain-interacting protein modulates DNA damage tolerance and G(2)/M cell cycle progression	G2/M transition of mitotic cell cycle	EN	0	0	0	0	0	0	0	0	0	-1.19615
FFUJ_01854	related to MUC1 Extracellular alpha-1,4-glucan glucosidase	-	NE	0	0	0.02	0	0	0	0	0	0	0
FFUJ_01868	probable chorismate synthase/flavin reductase, NADPH-dependent	metabolism of the cysteine - aromatic group		0	0	up	2.18653	0	0	0	0	up	0
FFUJ_01889	probable thiamine repressed nmt1 protein	pyrimidine nucleotide/nucleoside/nucleobase metabolism		4.601	0	0.402	0	2.59	0	-0.583	0	-2.118	0
FFUJ_01894	probable PHO88 (involved in phosphate transport)	regulation of phosphate metabolism		-0.682	0	-0.322	0	-0.092	-1.22379	0.195	0	-0.586	0
FFUJ_02105	polyketide synthase	metabolism of polyketides		up	10.3793	0	0	0	0	down	0	down	-8.96009
FFUJ_02106	uncharacterized protein	-		up	7.83186	0	0	0	0	down	0	down	-8.05407
FFUJ_02113	probable reductase RED1	secondary metabolism		up	5.4891	0	0	0	0	down	0	down	-4.31778
FFUJ_02114	probable O-acetylhomoserine (thiol)-lyase	secondary metabolism		up	11.3623	0	0	0	0	down	0	down	-7.98648
FFUJ_02116	probable L-lactate dehydrogenase (cytochrome)	secondary metabolism		up	10.6912	0	3.78608	0	4.17571	down	0	down	-4.45036
FFUJ_02266	uncharacterized protein	-		0	-1.58005	up	6.72539	0	4.11453	0	0	up	7.90646
FFUJ_02271	related to acid phosphatase precursor	-		down	-4.65897	down	-3.30749	down	1.45693	0	0	0	-1.31535
FFUJ_02318	related to RF2 protein	toxins		-1.125	-1.0346	0	0	up	0	0.582	0	up	2.04151
FFUJ_02378	probable PRX1 - mitochondrial isoform of thioredoxin peroxidase	oxidative stress response		1.43	0	0.646	1.2614	-0.003	0	0.214	0	-1.144	0
FFUJ_02396	probable pyruvate kinase	C-compound and carbohydrate metabolism		1.688	0	-0.715	0	-0.185	0	0.338	0	-2.591	0
FFUJ_02417	probable RPN2 - 26S proteasome regulatory subunit	proteasomal degradation (ubiquitin/proteasomal pathway)	EN	0	0	0	0	0	0	-0.507	0	0	0
FFUJ_02442	probable ribosomal protein 10, cytosolic	ribosomal proteins		0.31	0	0.3	0	0.398	0	0.045	0	0.19	0
FFUJ_02444	related to bifunctional GTP cyclohydrolase II/3, 4-dihydroxy-2butanone-4-phosphate synthase	-	EN	down	-2.46335	down	-2.41865	1.101	0	0	0	0	0
FFUJ_02453	probable SER33 - 3-phosphoglycerate dehydrogenase	biosynthesis of serine	NE	2.061	1.93153	1.426	2.34318	1.366	1.08031	0.258	0	0.166	0
FFUJ_02454__FFUJ_02454a	0	#N/A	NE	0.326	0	-0.934	0	-0.261	0	-0.074	0	-0.95	0
FFUJ_02477	probable TPM2 - tropomyosin, isoform 2	cell growth / morphogenesis		-0.241	0	-1.3	0	-0.575	0	0.355	0	-0.524	0
FFUJ_02481	probable cyclophilin	protein folding and stabilization		-0.008	0	-1.805	0	-0.308	0	0.015	0	-1.002	0
FFUJ_02484	probable tyrosine-tRNA ligase	aminoacyl-tRNA-synthetases		-0.035	0	0.532	0	0.057	-1.04692	-0.285	0	1.821	0
FFUJ_02496	probable cyclin-dependent ser/thr protein kinase KIN28	mitotic cell cycle and cell cycle control	EN	0	0	0	0	0	0	0	0	0	0
FFUJ_02500	related to Ypt-interacting protein YIP2	vesicular transport (Golgi network, etc.)		-0.622	0	0.1	0	-0.189	0	0.252	0	-1.28	0
FFUJ_02507	related to signal sequence receptor alpha chain	-	EN	-0.336	0	-0.2	0	down	0	-0.009	0	-0.845	0
FFUJ_02518	probable CAM1 - translation elongation factor eEF1 gamma homologue	translation elongation		0.391	0	0.103	0	0.184	0	0.241	0	0.157	0
FFUJ_02568	probable cell division control protein CDC12	regulation of C-compound and carbohydrate metabolism	EN	-0.928	0	-1.768	0	-1.346	0	0.122	0	-1.165	0
FFUJ_02570	probable ubiquitin-specific processing protease 21	modification by ubiquitination, deubiquitination		0	0	0	0	0	0	up	0	0	0
FFUJ_02579	related to ERJ5 Endoplasmic Reticulum located J-protein	transcriptional control	EN	0	0	0	0	0	0	0	0	0	0
FFUJ_02582	probable succinate dehydrogenase (ubiquinone) flavoprotein precursor, mitochondrial	C-compound and carbohydrate metabolism		0.605	0	0.549	0	0.973	0	0.057	0	-0.815	0
FFUJ_02594	probable fatty acid elongase (FEN1)	C-compound and carbohydrate metabolism	EN	0	0	0	0	0	0	0	0	0	0
FFUJ_02595	probable cytochrome-c oxidase chain VI precursor	respiration		0.934	0	-0.364	0	0.585	0	-0.047	0	-1.418	0
FFUJ_02611	probable Actin	mitotic cell cycle and cell cycle control		0.039	0	-0.744	0	-0.373	0	0.036	0	-1.122	0
FFUJ_02615	probable mitochondrial import receptor MOM38	mitochondrial transport		0.601	0	0	0	0	0	0.115	0	-0.096	0
FFUJ_02617	probable glycogen synthase kinase 3 alpha	polysaccharide metabolism	NE	down	0	-0.41	0	down	0	-0.438	0	0	0
FFUJ_02626	related to DUF410 domain protein	-		0	0	0	0	0	0	0	0	0	0
FFUJ_02653	related to malate dehydrogenase (oxaloacetate-decarboxylating) (NADP+)	C-compound and carbohydrate metabolism	EN	up	0	0	0	up	0	-0.506	0	down	0
FFUJ_02657	probable ribosomal protein RPL4A	ribosome biogenesis		0.281	-1.10285	0.104	0	0.488	0	-0.071	0	0.151	1.57875
FFUJ_02660	probable translation elongation factor EF-Tu precursor, mitochondrial	translation		1.05	0	0	0	1.201	0	-0.501	0	-0.468	0
FFUJ_02662	probable protein disulfide-isomerase precursor	protein folding and stabilization		0.297	0	-0.522	0	-0.308	0	0.039	0	-1.045	0
FFUJ_02669	probable glutamate dehydrogenase (NADP+)	degradation of glutamine		-2.966	-1.52586	1.367	0	-0.3	0	down	0	0.259	0
FFUJ_02671	probable VpsA protein	protein targeting, sorting and translocation	NE	0.201	0	-0.696	0	-0.332	0	-0.345	0	-0.345	0
FFUJ_02674	probable importin-alpha export receptor	protein targeting, sorting and translocation		0.282	0	-1.15	0	-0.687	0	-0.396	0	-0.05	0
FFUJ_02697	related to translation initiation factor 4e	translation initiation	EN	0	0	0	0	0	0	0	0	0	0
FFUJ_02702	probable importin alpha SRP1	protein targeting, sorting and translocation	NE	0.347	0	-0.817	0	-0.027	0	-0.133	0	-0.455	0
FFUJ_02704	related to nuclear protein SA-1	mitotic cell cycle	EN	-1.458	0	0	0	1.984	0	0	0	0	0
FFUJ_02712	probable mitochondrial carrier protein ARALAR1	mitochondrial transport		0	0	up	0	0	0	0	0	0.264	0
FFUJ_02720	probable uridine-monophosphate kinase (UMP-CMP kinase)	pyrimidine nucleotide/nucleoside/nucleobase anabolism		up	0	-1.097	0	0	0	0.02	0	-1.025	0
FFUJ_02723	related to Eukaryotic translation initiation factor 3 subunit M	-		up	0	up	0	up	0	-0.348	0	0.241	0
FFUJ_02733	related to WW domain protein	-	EN	0	0	0	0	0	0	0	0	0	0
FFUJ_02743	related to 3`(2`),5`-bisphosphate nucleotidase	nitrogen, sulfur and selenium metabolism		0	0	0	0	0	0	0	0	0	0
FFUJ_02746	probable RNase L inhibitor	enzyme inhibitor		0	0	0	0	up	0	0.545	0	0	0
FFUJ_02747	related to U1 snRNP protein	splicing	EN	0	0	0	0	0	0	0	0	0	0
FFUJ_02757	related to GRH1 - Yeast (GR)ASP65 (H)omologue	protein binding	EN	0	0	0	0	0	0	0	0	0	0
FFUJ_02778	probable PYC2 Pyruvate carboxylase 2	C-compound and carbohydrate metabolism		-1.659	0	-1.564	0	-0.939	0	-0.006	0	-0.065	0
FFUJ_02795	related to C.elegans ZK688.3 protein and E.coli hpcEp	lipid, fatty acid and isoprenoid metabolism		-0.586	0	2.165	1.35239	0	0	0.297	0	1.767	1.24631
FFUJ_02797	related to actin-related protein 2-3 complex subunit 2	assembly of protein complexes		0.456	0	-1.612	0	0.221	0	-0.133	0	-0.601	0
FFUJ_02804	related to pre-mRNA splicing factor U2AF large chain	splicing	EN	0	0	-0.565	0	-0.2	0	0	0	0	0
FFUJ_02805	probable ribosomal protein S13.e	ribosomal proteins		0.215	0	0.011	0	0.271	0	-0.027	0	0.291	1.44535
FFUJ_02812	related to MAM33 - mitochondrial acidic matrix protein	aerobic respiration		1.331	0	-1.101	0	0.859	0	-0.395	0	-0.232	0
FFUJ_02845	related to SSD1 protein	mitotic cell cycle and cell cycle control	EN	0.35	0	-0.794	0	0	0	-0.129	0	-0.591	0
FFUJ_02851	probable H+-transporting ATPase, vacuolar, 67K chain	cation transport (H+, Na+, K+, Ca2+ , NH4+, etc.)		-0.737	0	-0.485	0	-0.727	0	-0.014	0	-0.45	0
FFUJ_02879	related to poly(rC)-binding protein 3	transcriptional control	NE	0	0	-0.165	0	0	0	0	0	0	0
FFUJ_02888	related to serine/threonine-protein kinase	modification by phosphorylation, dephosphorylation, autophosphorylation	EN	0	0	0	0	0	0	0	0	0	0
FFUJ_02903	probable glycine--tRNA ligase GRS1	aminoacyl-tRNA-synthetases		0.571	0	0.413	0	0.543	0	-0.117	0	1.053	0
FFUJ_02905	probable RNA binding protein	control of mRNA stability	EN	0	0	0	0	0	0	0	0	0	0
FFUJ_02907	related to 442K curved dna-binding protein	DNA binding		1.097	0	-0.543	0	0.394	0	-0.02	0	-0.749	0
FFUJ_02913	probable alpha-aminoadipate reductase large subunit	amino acid metabolism		0	0	1.499	1.49413	0	0	0.26	0	1.32	0
FFUJ_02918	related to PAN1 - actin-cytoskeleton assembly protein	protein binding		0	0	0	0	0	0	0	0	0	0
FFUJ_02926	uncharacterized protein	-	EN	0	0	0	0	0	0	0	0	0	0
FFUJ_02932	related to adenosine kinase	purin nucleotide/nucleoside/nucleobase metabolism		1.04	0	0.046	0	0.7	0	-0.258	0	-0.688	0
FFUJ_02933	probable 60S ribosomal protein L8.e	ribosomal proteins		0.193	-1.24714	-0.089	0	0.129	0	-0.055	0	-0.384	1.62235
FFUJ_02938	probable eukaryotic release factor 1	translation termination	EN	0	0	0	0	0	0	0	0	0	0
FFUJ_02942	probable ribosomal protein L10a.e, cytosolic	ribosomal proteins		0.453	0	0.076	0	0.527	0	0.07	0	0.019	1.10988
FFUJ_02944	probable SKP1 - kinetochore protein complex CBF3, subunit D	regulation of sulphur metabolism		-0.13	0	0.527	0	-0.138	0	0.43	0	0.501	0
FFUJ_02961	uncharacterized protein	-	EN	0	0	0	0	0	0	0	0	0	0
FFUJ_02972	probable PRC1 - carboxypeptidase y, serine-type protease	lysosomal and vacuolar protein degradation		0.532	0	0.749	0	0.11	0	-0.342	0	0	0
FFUJ_02974	probable RPS18A - ribosomal protein S18.e.c4	ribosomal proteins		0.489	0	0.366	0	0.604	0	0.056	0	0.309	1.31974
FFUJ_02977	related to sucrose transporter SUT1D	sugar binding	EN	0	0	0	0	0	0	0	0	0	0
FFUJ_02985	probable transmembrane protein	cellular signalling	NE	0.345	0	-0.22	0	-0.509	0	-0.004	0	-2.513	0
FFUJ_02987	related to PIB1 - phosphatidylinositol(3)-phosphate binding protein	-	EN	0	0	0	0	0	0	0	0	0	0
FFUJ_02994	probable CMK1 - Ca2+/calmodulin-dependent ser/thr protein kinase type I	modification by phosphorylation, dephosphorylation, autophosphorylation		-0.058	0	down	0	down	0	-0.183	0	down	0
FFUJ_02998	probable ATP3 - F1F0-ATPase complex, F1 gamma subunit	aerobic respiration		0.933	0	0.118	0	0.719	0	0	0	-0.429	0
FFUJ_02999	probable TOP1 - DNA topoisomerase I	DNA topology	EN	0	0	0	0	0	0	0	0	0	0
FFUJ_03021	probable valine--tRNA ligase	aminoacyl-tRNA-synthetases		up	0	up	1.0838	up	0	0.336	0	1.36	0
FFUJ_03025	probable 14-3-3-like protein	vesicular transport (Golgi network, etc.)		0.125	0	-0.66	0	-0.195	0	0.089	0	-0.656	0
FFUJ_03026	related to H+-transporting ATP synthase inhibitor precursor, mitochondrial	respiration		0.235	0	0.342	0	0.534	0	0.371	0	down	0
FFUJ_03028	uncharacterized protein	-	EN	0	0	0	0	0	0	0	0	0	0
FFUJ_03029	probable translation initiation factor eIF-2 gamma chain	translation initiation		0.247	0	0.354	0	0.085	0	-0.01	0	0.583	0
FFUJ_03031	probable translation initiation factor eIF-4A	translation initiation		0.431	0	-0.207	0	-0.202	0	-0.004	0	-0.112	0
FFUJ_03044	probable RPP0 - acidic ribosomal protein L10.e	ribosomal proteins		0.019	0	-0.096	0	0.151	0	-0.072	0	0.451	0
FFUJ_03046	probable YDJ1 - mitochondrial and ER import protein	protein targeting, sorting and translocation		-0.27	0	0.53	0	-0.234	0	-0.183	0	-0.041	0
FFUJ_03049	probable glycogen synthase	sugar, glucoside, polyol and carboxylate catabolism	EN	down	-1.13646	down	0	down	0	0	0	0	0
FFUJ_03055	probable matrix AAA protease	protein/peptide degradation		up	0	-0.036	0	up	0	down	0	down	0
FFUJ_03058	probable 3-hydroxybutyryl-CoA dehydrogenase	lipid, fatty acid and isoprenoid metabolism		0.234	0	1.392	0	2.003	0	0.18	0	-0.424	0
FFUJ_03066	probable ATP-dependent RNA helicase DED1	mRNA synthesis		0.145	0	0	0	0	0	0	0	0	0
FFUJ_03090	related to dnase1 protein	RNA degradation		up	0	up	0	0	0	down	0	down	0
FFUJ_03103	related to RAD23 - nucleotide excision repair protein (ubiquitin-like protein)	DNA repair		down	0	-0.644	0	-0.096	0	-0.278	0	up	0
FFUJ_03110	probable CCT8 - component of chaperonin-containing T-complex	protein folding and stabilization		0.602	0	down	0	0.288	0	-0.197	0	0.514	0
FFUJ_03112	probable RMD1 - protein required for Meiotic Division	meiosis	EN	0	0	0	0	0	0	0	0	0	0
FFUJ_03146	probable coronin	actin cytoskeleton	EN	0.164	0	up	0	-0.204	0	-0.133	0	0	0
FFUJ_03165	probable 40S ribosomal protein S12	ribosomal proteins	NE	-0.092	0	-0.148	0	0.012	0	-0.232	0	0.208	1.71976
FFUJ_03166	probable ribosomal protein S15a.e.c10, cytosolic	ribosomal proteins		0.898	-1.22166	0.396	0	0.903	0	-0.109	0	0.073	1.62483
FFUJ_03172	probable cysteine synthase	biosynthesis of cysteine		up	0	0.816	0	0	0	-0.188	0	down	0
FFUJ_03176	probable D-lactate dehydrogenase AIP2	C-compound and carbohydrate metabolism		up	0	up	0	0.428	0	0.139	0	down	0
FFUJ_03178	probable 20S proteasome subunit (alpha4) chain PRE6	proteasomal degradation (ubiquitin/proteasomal pathway)		-0.074	0	-0.615	0	-0.493	0	-0.218	0	-0.468	0
FFUJ_03193	related to single-stranded DNA-binding protein	DNA synthesis and replication		0	0	-0.851	0	-0.113	0	down	0	-0.555	0
FFUJ_03225	related to translation initiation factor eIF-3	translation initiation	EN	0.831	0	down	0	down	0	-0.285	0	down	0
FFUJ_03228	probable serine/threonine protein phosphatase PP1	DNA conformation modification (e.g. chromatin)		-0.211	0	-0.67	0	-0.574	0	down	0	-0.538	0
FFUJ_03240	related to 26S proteasome subunit YTA7	proteasomal degradation (ubiquitin/proteasomal pathway)	NE	0.216	0	-0.425	0	-0.396	0	0.194	0	0	0
FFUJ_03243	related to BNI4 Bud neck involved	cytokinesis (cell division) /septum formation and hydrolysis	EN	0	0	0	0	0	0	0	0	0	0
FFUJ_03280	probable TPI1 - triose-phosphate isomerase	C-compound and carbohydrate metabolism		2.065	0	-1.184	0	0.493	0	-0.341	0	-1.812	0
FFUJ_03292	probable DDR48 - heat shock protein	phosphate metabolism		0.342	0	-1.094	0	-0.397	0	0.819	0	-2.062	0
FFUJ_03303	probable esterase D	lipid, fatty acid and isoprenoid metabolism		down	0	down	0	down	0	0.05	0	0	0
FFUJ_03319	related to RAY38 protein	regulation of C-compound and carbohydrate metabolism	NE	-0.385	0	0.09	0	-0.159	0	0.047	0	0.5	0
FFUJ_03332	probable aspartyl aminopeptidase	protein/peptide degradation		0	0	0	0	0	0	0	0	0	0
FFUJ_03340	probable ATP synthase delta chain precursor, mitochondrial	energy generation (e.g. ATP synthase)		up	0	-0.944	0	0.376	0	0.463	0	0	0
FFUJ_03343	probable GTP-binding protein SAR1	GTP binding	EN	-0.248	0	-0.755	0	-0.793	0	0.061	0	-0.996	0
FFUJ_03348	uncharacterized protein	cytoskeleton/structural proteins	NE	0	0	0.903	0	-0.219	0	0	0	0	0
FFUJ_03360	probable 2-isopropylmalalate synthase	metabolism of the pyruvate family (alanine, isoleucine, leucine, valine) and D-alanine	EN	0	0	up	1.87926	up	0	0	0	up	1.24076
FFUJ_03363	probable EB1-like protein	spindle pole body/centrosome and microtubule cycle	EN	-0.477	0	-0.722	0	-0.337	0	0.327	0	-0.05	0
FFUJ_03388	beta-tubulin	mitotic cell cycle and cell cycle control		-0.714	0	-0.364	0	-0.578	0	0.162	0	0.108	0
FFUJ_03416	probable 40S ribosomal protein CRPS-7	ribosomal proteins		0.285	-1.86544	-0.217	0	0.1	0	-0.122	0	0.282	2.2693
FFUJ_03424	probable acetyl-CoA carboxylase	lipid, fatty acid and isoprenoid metabolism	NE	0.604	0	-0.957	-1.28556	-0.197	0	-0.645	0	-1.348	0
FFUJ_03433	probable arginyl-tRNA synthetase, cytosolic	aminoacyl-tRNA-synthetases		up	0	up	1.51858	up	0	-0.162	0	2.386	1.26426
FFUJ_03434	related to UPF0187 domain membrane protein	-	EN	0	1.07978	0	0	0	1.07915	0	0	0	0
FFUJ_03445	uncharacterized protein	-	NE	0	4.4723	0.356	5.57473	0	4.27364	0	0	0	1.00869
FFUJ_03466	probable CYS4 - cystathionine beta-synthase	biosynthesis of cysteine		up	2.07685	up	1.12393	up	1.6052	-0.112	0	-0.412	0
FFUJ_03483	probable APE3 - vacuolar aminopeptidase Y	protein processing (proteolytic)		down	0	1.98	2.09762	-0.05	0	0.288	0	up	1.09648
FFUJ_03510	related to ZFR1 regulator of fumonisin biosynthesis	transcriptional control	EN	0	0	0	0	0	0	0	0	0	0
FFUJ_03517	probable prolidase (Xaa-Pro dipeptidase)	protein/peptide degradation		-0.214	0	down	0	-0.244	0	down	0	0.545	0
FFUJ_03521	related to GIP2 Glc7p-interacting protein	-	EN	0	0	0	-1.12578	0	0	0	0	0	0
FFUJ_03571	uncharacterized protein	-		down	1.69769	down	0	down	0	-0.279	0	0	-1.51881
FFUJ_03655	probable phosphate transport protein MIR1	phosphate metabolism		up	0	0	0	0	0	1.121	0	down	0
FFUJ_03735	uncharacterized protein	-		0.447	2.58828	1.076	0	down	1.9423	-0.426	0	down	0
FFUJ_03782	mannitol dehydrogenase	sugar, glucoside, polyol and carboxylate anabolism		1.868	0	-1.514	0	-0.035	0	0.318	0	-2.224	0
FFUJ_03865	related to P. aeruginosa hyuA and hyuB	biosynthesis of glutamate	NE	-0.525	0	-0.2	0	-0.616	0	-0.166	0	-0.025	0
FFUJ_03924	related to sorting nexin 4	protein targeting, sorting and translocation	NE	0	0	0	0	0	0	0	0	0	0
FFUJ_03951	related to amidase	nitrogen, sulfur and selenium metabolism		0	0	0	0	0	0	0	0	0	0
FFUJ_04000	probable 3-hydroxy-3-methylglutaryl-coenzyme A reductase	tetracyclic and pentacyclic triterpenes (cholesterin, steroids and hopanoids) metabolism	EN	0	0	0	0	0	1.16067	0	0	0	0
FFUJ_04007	related to ALCOHOL DEHYDROGENASE I - ADH1	C-compound and carbohydrate metabolism		down	-2.82173	down	-1.38792	down	0	0	0	0	0
FFUJ_04049	related to fumarate reductase	tricarboxylic-acid pathway (citrate cycle, Krebs cycle, TCA cycle)		-1.321	0	-0.069	0	-0.814	0	0.235	0	-0.949	0
FFUJ_04063	related to multidrug resistance protein	secondary metabolism	EN	0	1.61934	0	-7.20402	0	1.75214	0	0	0	0
FFUJ_04089	probable acetoacetyl-CoA thiolase	degradation of lysine		0.767	0	0.227	0	0.181	0	-0.018	0	-0.318	0
FFUJ_04124	probable homoserine dehydrogenase	amino acid metabolism		2	1.01931	0.858	1.17381	0.347	0	0.011	0	-0.404	0
FFUJ_04130	probable FBP1 - fructose-1,6-bisphosphatase	C-compound and carbohydrate metabolism		-1.334	0	-0.277	0	-0.61	0	0	0	0	0
FFUJ_04135	related to serine/threonine-specific protein kinase KIN1	modification by phosphorylation, dephosphorylation, autophosphorylation	EN	0	0	0	0	0	0	0	0	0	0
FFUJ_04140	probable SEC13 - protein transport protein	protein transport		0	0	up	0	0	0	0	0	0	0
FFUJ_04162	probable NADH2 dehydrogenase (ubiquinone) flavoprotein 1 precursor	electron transport and membrane-associated energy conservation		0.373	0	-0.425	0	-1.096	0	0.07	0	-1.383	0
FFUJ_04172	probable nucleolar rRNA processing protein GAR1	-	EN	down	0	-0.146	0	down	0	up	0	0	0
FFUJ_04175	probable NADH-ubiquinone oxidoreductase 30.4 kDa subunit, mitochondrial precursor	accessory proteins of electron transport and membrane-associated energy conservation		0.068	0	-0.557	0	-1.528	0	-0.08	0	down	0
FFUJ_04176	probable MOT2 - transcriptional repressor	RNA degradation	EN	0	0	0	0	0	0	0	0	0	0
FFUJ_04182	related to myosin heavy chain	-	EN	0	0	0	0	0	0	0	0	0	0
FFUJ_04213	related to glucan 1,3-beta-glucosidase	polysaccharide metabolism		0	0	down	0	down	0	down	0	down	0
FFUJ_04215	related to NPL3 - nucleolar protein	-		0	0	0	0	0	0	0	0	0	0
FFUJ_04224	related to soluble fumarate reductase (NADH)	tricarboxylic-acid pathway (citrate cycle, Krebs cycle, TCA cycle)		up	0	0	0	0	1.62981	0.62	0	down	0
FFUJ_04235	related to O-methyltransferase	-		0	1.35581	up	2.86143	0	1.40994	0	0	up	1.19113
FFUJ_04241	probable CDC11 - septin	regulation of C-compound and carbohydrate metabolism		-0.801	0	-1.644	0	-1.382	0	0.138	0	down	0
FFUJ_04283	related to RPN5 - subunit of the regulatory particle of the proteasome	assembly of protein complexes		down	0	down	0	down	0	up	0	0	0
FFUJ_04318	probable phosphoribosylaminoimidazole-succinocarboxamide synthase	purin nucleotide/nucleoside/nucleobase metabolism		up	0	up	1.496	0.361	0	down	0	0.852	0
FFUJ_04322	probable KAP95 protein	protein targeting, sorting and translocation		0.241	0	-1.115	0	-0.29	0	-0.183	0	-0.099	0
FFUJ_04323	uncharacterized protein	-	NE	0	0	0	0	0	0	0	0	0	0
FFUJ_04324	probable 6-phosphofructokinase	C-compound and carbohydrate metabolism		0.164	0	-2.445	0	0.329	1.10139	-0.035	0	-1.504	0
FFUJ_04333	probable t-complex-type molecular chaperone, epsilon subunit	protein folding and stabilization		-0.035	0	-1.424	0	-0.294	0	up	0	up	0
FFUJ_04337	probable glucose-regulated protein 78 of hsp70 family	stress response		0.64	0	-0.235	0	-0.235	0	-0.035	0	-0.802	0
FFUJ_04349	related to membrane protein, contains two CBS domains	cell death	EN	0	0	0	0	0	0	0	0	0	0
FFUJ_04357	related to SCP160 protein	mitotic cell cycle and cell cycle control		0.026	0	-0.753	0	-0.239	0	-0.216	0	0.073	0
FFUJ_04366	related to zinc finger protein Gcs1p	metal binding	EN	0	0	0	0	0	0	0	0	0	0
FFUJ_04373	uncharacterized protein	-	EN	down	0	down	-1.15211	down	0	0	0	up	0
FFUJ_04378	probable branched-chain-amino-acid transaminase	amino acid metabolism		1.333	1.1902	3.684	2.23183	2.542	0	0.444	0	2.073	0
FFUJ_04388	related to tyrosinase precursor	degradation of tyrosine		-0.008	0	0.372	0	down	0	-0.349	0	down	-1.30739
FFUJ_04397	beta-tubulin	mitotic cell cycle and cell cycle control		-0.298	0	-0.623	0	-0.38	0	-0.188	0	-0.399	0
FFUJ_04402	related to AHA1 - stress-regulated cochaperone	protein folding and stabilization		0.376	0	-0.186	0	up	0	up	0	-0.933	0
FFUJ_04405	related to choline kinase	lipid, fatty acid and isoprenoid metabolism	EN	0	0	0	0	0	0	0	0	0	0
FFUJ_04413	probable NADH dehydrogenase (ubiquinone) 22K chain precursor	electron transport and membrane-associated energy conservation		down	0	down	0	down	0	0	0	-0.841	0
FFUJ_04418	uncharacterized protein	-		1.348	0	down	-1.38131	-1.447	0	-0.078	0	down	0
FFUJ_04421	probable electron transfer flavoprotein beta chain	respiration		up	1.12319	up	1.30035	up	0	0.024	0	-0.019	0
FFUJ_04424	related to single-stranded TG1-3 binding protein	DNA binding		-0.08	0	-0.099	0	0.118	0	0.178	0	0.339	0
FFUJ_04443	probable elongation factor 2	translation elongation		0.705	0	-0.195	0	0.136	0	-0.091	0	-0.253	0
FFUJ_04449	probable isocitrate dehydrogenase (NAD)	C-compound and carbohydrate metabolism		0.114	0	-0.476	0	-0.325	0	-0.036	0	-0.512	0
FFUJ_04459	probable 3-isopropylmalate dehydratase	biosynthesis of leucine	NE	1.468	0	4.753	1.84427	0.653	0	0.288	0	0.486	0
FFUJ_04470	related to vacuolar protein sorting-associated protein	protein targeting, sorting and translocation	EN	0	0	0	0	0	0	0	0	0	0
FFUJ_04485	probable glycogen phosphorylase	C-compound and carbohydrate metabolism	NE	-1.611	0	-0.714	0	-1.25	0	0.215	0	-0.959	0
FFUJ_04513	probable multifunctional beta-oxidation protein	lipid, fatty acid and isoprenoid metabolism		down	0	0.897	0	down	-1.16383	0	0	0	0
FFUJ_04516	related to pyridoxamine-phosphate oxidase	biosynthesis of vitamins, cofactors, and prosthetic groups		0	1.66525	0	0	0	1.99163	up	0	-1.146	0
FFUJ_04517	probable URA2 - multifunctional pyrimidine biosynthesis protein	pyrimidine nucleotide/nucleoside/nucleobase metabolism	EN	up	1.64707	0	1.15052	0	0	down	0	1.457	0
FFUJ_04519	probable histidinol-phosphate transaminase	biosynthesis of histidine		up	1.33106	up	4.0997	up	0	0.154	0	2.686	2.22176
FFUJ_04555	probable cell division control protein CDC3	mitotic cell cycle and cell cycle control		-1.017	0	-1.683	0	-1.326	0	0.165	0	down	0
FFUJ_04562	probable fatty acid synthase, alpha subunit	lipid, fatty acid and isoprenoid metabolism		0.365	0	0.02	-2.3068	-0.135	0	-0.227	0	-0.747	-1.02008
FFUJ_04563	probable fatty-acyl-CoA synthase, beta subunit	lipid, fatty acid and isoprenoid metabolism	NE	0.603	0	-1.95	-1.77457	0.038	0	-0.373	0	-1.406	0
FFUJ_04570	probable L-lactate dehydrogenase (cytochrome)	C-compound and carbohydrate metabolism		1.485	0	0.534	0	0.064	0	0.102	0	-3.013	0
FFUJ_04599	uncharacterized protein	-		0	0	0	0	0	0	0	0	0	0
FFUJ_04605	probable ADE12 - adenylosuccinate synthetase	biosynthesis of aspartate		-0.143	0	-1.068	1.02274	-0.55	0	0.314	0	-0.52	0
FFUJ_04607	probable PRE9 - 20S proteasome subunit Y13 (alpha3)	cytoplasmic and nuclear protein degradation		0.181	0	-0.379	0	down	0	-0.05	0	-0.334	0
FFUJ_04616	related to cellobiose dehydrogenase	biosynthesis of glycine		1.114	0	-0.559	0	-0.338	0	0.018	0	-0.145	0
FFUJ_04618	related to aldehyde dehydrogenase	C-compound and carbohydrate metabolism		1.022	0	-1.417	0	down	-3.05151	-0.477	0	down	-1.73616
FFUJ_04637	probable 40S ribosomal protein S27-2	ribosomal proteins		-0.037	0	0.093	0	0.14	0	-0.112	0	0.329	0
FFUJ_04655	probable RNA helicase	ribosome biogenesis		0	0	0	2.25041	0	-1.01779	0	0	0	0
FFUJ_04656	probable YKT6 - SNARE protein for Endoplasmic Reticulum-Golgi transport	protein targeting, sorting and translocation		0	0	0	0	0	0	0	0	0	0
FFUJ_04658	probable profilin	cytokinesis (cell division) /septum formation and hydrolysis		-0.071	0	-0.831	0	-0.701	0	-0.102	0	-1.257	0
FFUJ_04685	Serine/threonine-protein phosphatase PP2A catalytic subunit	modification by phosphorylation, dephosphorylation, autophosphorylation		0	0	0	0	0	0	0	0	0	0
FFUJ_04700	related to DNA topoisomerase II	DNA topology	EN	0	0	0	0	0	0	0	0	0	0
FFUJ_04705	related to cell wall protein cwl1	cell wall		-1.399	0	-0.628	0	-0.841	0	down	0	down	0
FFUJ_04716	probable NCP1 - NADPH-cytochrome P450 reductase	aerobic aromate catabolism		0.397	0	-0.66	0	0.452	0	-0.139	0	-0.84	0
FFUJ_04719	probable 26S proteasome regulatory particle chain	proteasomal degradation (ubiquitin/proteasomal pathway)		0	0	down	0	down	0	-0.142	0	down	0
FFUJ_04745	related to IST2 protein	osmotic and salt stress response		down	0	down	0	down	0	-0.397	0	0	0
FFUJ_04762	related to aldehyde dehydrogenase	fermentation		down	0	-0.247	0	0.258	0	up	0	up	0
FFUJ_04766	probable aspartate aminotransferase, cytoplasmic	metabolism of the aspartate family		-1.377	0	down	0	down	0	down	0	down	0
FFUJ_04786	probable acyl-coenzyme A-binding protein (diazepam binding inhibitor)	lipid, fatty acid and isoprenoid metabolism		0.143	0	down	0	-0.7	0	down	0	down	0
FFUJ_04792	related to zinc finger protein GLO3	mitotic cell cycle and cell cycle control	EN	0	0	0	0	0	0	0	0	0	0
FFUJ_04800	probable 4-alpha-glucanotransferase / amylo-1,6-glucosidase (glycogen-debranching enzyme)	C-compound and carbohydrate metabolism		down	0	down	0	down	0	0	0	0	0
FFUJ_04815	probable peptidylprolyl isomerase (FK506-binding protein homolog)	protein folding and stabilization		1.378	0	-0.231	0	-0.296	0	-0.43	0	-1.184	0
FFUJ_04816	probable ubiquitin-protein ligase (E1-like (ubiquitin-activating) enzym)	modification by ubiquitination, deubiquitination		0.535	0	-0.68	0	-0.637	0	-0.118	0	-0.235	0
FFUJ_04818	uncharacterized protein	-	EN	0	0	0	0	0	0	0	0	0	0
FFUJ_04838	ubiquinol cytochrome c reductase 8.5 kDa subunit	-		2.303	0	down	0	2.201	0	down	0	down	0
FFUJ_04844	probable mannosyltransferase involved in N-linked and O-linked glycosylation	modification with sugar residues (e.g. glycosylation, deglycosylation)		0	0	0	0	0	0	0	0	0	0
FFUJ_04846	probable acyl-CoA dehydrogenase short-branched chain precursor	degradation of isoleucine		-0.078	-1.49408	0.799	0	-1.636	0	down	0	0	1.87568
FFUJ_04847	probable protein kinase C-like	modification by phosphorylation, dephosphorylation, autophosphorylation	NE	-0.393	0	-0.032	0	0	0	0	0	0	0
FFUJ_04853	probable D-amino-acid oxidase	amino acid metabolism		0	0	up	1.84921	0	0	0	0	0	1.85861
FFUJ_04862	probable rho GDP dissociation inhibitor	regulator of G-protein signalling		0	0	0	0	0	0	0	0	0	0
FFUJ_04868	related to importin9	protein folding and stabilization		0	0	0	0	0	0	0	0	0	0
FFUJ_04878	uncharacterized protein	-		0.152	0	up	0	0.303	0	-0.339	0	-0.021	0
FFUJ_04893	probable ubiquinol-cytochrome-c reductase Rieske iron-sulfur protein	electron transport and membrane-associated energy conservation		1.116	0	0.503	0	0.779	0	0.208	0	-1.565	0
FFUJ_04894	probable tailless complex polypeptide 1 / chaperonin subunit alpha	protein folding and stabilization		0	0	down	0	down	0	-0.168	0	0.802	0
FFUJ_04895	probable proline-tRNA ligase	aminoacyl-tRNA-synthetases		0.259	-1.07153	1.869	0	0.78	-1.56719	0.079	0	-0.003	0
FFUJ_04896	uncharacterized protein	-		0	1.13384	up	3.82148	0	0	0	0	up	1.95472
FFUJ_04899	related to aminopeptidase	protein processing (proteolytic)		-1.145	0	-0.134	0	-0.634	0	down	0	down	0
FFUJ_04928	probable translation initiation factor eIF-2 alpha chain	translation initiation		0.766	0	0.571	0	0.543	0	0.05	0	0.084	0
FFUJ_04941	probable heat shock protein 10 (chaperonin CPN10)	protein folding and stabilization		1.281	1.19845	1.569	0	1.483	0	-0.043	0	-0.002	0
FFUJ_04942	related to protein kinase NPR1	modification by phosphorylation, dephosphorylation, autophosphorylation	EN	0	0	0	0	0	0	0	0	0	0
FFUJ_04947	related to brt1 protein	purin nucleotide/nucleoside/nucleobase metabolism		0	2.05426	up	5.43676	up	2.27956	0.162	0	up	2.89694
FFUJ_04956	related to STU1 - mitotic spindle protein	microtubule cytoskeleton	EN	0	0	0	0	0	0	0	0	0	0
FFUJ_04962	probable stearoyl-CoA desaturase	lipid, fatty acid and isoprenoid metabolism		0	0	0	-1.43396	0	0	0	0	0	0
FFUJ_04964	probable Lon proteinase, mitochondrial precursor	protein/peptide degradation		0	0	0	0	0	0	0	0	0	0
FFUJ_04968	probable pyrimidine 5`-nucleotidase	pyrimidine nucleotide/nucleoside/nucleobase metabolism		0	0	up	3.31863	0	1.06131	0	0	up	2.05872
FFUJ_04982	probable RAB GDP-dissociation inhibitor	regulation by binding / dissociation		-0.232	0	-1.135	0	-1.001	0	-0.053	0	-1.029	0
FFUJ_04984	probable orotate phosphoribosyltransferase	pyrimidine nucleotide/nucleoside/nucleobase metabolism		0.672	0	down	0	0.79	0	-0.101	0	down	0
FFUJ_04989	probable 20S proteasome subunit (alpha5)	proteasomal degradation (ubiquitin/proteasomal pathway)		0.111	0	down	0	down	0	0.313	0	0	0
FFUJ_04994	probable SSC1 - mitochondrial heat shock protein 70-related protein	phosphate metabolism		1.194	0	0.455	0	1.162	0	-0.056	0	0.248	0
FFUJ_05034	probable acetoacetyl-CoA thiolase	lipid, fatty acid and isoprenoid metabolism		0	0	up	1.61417	0	0	0	0	0	0
FFUJ_05042	related to S. pombe protein Asp1p	modification by acetylation, deacetylation	EN	0	0	0	0	0	0	0	0	0	0
FFUJ_05058	related to translation initiation factor eIF3 subunit	translation initiation		0	0	0	0	0	0	0	0	0	0
FFUJ_05065	related to phospholipase C	lipid, fatty acid and isoprenoid metabolism		0	1.15073	0	0	0	0	0	0	0	0
FFUJ_05076	probable ACC deaminase	C-compound and carbohydrate metabolism		0	1.37359	0	2.5354	0	2.05617	0	0	0	0
FFUJ_05079	probable Snz-type pyridoxine vitamin B6 biosynthetic protein SNZ1	biosynthesis of vitamins, cofactors, and prosthetic groups		up	2.71229	up	3.66304	up	1.38951	0.126	0	1.713	0
FFUJ_05088	related to PRM10 Pheromone-regulated protein	mating (fertilization)	EN	0	0	0	0	0	0	0	0	0	0
FFUJ_05093	related to CPS1 - Gly-X carboxypeptidase YSCS precursor	nitrogen, sulfur and selenium metabolism		0	0	up	1.7183	0.212	0	0	0	up	0
FFUJ_05097	uncharacterized protein	-	NE	0	-1.64173	up	8.15543	0	3.15198	0	0	0	7.99933
FFUJ_05130	related to branched-chain amino acid aminotransferase	biosynthesis of isoleucine		0	1.7122	up	3.28555	0	2.2657	0	0	up	1.59765
FFUJ_05131	related to alpha,alpha-trehalose-phosphate synthase (UDP-forming)	C-compound and carbohydrate metabolism	EN	0	1.17525	0	0	0	1.49003	0	0	0	0
FFUJ_05153	probable threonine synthase	biosynthesis of threonine		1.223	0	1.696	1.82739	1.098	0	0.225	0	0.344	0
FFUJ_05181	related to interferon-regulated resistance GTP-binding protein	resistance proteins		0	0	0	0	0	0	0	0	0	0
FFUJ_05201	probable isocitrate dehydrogenase	C-compound and carbohydrate metabolism		-0.271	0	-0.209	0	0.029	0	0.324	0	-0.085	0
FFUJ_05205	related to polyadenylate-binding protein	mRNA synthesis		up	0	up	0	0	0	down	0	down	0
FFUJ_05289	related to delta-12 fatty acid desaturase	lipid, fatty acid and isoprenoid metabolism	EN	0	0	0	0	0	0	0	0	0	0
FFUJ_05295	probable CCT2 - chaperonin of the TCP1 ring complex, cytosolic	protein folding and stabilization		0.568	0	-0.426	0	0	-1.00745	0	0	0	0
FFUJ_05296	related to PRT1 - translation initiation factor eIF3 subunit	translation initiation	EN	0	0	0	0	0	0	0	0	0.163	0
FFUJ_05331	probable GAP1 - General amino acid permease	amino acid/amino acid derivatives transport	NE	down	-2.88036	down	-2.71052	down	0	0	0	0	-1.67368
FFUJ_05494	related to GNAT family acetyltransferase	-		0	0	up	3.32736	0	1.83179	0	0	0	3.34693
FFUJ_05522	related to oxidoreductase	secondary metabolism		1.788	0	0.386	0	down	0	-0.12	0	down	-1.10286
FFUJ_05549	related to Vault poly	integrin receptor signalling pathway		down	0	1.574	3.3965	-0.975	1.3642	up	0	up	2.62312
FFUJ_05565	related to phospholipase a-2-activating protein	lipid, fatty acid and isoprenoid metabolism		0	0	0	0	0	0	0	0	0	0
FFUJ_05579	Transcription factor IWS1	transcription elongation	EN	0	0	0	0	0	0	0	0	0	0
FFUJ_05592	probable zuotin	protein folding and stabilization	EN	0.812	0	-0.141	0	1.055	0	0.062	0	0.643	0
FFUJ_05596	probable pyruvate dehydrogenase (lipoamide) beta chain precursor (PDB1)	C-compound and carbohydrate metabolism		0.64	0	-0.328	0	0.215	0	-0.089	0	-1.014	0
FFUJ_05598	probable class E vacuolar-protein sorting and endocytosis factor	protein targeting, sorting and translocation		0	0	0	0	0	0	0	0	0	0
FFUJ_05601	probable NADH-ubiquinone oxidoreductase 21 kDa subunit	accessory proteins of electron transport and membrane-associated energy conservation		up	0	-0.943	0	-1.074	0	down	0	down	0
FFUJ_05622	probable glucosamine-phosphate N-acetyltransferase	cell wall		0	0	0	0	0	0	0	0	0	0
FFUJ_05628	uncharacterized protein	-	EN	0	0	0	0	0	0	0	0	0	0
FFUJ_05635	related to dolichyl-phosphate-mannose-protein mannosyltransferase	C-compound and carbohydrate metabolism		down	0	down	0	down	0	-0.445	0	0	0
FFUJ_05651	related to ubiquitin-specific protease 7	cytoplasmic and nuclear protein degradation		0	0	0	0	0	0	0	0	0	0
FFUJ_05652	probable ARP2/3 complex 20 kDa subunit	actin cytoskeleton		0.01	0	down	0	down	0	down	0	down	0
FFUJ_05662	related to importin beta homolog Kap119p	nuclear transport		0	0	0	0	0	0	up	0	0	0
FFUJ_05681	probable 40S ribosomal protein S9 (S7)	ribosomal proteins		0.398	-1.04205	0.363	0	0.394	0	-0.035	0	0.343	1.53757
FFUJ_05682	probable ribosomal protein L21.e.A, cytosolic	ribosomal proteins		0.224	-1.09581	0.141	0	0.17	0	0.054	0	0.239	1.5428
FFUJ_05683	probable cytoskeleton assembly control protein SLA2	RNA degradation		down	0	down	0	down	0	0	0	0	0
FFUJ_05687	related to cytochrome-c oxidase chain VIa precursor	aerobic respiration		1.031	0	-0.353	0	0.554	0	0.088	0	-1.744	0
FFUJ_05701	probable sulfate adenylyltransferase	amino acid metabolism		1.635	0	1.094	1.53196	0.966	0	0.038	0	-0.174	0
FFUJ_05715	probable programed cell death protein	apoptotic program		0	0	0	0	0	0	0	0	0	0
FFUJ_05718	probable asparaginyl-tRNA-synthetase	aminoacyl-tRNA-synthetases		0.339	0	1.295	1.04998	1.345	0	0.169	0	1.41	0
FFUJ_05733	probable 2-methylcitrate dehydratase	biosynthesis of lysine		0.388	0	1.254	0	1.106	0	0.318	0	1.308	0
FFUJ_05750	related to coatomer gamma-2 subunit	vesicular transport (Golgi network, etc.)		0	0	0	0	0	0	0	0	0	0
FFUJ_05795	translation elongation factor 1 alpha	translation		0.746	0	-0.128	0	0.509	0	0.174	0	-0.183	0
FFUJ_05820	probable ribosomal protein L13B	ribosomal proteins		0.21	-1.28087	0.065	0	0.325	0	-0.123	0	0.368	1.55698
FFUJ_05823	probable 3-deoxy-D-arabino-heptulosonate 7-phosphate (DAHP) synthase isoenzyme	amino acid metabolism		1.828	1.57582	2.646	2.83518	1.282	0	0.414	0	1.251	0
FFUJ_05826	probable APE2 - aminopeptidase yscII	amino acid metabolism		up	0	0.225	0	up	0	-0.049	0	down	0
FFUJ_05840	probable glycine hydroxymethyltransferase	amino acid metabolism		up	2.6179	up	1.06907	up	2.07243	down	0	0	0
FFUJ_05841	probable GCV3 - glycine decarboxylase, subunit H	degradation of glycine		up	1.69275	0.301	0	0.664	1.30834	-0.284	0	down	0
FFUJ_05842	probable glycine decarboxylase P subunit	biosynthesis of glycine		0	1.08724	0	0	1.181	0	-0.198	0	-0.749	0
FFUJ_05849	uncharacterized protein	-	NE	1.312	0	down	0	-0.633	0	0.579	0	-3.028	0
FFUJ_05855	related to actin cytoskeleton protein (VIP1)	-		-0.471	0	-1.68	0	-1.34	0	0.059	0	-1.232	0
FFUJ_05892	probable SUP35 - eukaryotic peptide chain release factor GTP-binding subunit	translation termination		0.018	0	-0.803	0	0.058	0	0.297	0	0.569	0
FFUJ_05897	uncharacterized protein	-	EN	0	0	0	0	0	0	0	0	0	0
FFUJ_05901	related to ATPase II	transport ATPases	EN	0	0	0	0	0	0	0	0	0	-1.26038
FFUJ_05903	probable Vacuolar ATP synthase subunit E	assembly of protein complexes		-0.766	0	-0.277	0	-0.88	0	0.285	0	-0.865	0
FFUJ_05926	related to triacylglycerol lipase	lipid, fatty acid and isoprenoid metabolism	EN	0	0	0	0	0	0	0	0	0	0
FFUJ_05933	uncharacterized protein	-		0.538	0	1.85	1.66501	down	0	-0.229	0	down	0
FFUJ_05935	probable ribosomal protein L14.e.B, cytosolic	ribosomal proteins		0.162	0	-0.149	0	0.199	0	-0.154	0	0.036	1.26986
FFUJ_05936	probable nascent polypeptide-associated complex alpha chain	transcriptional control	EN	-0.221	0	-0.055	0	0.153	0	0.134	0	0.676	0
FFUJ_05937	probable ATP synthase subunit d, mitochondrial	respiration		0.712	0	-0.094	0	0.69	0	0.071	0	-0.876	0
FFUJ_05951	related to hsp70 protein	protein folding and stabilization	NE	up	0	0	0	0	0	down	0	down	0
FFUJ_05954	uncharacterized protein	-		0	1.66043	up	3.14271	0	1.458	0	0	0	1.19227
FFUJ_05957	related to long-chain-fatty-acid--CoA ligase	lipid, fatty acid and isoprenoid metabolism		-0.241	0	-0.352	0	-0.61	0	-0.145	0	down	0
FFUJ_05966	probable synaptobrevin (v-SNARE) homolog	protein targeting, sorting and translocation		-0.058	0	0	0	down	0	down	0	down	0
FFUJ_05967	probable acetylglutamate kinase/N-acetyl-gamma-glutamyl-phosphate reductase precursor (ARG-6)	biosynthesis of arginine		down	0	0.649	0	0.825	0	-0.03	0	up	1.04801
FFUJ_05974	related to translation elongation factor eEF3	translation elongation		0	0	0	0	0	0	-0.512	0	0	0
FFUJ_05976	uncharacterized protein	-		0.566	0	-0.346	0	0.327	0	-0.119	0	-1.29	0
FFUJ_05980	related to ochre suppressor tyr-tRNA	-		0	0	0	0	0	0	0	0	0	0
FFUJ_05987	related to 2,4-dienoyl-CoA reductase precursor	lipid, fatty acid and isoprenoid metabolism		down	0	down	0	down	0	-0.339	0	1.134	0
FFUJ_05998	probable methylcrotonyl-CoA carboxylase beta chain, mitochondrial precursor	degradation of leucine		0	0	0	2.10957	0	0	0	0	0	1.50703
FFUJ_06009	probable aspartate-semialdehyde dehydrogenase	biosynthesis of lysine		-0.465	1.88228	1.373	2.13839	0.937	1.29423	0.275	0	0.186	0
FFUJ_06010	related to membrane protein	-	EN	0	0	0	0	0	0	0	0	0	0
FFUJ_06019	probable mitochondrial oxodicarboxylate carrier	C-compound and carbohydrate transport		up	0	0	0	0	0	-0.091	0	down	0
FFUJ_06020	related to clathrin binding protein ENT2	transport routes	EN	0	0	0	0	0	0	0	0	0	0
FFUJ_06032	probable ribosomal protein L7a.e.B, cytosolic	ribosome biogenesis		0.086	-1.27292	-0.216	0	0.432	0	-0.017	0	0.41	1.41011
FFUJ_06033	probable nuclear transport factor 2 (ntf-2)	nuclear transport		down	0	-1.104	0	-0.635	0	0.121	0	up	0
FFUJ_06037	related to CDC39 protein	transcriptional control	EN	0	0	0	0	0	0	0	0	0	0
FFUJ_06038	related to phenazine biosynthesis protein phzC	secondary metabolism		-0.076	0	-0.884	0	-0.784	0	-0.008	0	up	0
FFUJ_06053	probable MEU1 - multiple enhancer of UAS2	biosynthesis of glutamate		up	0	0	0	0	0	down	0	down	0
FFUJ_06063	probable ROD1 - O-dinitrobenzene,calcium and zinc resistance protein	stress response	EN	0	0	0	0	0	0	0	0	0	0
FFUJ_06067	probable RPN7 - subunit of the regulatory particle of the proteasome	translation	EN	0	0	0	0	-0.11	0	up	0	0	0
FFUJ_06068	probable alanine transaminases	amino acid metabolism		0.889	-1.36655	3.106	0	1.285	0	down	0	0	1.69609
FFUJ_06087	probable flavoprotein-ubiquinone oxidoreductase	electron transport		0	1.0774	up	0	0	0	up	0	0	0
FFUJ_06090	probable PAB1 - mRNA polyadenylate-binding protein	RNA binding		0.049	0	0.161	0	0.091	0	-0.09	0	0.415	0
FFUJ_06123	probable methionyl-tRNA synthetase	aminoacyl-tRNA-synthetases		0	0	1.646	1.27869	0	0	0.17	0	0.841	1.39051
FFUJ_06128	probable cytochrome b5	electron transport		0.425	0	-1.292	0	0.325	0	-0.231	0	-1.382	0
FFUJ_06129	probable actin-capping protein alpha-2 chain	actin dependent transport		-0.548	0	-1.371	0	-1.327	0	-0.259	0	-0.103	0
FFUJ_06142	probable FUM1 - fumarate hydratase	C-compound and carbohydrate metabolism		0.081	0	0.451	0	0.085	0	-0.036	0	0.221	0
FFUJ_06147	related to GTPase-activating protein beta-chimerin	G-protein mediated signal transduction	EN	-0.695	0	-1.439	0	-1.636	0	-0.071	0	-0.584	0
FFUJ_06156	related to component of actin cortical patches LAS17	cytokinesis (cell division) /septum formation and hydrolysis	EN	0	0	0	0	0	0	0	0	0	0
FFUJ_06157	probable eukaryotic translation initiation factor 1a	translation initiation	EN	-0.015	0	-0.368	0	-0.143	0	-0.041	0	0.02	0
FFUJ_06168	probable heat shock protein HSP70 (regulator protein involved in pleiotropic drug resistance)	enzyme activator		0.735	0	-0.334	0	1.202	0	0.046	0	0.385	0
FFUJ_06174	probable ATP-dependent RNA helicase	splicing	NE	-0.351	0	0.102	0	0.142	0	-0.364	0	0.054	0
FFUJ_06186	probable transcription factor BTF3a	transcriptional control		-0.53	0	0.196	0	-0.046	0	0.199	0	0.472	0
FFUJ_06188	probable ribosomal protein L24.e.A, cytosolic	ribosome biogenesis		-0.334	0	0.06	0	-0.496	0	0.039	0	0.006	1.06956
FFUJ_06189	probable peroxisomal membrane protein	oxidative stress response		0	0	2.29	0	-0.389	0	0	0	0	0
FFUJ_06202	related to pyridoxamine phosphate oxidase	-	EN	0	0	0	0	0	0	0	0	0	0
FFUJ_06209	probable transcription factor of the MADS box family MCM1	regulation of amino acid metabolism		0	0	0	0	0	0	0	0	0	0
FFUJ_06213	probable DAL7 - malate synthase 2	C-compound and carbohydrate metabolism		0	0	up	0	0	-1.21083	up	0	0	-1.12188
FFUJ_06216	related to cell polarity protein tea1p	directional cell growth (morphogenesis)	EN	0	0	0	0	0	0	0	0	0	0
FFUJ_06218	related to aspartate--tRNA ligase	aminoacyl-tRNA-synthetases		0.983	0	2.908	1.04669	0.817	0	0.347	0	0.262	0
FFUJ_06224	probable septin aspE	cytokinesis (cell division) /septum formation and hydrolysis	EN	0	0	0	0	0	0	0	0	0	0
FFUJ_06225	uncharacterized protein	-	EN	0	0	0	0	0	0	0	0	0	0
FFUJ_06228	probable ribosomal protein S4.e, cytosolic	ribosomal proteins		0.474	0	0.112	0	0.508	0	0.072	0	0.116	1.13891
FFUJ_06235	probable superoxide dismutase	superoxide metabolism		-2.319	0	0.418	0	-1.55	0	0.036	0	0.46	0
FFUJ_06236	probable 100 kDa protein P100	polynucleotide degradation		down	0	down	0	down	-1.29713	up	0	0	0
FFUJ_06237	probable transaldolase	C-compound and carbohydrate metabolism		1.646	0	0.465	0	-0.011	0	0.381	0	-1.791	0
FFUJ_06246	probable casein kinase-1 hhp1	DNA repair	EN	down	0	down	0	down	0	0	0	0	0
FFUJ_06252	probable GMP synthase	purine nucleotide/nucleoside/nucleobase anabolism		0	0	1.319	0	down	0	-0.098	0	0.766	0
FFUJ_06253	probable LAP3 - member of the GAL regulon	protein processing (proteolytic)		0.199	0	-1.11	0	-0.927	0	0.069	0	down	0
FFUJ_06254	probable woronin body major protein precursor	polynucleotide degradation		-0.389	0	-0.567	0	-0.799	0	0.135	0	-1.272	0
FFUJ_06269	related to signal recognition particle receptor alpha subunit (SRP receptor alpha-subunit)	protein targeting, sorting and translocation	EN	0	0	0	0	0	0	0	0	0	0
FFUJ_06275	related to hydrolase related to dienelactone hydrolase	-		-0.026	0	-1.177	0	-0.178	0	-0.065	0	-0.826	0
FFUJ_06281	probable glucokinase	C-compound and carbohydrate metabolism		0.35	0	-0.297	0	-0.392	0	0.138	0	-0.676	0
FFUJ_06282	probable PSA1 - mannose-1-phosphate guanyltransferase	C-compound and carbohydrate metabolism		up	0	-1.528	0	-0.025	0	down	0	-1.205	0
FFUJ_06287__FFUJ_08248__FFUJ_12286	0	#N/A		-0.651	0	-0.271	0	-0.475	0	0.058	0	-0.128	0
FFUJ_06295	probable lysine-tRNA ligase	aminoacyl-tRNA-synthetases		0.517	0	1.032	0	0	0	0.045	0	1.129	0
FFUJ_06329	uncharacterized protein	-	NE	0	0	0	0	0	0	0	0	0	0
FFUJ_06331	related to cell surface protein homologous to bacterial outer membrane proteins	protein targeting, sorting and translocation		1.011	0	-1.599	0	0.515	0	-0.285	0	0.746	0
FFUJ_06333	probable ABC1 transport protein	ATP binding	NE	down	0	down	0	down	0	0	0	0	0
FFUJ_06338	related to ABC1 transport protein	ATP binding		1.104	0	up	2.81048	0	0	up	0	0	0
FFUJ_06388	probable xanthine phosphoribosyl transferase	purin nucleotide/nucleoside/nucleobase metabolism		down	0	-0.196	0	-0.132	0	0.198	0	up	0
FFUJ_06397	probable acetyl-CoA hydrolase	lipid, fatty acid and isoprenoid metabolism		1.413	1.25539	-0.653	0	-0.683	0	0.292	0	-1.795	0
FFUJ_06419	uncharacterized protein	-		2.223	3.87629	1.447	0	-2.139	5.37949	0.722	0	0	0
FFUJ_06537	related to 1-phosphatidylinositol 3-kinase	lipid, fatty acid and isoprenoid metabolism	EN	0	0	0	0	0	0	0	0	0	0
FFUJ_06540	related to regulator protein Sip5	regulation of C-compound and carbohydrate metabolism	EN	0	0	0	0	0	0	0	0	0	-1.20394
FFUJ_06547	probable monosaccharide transporter	C-compound and carbohydrate transport		0	-8.7984	-0.627	0	-0.847	-2.00514	0	0	0	4.79079
FFUJ_06584	related to pyridoxamine 5`-phosphate oxidase	metabolism of vitamins, cofactors, and prosthetic groups		0	1.62555	up	3.05078	0	1.49028	0	0	up	1.20115
FFUJ_06601	uncharacterized protein	-		0	5.84405	0	2.22236	0	4.37403	0	0	0	-2.86417
FFUJ_06742	bikaverin cluster - polyketide synthase	metabolism of polyketides	EN	down	-8.29005	-1.71	0	1.008	0	0.096	0	up	8.82947
FFUJ_06743	bikaverin cluster - monooxygenase	secondary metabolism	EN	down	-3.30476	-1.537	0	0.613	0	down	0	up	3.91718
FFUJ_06744	bikaverin cluster - O-methyltransferase	secondary metabolism		down	-3.44469	-1.406	0	1.501	0	0.314	0	up	4.40304
FFUJ_06745	bikaverin cluster - transcription factor enhancer	secondary metabolism		down	-2.44853	0.069	0	1.32	0	0.519	0	1.676	2.65129
FFUJ_06747	bikaverin cluster - efflux pump	secondary metabolism		down	-3.98823	0.103	0	0.017	0	0.432	0	up	4.04917
FFUJ_06870	related to phosphoribosyl-5-aminoimidazole carboxylase	purin nucleotide/nucleoside/nucleobase metabolism		0	0	1.068	1.33431	0	0	0	0	up	1.12843
FFUJ_06878	related to phenazine biosynthesis protein phzC	secondary metabolism		0	3.16887	up	7.85822	up	4.86285	0	0	up	4.39549
FFUJ_06921	related to sodium/nucleoside cotransporter 1	nucleotide/nucleoside/nucleobase transport	EN	0	-2.66499	0	-2.45062	0	-1.19702	0	0	0	0
FFUJ_07075	related to (VAMP)-associated protein	C-compound and carbohydrate metabolism	EN	-0.823	0	-1.109	0	-1.268	0	-0.285	0	-0.976	0
FFUJ_07077	related to chicken h-caldesmon, Uso1p and YKL201c	-		up	0	up	0	up	0	-0.198	0	1.241	0
FFUJ_07078	probable RPP1A - 60S large subunit acidic ribosomal protein a1	ribosomal proteins	NE	0.304	0	-0.436	0	0.357	0	-0.026	0	0.047	1.82274
FFUJ_07083	probable fatty acid transporter FAT2	lipid, fatty acid and isoprenoid metabolism		0	0	0	0	0	0	-0.02	0	0	0
FFUJ_07093	probable CPR6 - member of the cyclophilin family	protein folding and stabilization		0.342	0	0.259	0	-0.329	0	0.256	0	-0.028	0
FFUJ_07099	probable IDP1 - isocitrate dehydrogenase (NADP+), mitochondrial	C-compound and carbohydrate metabolism		0.882	0	2.091	0	1.112	0	0.352	0	-0.212	0
FFUJ_07141	probable prohibitin PHB1	DNA synthesis and replication		down	0	-0.146	0	0.626	0	0.183	0	0.235	0
FFUJ_07142	probable ubiquinol--cytochrome-c reductase chain VIII	electron transport and membrane-associated energy conservation		0.753	0	-0.444	0	0.303	0	0.115	0	-0.793	0
FFUJ_07154	probable ubiquinol--cytochrome-c reductase	electron transport and membrane-associated energy conservation		0.815	0	-0.28	0	0.518	0	0.117	0	-0.984	0
FFUJ_07155	related to UBP3 - ubiquitin-specific proteinase	modification by ubiquitination, deubiquitination	EN	0	0	0	0	0	-1.23254	0	0	0	0
FFUJ_07161	related to hexamer-binding protein HEXBP	transcriptional control		0	0	0	0	0	0	0	0	0	0
FFUJ_07170	probable homoserine kinase	amino acid metabolism		down	0	down	1.4101	down	0	0	0	0	0
FFUJ_07171	probable SnodProt1 PRECURSOR	disease, virulence and defense		0.792	2.14415	0.188	-1.4869	down	1.22894	-0.987	0	down	0
FFUJ_07175	related to potassium channel beta subunit protein	C-compound and carbohydrate metabolism		-0.704	0	0.081	0	-0.325	0	0.252	0	0.06	0
FFUJ_07196	probable protein phosphatase 2C	cellular signalling	EN	-1.018	0	-0.515	0	-0.598	0	0.391	0	-0.155	0
FFUJ_07202	uncharacterized protein	-	EN	0	0	0	0	0	0	0	0	0	0
FFUJ_07203	probable ribosomal protein L30, cytosolic	ribosomal proteins		0.098	-1.15895	0.014	0	0.324	0	-0.126	0	-0.002	1.56297
FFUJ_07204	probable 60S ribosomal protein L10, cytosolic	ribosomal proteins		0.375	0	-0.016	0	0.576	0	-0.349	0	0.327	0
FFUJ_07207	SPE-3 spermidine synthase	metabolism of amines		0.649	0	-0.835	0	0.204	0	0.192	0	-0.452	0
FFUJ_07214	probable SCL1 - 20S proteasome subunit YC7ALPHA/Y8 (alpha1)	meiosis		0.052	0	-0.296	0	-0.336	0	0.038	0	-0.566	0
FFUJ_07216	related to phytanoyl-CoA dioxygenase family protein	-		down	0	down	0	down	0	0	0	0	0
FFUJ_07224	probable glutamine synthetase	biosynthesis of glutamine		-1.85	0	-3.529	0	0.128	0	-1.347	0	-0.558	0
FFUJ_07227	probable C1-tetrahydrofolate synthase	purin nucleotide/nucleoside/nucleobase metabolism		0.272	0	0.358	0	0.221	0	-0.039	0	-0.208	0
FFUJ_07228	probable translation initiation factor eIF3 p39 subunit	translation initiation		0.21	0	0.298	0	-0.022	0	0.274	0	0.289	0
FFUJ_07245	probable alcohol dehydrogenase (FDH1)	C-compound and carbohydrate metabolism		-0.601	0	-0.216	0	-0.693	0	down	0	-0.89	0
FFUJ_07246	uncharacterized protein	-	EN	0	0	0	0	0	0	0	0	0	0
FFUJ_07247	related to aconitate hydratase precursor	tricarboxylic-acid pathway (citrate cycle, Krebs cycle, TCA cycle)		0	0	0	1.51817	0	0	0	0	0	0
FFUJ_07261	related to leukotriene-A4 hydrolase long isoform	lipid, fatty acid and isoprenoid metabolism		0	0	0	0	0	0	0	0	0	0
FFUJ_07272	related to coatomer epsilon subunit	protein binding		up	0	0	0	0	0	down	0	down	0
FFUJ_07284	probable Calcium_related spray protein	homeostasis of metal ions (Na, K, Ca etc.)	EN	0	0	0	0	0	0	0	0	0	0
FFUJ_07301	related to caffeoyl-coa o-methyltransferase	secondary metabolism		down	-1.55876	0.527	0	0.597	0	0	0	0	0
FFUJ_07310	related to transcription factor atf1+	transcriptional control	EN	0	0	0	0	0	0	0	0	0	0
FFUJ_07313	probable tryptophan--tRNA ligase	aminoacyl-tRNA-synthetases		0	0	0	0	0	0	0	0	up	0
FFUJ_07330	related to glutamate-5-semialdehyde dehydrogenase	amino acid metabolism		up	0	up	1.87743	up	0	0.111	0	1.25	1.25317
FFUJ_07333	probable ketol-acid reductoisomerase (ilv-2)	biosynthesis of isoleucine		1.766	0	2.715	2.2312	1.545	0	0.299	0	0.717	0
FFUJ_07360	related to MAG1 - 3-methyladenine DNA glycosylase	DNA repair	EN	0	0	0	1.15612	0	0	0	0	0	0
FFUJ_07361	related to sporulation-specific gene SPS2	meiosis		-1.552	0	-1.327	0	-1.492	0	0.229	0	-1.343	0
FFUJ_07366	probable ribosomal protein L22	ribosome biogenesis		0.13	0	0.286	1.01127	0.174	0	0.132	0	0.304	1.81789
FFUJ_07368	uncharacterized protein	-	EN	0	0	0	0	0	0	0	0	0	0
FFUJ_07376	probable bifunctional histidine biosynthesis protein hishf	biosynthesis of histidine		0	0	up	1.63326	0	0	0	0	up	0
FFUJ_07380	related to MYG1 protein	-		0	0	down	0	-0.299	0	0	0	down	0
FFUJ_07386	related to nuclear pore protein NSP1	-	EN	0	0	0	0	0	0	0	0	0	0
FFUJ_07390	probable transketolase	pentose-phosphate pathway		0.169	0	-0.74	0	-0.643	0	0.309	0	-1.48	0
FFUJ_07393	probable 13 kD U4/U6.U5 snRNP associate protein Snu13	mRNA synthesis		down	0	down	0	down	0	-0.467	0	1.11	0
FFUJ_07440	probable 60S ribosomal protein L5	ribosome biogenesis		0.435	-1.56431	0.095	0	0.465	0	-0.131	0	-0.194	1.79705
FFUJ_07443	related to phosphatidylserine decarboxylase	lipid, fatty acid and isoprenoid metabolism	EN	0	0	0	0	0	0	0	0	0	0
FFUJ_07449	uncharacterized protein	secondary metabolism	EN	0	0	0	0	0	0	0	0	0	-1.0371
FFUJ_07464	probable peroxisomal protein POX18	lipid, fatty acid and isoprenoid metabolism		down	-1.70297	down	0	down	0	0	0	0	0
FFUJ_07467	probable casein kinase I cki2	modification by phosphorylation, dephosphorylation, autophosphorylation	EN	0	0	0	0	0	0	0	0	0	0
FFUJ_07476	related to translation initiation factor 3 (47 kDa subunit)	translation		0.249	0	0.23	0	0.434	0	up	0	0.155	1.06757
FFUJ_07518	uncharacterized protein	-		-0.119	0	up	3.23695	-1.164	0	0.259	0	-1.49	2.19731
FFUJ_07524	probable myo-inositol 1-phosphate synthase (MIPS)	C-compound and carbohydrate metabolism		2.331	0	down	0	0.982	0	0.327	0	-2.224	0
FFUJ_07530	probable asparagine synthase	amino acid metabolism		0.195	0	2.582	1.17684	0.818	0	0.158	0	1.42	0
FFUJ_07531	probable mitochondrial porin	channel / pore class transport		1.062	0	0.026	0	0.442	0	-0.118	0	-0.996	0
FFUJ_07535	related to putative snare protein syn	vesicular transport (Golgi network, etc.)		-0.67	0	-0.211	0	-1.312	0	-0.041	0	down	0
FFUJ_07536	probable mitochondrial precursor protein import receptor tom70	protein targeting, sorting and translocation		up	0	up	0	0.251	0	0.392	0	down	0
FFUJ_07547	uncharacterized protein	-	EN	-2.026	0	-0.418	0	down	0	0.196	0	down	0
FFUJ_07557	probable MAP kinase kinase	modification by phosphorylation, dephosphorylation, autophosphorylation	EN	0	0	0	0	0	0	0	0	0	0
FFUJ_07565	probable isocitrate lyase (acu-3)	C-compound and carbohydrate metabolism		0	0	up	1.41256	0	-1.48124	0	0	1.814	0
FFUJ_07568	probable cytosolic nonspecific dipeptidase	protein/peptide degradation		0.143	0	-0.42	0	0.099	0	0.306	0	-0.047	0
FFUJ_07574	uncharacterized protein	phosphate metabolism		-1.39	0	-0.054	0	-1.307	0	0.227	0	-0.846	0
FFUJ_07582	related to cytochrome-c oxidase chain VIIa	electron transport and membrane-associated energy conservation		0.935	0	0	0	0	0	0.18	0	0	0
FFUJ_07588	probable translation activator GCN1	ribosomal proteins		0.069	0	0.157	0	0.11	0	0.019	0	-0.181	0
FFUJ_07592	probable CPC2 protein	regulation of amino acid metabolism		0.34	0	0.22	0	0.373	0	-0.009	0	0.109	1.37126
FFUJ_07596	probable ribosomal protein L18, cytosolic	ribosomal proteins		0.086	-1.4	0.346	0	0.2	0	0.15	0	0.193	2.09744
FFUJ_07598	related to mRNA splicing factor	splicing	NE	-0.815	0	0.059	0	-0.38	0	down	0	down	0
FFUJ_07600	probable fimbrin	budding, cell polarity and filament formation	EN	-0.124	0	-0.65	0	-0.554	0	-0.085	0	-0.673	0
FFUJ_07609	probable 26S proteasome regulatory particle chain RPT5	proteasomal degradation (ubiquitin/proteasomal pathway)		0.438	0	-0.959	0	down	0	-0.246	0	down	0
FFUJ_07618	probable coatomer complex beta chain	ER to Golgi transport		0.283	0	down	0	-0.107	0	down	0	down	0
FFUJ_07631	probable FBA1 - fructose-bisphosphate aldolase	sugar, glucoside, polyol and carboxylate catabolism		1.335	0	-0.413	0	0.708	0	0.331	0	-1.164	0
FFUJ_07638	probable GTP-binding protein	GTP binding		0.257	0	-0.594	0	-0.098	-1.45647	-0.214	0	-0.19	0
FFUJ_07642	uncharacterized protein	-		0	2.52225	up	5.91545	0	2.64682	0	0	0	2.13365
FFUJ_07645	related to vacuolar protein-sorting protein VPS35	protein targeting, sorting and translocation		down	0	-0.677	0	down	0	up	0	0.115	0
FFUJ_07657	related to DNA-binding protein	regulation of respiration	EN	0	0	0	0	0	0	0	0	0	-2.32092
FFUJ_07689	probable dihydroxy-acid dehydratase	biosynthesis of isoleucine		-0.567	0	-0.943	0	-0.411	0	0.518	0	down	0
FFUJ_07690	related to MVP1 protein	protein targeting, sorting and translocation	EN	0	0	0	0	0	0	0	0	0	0
FFUJ_07695	probable cytochrome-c oxidase chain IV precursor	electron transport and membrane-associated energy conservation		0.69	0	-0.524	0	0.5	0	-0.118	0	-0.949	0
FFUJ_07701	uncharacterized protein	-		0	-1.20502	0	-1.09243	0	1.61773	0	0	0	-3.30217
FFUJ_07705	related to 2,5-diketo-D-gluconic acid reductase	C-compound and carbohydrate metabolism		0	-2.15074	0	-1.79362	0	0	0	0	0	0
FFUJ_07708	probable thioredoxin	electron transport		0.449	0	-0.28	0	0.08	0	-0.422	0	-0.02	0
FFUJ_07764	uncharacterized protein	polysaccharide metabolism		0.445	0	down	-1.13682	down	0	0.163	0	down	0
FFUJ_07780	uncharacterized protein	-		0.171	0	-0.226	1.21938	-0.139	0	down	0	-0.212	2.16945
FFUJ_07786	probable MDH1 - malate dehydrogenase precursor, mitochondrial	C-compound and carbohydrate metabolism		0.89	0	0.688	0	0.716	0	-0.056	0	-0.229	0
FFUJ_07786__FFUJ_07895	0	#N/A		-0.055	0	0.522	0	-0.391	0	0.138	0	up	0
FFUJ_07793	related to isopenicillin N epimerase	secondary metabolism	NE	0.852	3.85688	up	5.71111	up	2.99474	up	0	up	1.54048
FFUJ_07795	probable CyPBP37 protein (protein binding to CyP41)	protein binding	NE	5.959	0	1.562	0	1.9	0	-0.328	0	-1.716	0
FFUJ_07800	uncharacterized protein	-	EN	0	0	0	0	0	0	0	0	0	0
FFUJ_07802	probable NADH-ubiquinone oxidoreductase 21 kDa subunit, mitochondrial precursor	aerobic respiration		0.299	0	down	0	down	0	0.065	0	down	0
FFUJ_07808	related to D-ribose-5-phosphate ketol-isomerase	C-compound and carbohydrate metabolism		up	0	-1.017	0	-0.804	0	down	0	down	0
FFUJ_07810	probable sulfite reductase (NADPH)	amino acid metabolism		0	0	0.515	0	0	0	-0.23	0	-0.511	0
FFUJ_07813	uncharacterized protein	-		down	0	-2.575	-1.98236	down	-1.23493	0	0	0	-1.01578
FFUJ_07821	probable ZRT2 - Zinc transporter II	heavy metal ion transport (Cu+, Fe3+, etc.)	EN	0	0	0	0	0	0	0	0	0	0
FFUJ_07822	probable ribosomal protein S19.e, cytosolic	ribosomal proteins		0.179	-1.68422	0.01	0	0.406	0	0.088	0	0.131	2.41296
FFUJ_07825	uncharacterized protein	-	EN	-0.801	0	down	-3.85731	down	0	-0.342	0	down	0
FFUJ_07834	uncharacterized protein	-		up	0	0	0	0	3.09298	-0.039	0	-0.653	0
FFUJ_07837	related to translation initiation factor eIF-4B	translation initiation	EN	0	0	0	0	0	0	0.066	0	0	0
FFUJ_07841	probable eukaryotic translation initiation factor 3 subunit 6 interacting protein	translation initiation	NE	0.518	0	-0.088	0	0.285	0	-0.3	0	0.403	0
FFUJ_07855	probable glutamine-tRNA ligase	aminoacyl-tRNA-synthetases	EN	0	0	up	1.24699	0.407	0	0	0	up	0
FFUJ_07875	related to P.aeruginosa regulatory protein mmsR	metabolism of methionine		up	0	0	0	0	0	-0.088	0	down	0
FFUJ_07885	probable ribosomal protein L23a, cytosolic	ribosomal proteins		0.139	-1.20594	0.285	0	0.291	0	0.001	0	0.058	1.57014
FFUJ_07891	probable transcriptional repressor rco-1	transcription repression	EN	down	0	0	0	down	0	0	0	0	0
FFUJ_07894	related to ribosomal protein L28	ribosomal proteins		-0.029	-1.20401	-0.447	0	-0.111	0	-0.455	0	0.475	1.52885
FFUJ_07895	probable malate dehydrogenase	tricarboxylic-acid pathway (citrate cycle, Krebs cycle, TCA cycle)		-1.072	0	-0.575	0	-1.19	0	-0.058	0	-1.019	0
FFUJ_07904	uncharacterized protein	protein binding	EN	0	0	0	0	0	0	0	0	0	0
FFUJ_07907	probable POB3 protein, that binds to DNA polymerase I	DNA synthesis and replication	NE	-0.826	0	up	0	-0.651	0	-0.111	0	0.64	0
FFUJ_07912	probable IgE-dependent histamine-releasing factor	ribosome biogenesis		0.517	0	0.093	0	0.088	0	-0.02	0	-0.261	0
FFUJ_07919	related to EMP47 Golgi membrane protein	ER to Golgi transport		0	0	0	0	0	0	0	0	0	0
FFUJ_07930	probable 40S ribosomal protein S14	ribosomal proteins	EN	0.113	0	0.089	0	0.145	0	-0.028	0	0.156	1.20408
FFUJ_07931	probable 60s ribosomal protein L7 subunit	ribosomal proteins		0.133	0	0.18	0	0.274	0	0.123	0	0.384	1.2018
FFUJ_07933	related to translation initiation factor eIF3	translation initiation		0.497	0	0.187	0	0.408	0	0.341	0	0.594	0
FFUJ_07998	probable VACUOLAR ATP SYNTHASE SUBUNIT G (VMA-10)	transport ATPases		-1.365	0	-0.32	0	-0.949	0	-0.108	0	-0.45	0
FFUJ_08013	related to putidaredoxin reductase	metal binding		0.111	0	down	-2.64697	down	0	-0.459	0	down	0
FFUJ_08053	related to SER33 3-phosphoglycerate dehydrogenase	biosynthesis of serine		0.816	0	0.178	1.22424	1.039	0	0.171	0	0.422	0
FFUJ_08160	related to 3-oxoacyl-[acyl-carrier-protein] reductase	C-compound and carbohydrate metabolism		up	2.97912	up	2.25168	-1.283	-1.46889	-0.568	0	down	-6.31468
FFUJ_08207	uncharacterized protein	-		-1.115	0	down	-1.33455	-1.028	0	down	0	down	-1.07324
FFUJ_08247	40S ribosomal protein S26E	ribosomal proteins		-0.01	0	-0.042	0	0.213	0	-0.001	0	0.245	1.31644
FFUJ_08260	related to allantoinase	nitrogen, sulfur and selenium metabolism	EN	0	0	0	0	0	0	0	0	0	0
FFUJ_08271	probable saccharopine dehydrogenase (NAD, L-lysine-forming)	biosynthesis of lysine		0.862	0	2.613	1.33866	1.013	0	0.107	0	1.412	1.08039
FFUJ_08290	related to stomatin	protein binding		down	0	-0.316	0	down	0	0	0	0	0
FFUJ_08291	probable nucleolar protein NOP58	rRNA synthesis		0.009	0	-0.379	0	-0.49	0	-0.425	0	0.948	0
FFUJ_08292	probable H+-transporting ATPase, vacuolar, 41 kDa subunit	transport ATPases		0	0	0	0	0	0	0	0	0	0
FFUJ_08294	probable ribosome-associated protein S2 (Rap-1)	ribosome biogenesis		0.422	-1.83667	0.089	0	0.442	0	-0.07	0	0.065	2.02782
FFUJ_08304	probable nuclear export factor CRM1	ribosome biogenesis		-0.101	0	-1.05	0	-0.325	0	0.035	0	-0.561	0
FFUJ_08305	related to several transaminases	biosynthesis of glycine		0	0	1.749	1.09265	0	0	0.333	0	down	0
FFUJ_08315	probable beta-succinyl CoA synthetase precursor	tricarboxylic-acid pathway (citrate cycle, Krebs cycle, TCA cycle)		0.804	0	0.232	0	0.417	0	0.086	0	-0.603	0
FFUJ_08319	probable cytochrome c	electron transport and membrane-associated energy conservation		up	0	0	0	up	0	0.738	0	down	0
FFUJ_08326	probable GTP-binding protein ypt1	GTP binding		-0.472	0	-0.765	0	-1.008	0	-0.168	0	-0.573	0
FFUJ_08343	probable actin-related protein 3 (ARP3)	cytokinesis (cell division) /septum formation and hydrolysis		-0.057	0	-1.16	0	-0.472	0	-0.189	0	-0.772	0
FFUJ_08344	probable ALCOHOL DEHYDROGENASE I - ADH1	glycolysis and gluconeogenesis		0.826	0	-0.406	0	0.711	0	0.242	0	-0.333	0
FFUJ_08352	related to SCD6 - suppressor of clathrin deficiency	RNA binding	EN	0	0	0	0	0	0	-0.077	0	0	0
FFUJ_08357	probable ribosomal protein L26	ribosome biogenesis		-0.278	-1.36155	0.389	0	0.026	0	0.493	0	0.901	1.77219
FFUJ_08372	related to Hsp90 associated co-chaperone	protein folding and stabilization		-0.434	0	-0.53	0	-0.84	0	-0.064	0	-0.453	0
FFUJ_08373	related to RNA annealing protein	tRNA synthesis		0	0	0	0	0	0	0	0	0	0
FFUJ_08378	probable methionine synthase	biosynthesis of methionine		1.106	0	-0.001	0	1.004	0	-0.319	0	-0.285	0
FFUJ_08383	uncharacterized protein	-	EN	-0.423	0	0	0	0.083	0	0.108	0	1.131	0
FFUJ_08389	uncharacterized protein	transcriptional control	EN	0	0	0	0	0	0	0	0	0	0
FFUJ_08396	uncharacterized protein	-	EN	0	0	0	0	0	0	0	0	0	0
FFUJ_08399	probable glutaryl-CoA dehydrogenase	lipid, fatty acid and isoprenoid metabolism		0	0	0	1.02858	0	0	0	0	0	0
FFUJ_08402	related to HHO1 - histone H1 protein	chromosome condensation		-1.984	0	-0.722	0	-1.676	0	-0.29	0	-1.483	0
FFUJ_08417	uncharacterized protein	-		2.003	3.53406	up	2.84283	1.286	1.05524	0.354	0	up	4.23346
FFUJ_08419	probable aspartic proteinase, pepstatin-sensitive	lysosomal and vacuolar protein degradation		-0.612	0	-0.228	0	-0.607	0	-0.227	0	-0.844	0
FFUJ_08420	uncharacterized protein	-	EN	0	0	0	0	0	0	0	0	0	0
FFUJ_08422	probable phosphatidylinositol/phosphatidylcholine transfer protein SEC14	lipid/fatty acid transport		0	0	up	0	0	0	0	0	0	0
FFUJ_08438	probable 26S proteasome regulatory particle chain RPT3	proteasomal degradation (ubiquitin/proteasomal pathway)		up	0	-0.674	0	-0.281	0	0	0	down	0
FFUJ_08455	related to mitochondrial ribosomal protein	ribosomal proteins		1.091	0	0	0	0	0	0	0	0	0
FFUJ_08464	probable aspartate aminotransferase, mitochondrial precursor	amino acid metabolism		2.023	0	2.095	0	1.238	0	0.003	0	-0.094	0
FFUJ_08467	probable tryptophan synthase	biosynthesis of tryptophan		1.242	0	1.386	1.46788	0.762	0	0.123	0	0.232	0
FFUJ_08471	probable coproporphyrinogen oxidase precursor	metabolism of porphyrins		up	0	0	0	up	1.21066	0.407	0	down	0
FFUJ_08472	probable 26S proteasome regulatory subunit RPN8	protein/peptide degradation		-0.015	0	down	0	-0.366	0	down	0	-0.275	0
FFUJ_08473	probable adenylate kinase	nucleotide/nucleoside/nucleobase metabolism		0.998	0	0.827	0	0.746	0	0.055	0	-0.347	0
FFUJ_08477	probable ribosomal protein S28	ribosome biogenesis		-0.294	0	-0.469	0	0.078	0	-0.122	0	0.307	0
FFUJ_08489	probable isoleucine--tRNA ligase	aminoacyl-tRNA-synthetases		0.677	0	1.809	1.09724	0.772	0	0.109	0	1.308	0
FFUJ_08499	Protein VTS1	protein targeting, sorting and translocation	EN	0	0	0	0	0	0	0	0	0	0
FFUJ_08511	related to translation initiation factor CluA	cytokinesis (cell division) /septum formation and hydrolysis	NE	0	0	0	0	0	0	0	0	0	0
FFUJ_08543	uncharacterized protein	-	EN	0	0	0	3.24808	0	0	0	0	0	2.02319
FFUJ_08547	related to ser/thr protein kinase	mitotic cell cycle and cell cycle control	NE	0	0	0	0	0	0	0	0	0	0
FFUJ_08552	related to translation initiation factor eIF-4F	translation initiation	EN	0	0	0	0	-0.049	0	0	0	0	0
FFUJ_08557	uncharacterized protein	-	EN	0	0	0	0	0	0	0	0	0	0
FFUJ_08558	probable TIF6 - translation initiation factor 6 (eIF6)	translation initiation		0.785	0	1.652	1.34218	-0.326	0	0.152	0	0.194	0
FFUJ_08560	probable protein phosphotase 2A A chain	cytokinesis (cell division) /septum formation and hydrolysis	EN	-0.219	0	-1.435	0	-0.835	0	-0.346	0	-0.317	0
FFUJ_08561	probable phenylalanine--tRNA ligase alpha chain	aminoacyl-tRNA-synthetases		0	0	0	0	0	0	0	0	0	0
FFUJ_08563	probable S3 ribosomal protein	ribosomal proteins		0.148	-1.01945	0.089	0	0.379	0	0.014	0	0.242	1.48957
FFUJ_08566	related to coatomer delta subunit (delta-coat protein)	assembly of protein complexes	EN	0	0	0	0	0	0	0	0	0	0
FFUJ_08584	probable pyruvate dehydrogenase (lipoamide) alpha chain precursor	C-compound and carbohydrate metabolism	NE	1.14	0	-0.166	0	0.574	0	-0.156	0	-0.995	0
FFUJ_08626__FFUJ_09748	0	#N/A		-1.401	0	-0.082	0	-0.996	0	0.055	0	-0.424	0
FFUJ_08628	probable RPS20 - ribosomal protein	ribosomal proteins		0.175	-1.18697	0.344	0	0.437	0	0.141	0	0.05	1.74266
FFUJ_08663	probable transitional endoplasmic reticulum ATPase	ATP binding	NE	-0.199	0	-0.299	0	-0.398	0	0.031	0	-0.414	0
FFUJ_08667	probable G protein alpha chain	GTP binding		0	0	-0.625	0	-1.085	0	up	0	0	0
FFUJ_08673	probable anthranilate synthase component II	biosynthesis of tryptophan		0.685	0	1.63	1.92034	0.775	0	0.368	0	1.219	0
FFUJ_08678	probable ornithine aminotransferase	amino acid metabolism		0.081	1.17899	0	1.00335	up	0	-0.214	0	up	0
FFUJ_08740	probable ribosomal protein P2	ribosomal proteins		0.279	0	0.066	0	0.132	0	-0.102	0	-0.304	1.29644
FFUJ_08745	probable succinate dehydrogenase (ubiquinone) iron-sulfur protein precursor	C-compound and carbohydrate metabolism		1.12	0	0.797	0	1.203	0	-0.032	0	-0.635	0
FFUJ_08750	probable adenosylhomocysteinase (S-adenosyl-L-homocysteine hydrolase)	biosynthesis of vitamins, cofactors, and prosthetic groups		1.35	0	-0.647	0	0.811	0	-0.369	0	-1.043	0
FFUJ_08756	probable clathrin heavy chain	protein targeting, sorting and translocation		0.039	0	-0.843	0	-0.302	0	0.042	0	-0.555	0
FFUJ_08776	probable ribosomal protein L17.e, cytosolic	ribosomal proteins		0.013	-1.21422	-0.152	0	0.158	0	0.034	0	0.138	1.6269
FFUJ_08778	related to myosin tail region-interacting protein MTI1	protein binding	EN	0	0	0	0	0	0	0	0	0	0
FFUJ_08790	related to A.thaliana hyp1 protein	development of asco- basidio- or zygospore		down	0	-1.276	0	-2.023	0	0	0	0	0
FFUJ_08823	uncharacterized protein	-		down	-2.83905	down	-2.80726	down	-1.12645	0	0	0	0
FFUJ_08834	probable UDP-glucose 4-epimerase Gal10	regulation of C-compound and carbohydrate metabolism		1.591	0	0.026	0	0.237	0	0.124	0	-1.993	0
FFUJ_08835	related to NADPH2:quinone reductase	C-compound and carbohydrate metabolism		1.134	0	down	0	0.283	0	0.156	0	down	0
FFUJ_08839	related to tRNA binding protein ARC1	assembly of protein complexes		0.582	0	0.258	0	0.479	0	0.142	0	0.582	0
FFUJ_08868	uncharacterized protein	-	EN	-1.123	0	-0.576	0	-1.151	0	0.033	0	down	0
FFUJ_08871	related to palmitoyl-(protein) hydrolase	lipid, fatty acid and isoprenoid metabolism		0	0	0	0	0	0	0	0	0	0
FFUJ_08915	related to thioredoxin	electron transport		-0.247	0	down	-2.6773	down	0	-0.347	0	down	-1.8242
FFUJ_08947	probable endoplasmic reticulum insertion protein SEC61	protein targeting, sorting and translocation		-0.227	0	-0.721	0	-0.789	0	-0.41	0	down	0
FFUJ_08983	related to Glc8 protein	-	EN	0	0	0	0	0	0	0	0	0	0
FFUJ_08994	probable Formyltetrahydrofolate deformylase	purin nucleotide/nucleoside/nucleobase metabolism		0	0	0	1.29311	0	0	0	0	0	0
FFUJ_09003	probable GCV3 - glycine decarboxylase, subunit H	degradation of glycine		0	0	0	0	0	0	0	0	0	0
FFUJ_09094	probable formamidase	nitrogen, sulfur and selenium metabolism		0	-4.59699	0	-6.63672	0	0	0	0	0	-3.67399
FFUJ_09136	related to cytochrome P450 monooxygenase (lovA)	secondary metabolism		-0.259	3.21809	up	10.1216	0	1.83379	-0.04	0	0	2.60013
FFUJ_09200	related to short-chain alcohol dehydrogenase	C-compound and carbohydrate metabolism		down	-1.69627	down	0	down	0	0	0	0	2.59918
FFUJ_09201	probable UGA2 - succinate semialdehyde dehydrogenase	C-compound and carbohydrate metabolism		-1.868	-2.21339	-1.292	0	-0.674	0	down	0	0	2.67067
FFUJ_09318	related to PRO3 - delta 1-pyrroline-5-carboxylate reductase	biosynthesis of proline		-0.284	0	1.118	1.08912	1.597	1.07241	0.046	0	1.626	1.06474
FFUJ_09382	related to lactate 2-monooxygenase	C-compound and carbohydrate metabolism	EN	2.431	0	0.405	0	1.335	0	0.218	0	-2.152	0
FFUJ_09403	probable phosphoglycerate kinase	C-compound and carbohydrate metabolism		2.117	0	-0.547	0	0.413	1.19291	0.307	0	-1.459	0
FFUJ_09446	related to glu/asp-tRNA amidotransferase subunit A	amino acid metabolism		-0.11	0	0.176	0	0.061	0	0.156	0	-1.044	0
FFUJ_09489	uncharacterized protein	-	EN	0	0	0	0	0	0	0	0	0	0
FFUJ_09508	related to chicken h-caldesmon, Uso1p and YKL201c	-	EN	0	0	0	0	0	0	0	0	0	0
FFUJ_09509	uncharacterized protein	-	EN	0	0	0	0	0	0	0	0	0	0
FFUJ_09522	probable acetolactate synthase	biosynthesis of isoleucine		0.424	0	0	2.24982	0.179	0	0.106	0	2.639	0
FFUJ_09533	related to protein phosphatases	protein folding and stabilization		down	0	0	0	down	0	0	0	up	0
FFUJ_09550	probable guanine nucleotide-binding protein beta subunit	GTP binding		down	0	down	0	down	0	0	0	0	0
FFUJ_09553	probable spi1-GTP-binding protein	mitotic cell cycle and cell cycle control		-0.079	0	-0.286	0	-0.536	0	0.147	0	-0.264	0
FFUJ_09562	probable glutamate dehydrogenase, NAD(+)-specific	degradation of glutamate	EN	-0.141	0	-0.594	-3.25396	-0.044	0	-0.278	0	0.505	0
FFUJ_09564	related to membrane protein, peroxisomal	peroxisome		down	0	-0.565	0	down	0	0	0	0	0
FFUJ_09571	probable urate oxidase (uricase)	purine nucleotide /nucleoside/nucleobase catabolism		-0.884	0	down	-1.89576	2.509	0	-0.503	0	down	0
FFUJ_09575	probable NDE1 - mitochondrial cytosolically directed NADH dehydrogenase	aerobic respiration		down	0	down	0	-0.26	0	0	0	0	0
FFUJ_09581	probable RPS16B - ribosomal protein S16.e	ribosomal proteins		0.319	-1.08765	0.154	0	0.362	0	0.007	0	-0.049	1.52902
FFUJ_09582	probable 60S ribosomal protein L32	ribosomal proteins		0.57	0	-0.109	0	0.849	0	0.295	0	0.332	1.17869
FFUJ_09594	probable RPL34B - ribosomal protein L34.e	ribosomal proteins		-0.232	0	down	0	-0.017	0	-0.024	0	0.37	1.29666
FFUJ_09603	uncharacterized protein	-		up	1.50756	0	0	0	0	down	0	down	0
FFUJ_09617	probable dihydrolipoamide acetyltransferase component of pyruvate dehydrogenase complex, mitochondrial	C-compound and carbohydrate metabolism		0.436	0	-0.37	0	0.045	0	0.007	0	-0.879	0
FFUJ_09627	probable translation elongation factor eEF-3	translation initiation	EN	1.029	0	0.041	0	0.852	0	-0.182	0	0.338	0
FFUJ_09628	probable carnitine transporter	secondary metabolism		0	-3.60712	0	0	0	0	0	0	0	1.8462
FFUJ_09630	uncharacterized protein	-	EN	0	0	0	0	0	0	0	0	0	0
FFUJ_09635	probable aldehyde dehydrogenase	C-compound and carbohydrate metabolism		down	-2.12039	down	-1.6428	0.087	0	0	0	0	0
FFUJ_09650	probable serine-tRNA ligase, cytosolic	aminoacyl-tRNA-synthetases		0.824	0	0.991	0	0.733	0	0.215	0	0.482	0
FFUJ_09664	uncharacterized protein	-		1.335	1.67063	down	0	down	0	-0.806	0	down	0
FFUJ_09674	related to members of the aldo/keto reductase family	C-compound and carbohydrate metabolism		1.367	1.18117	-0.393	0	-0.032	0	0.072	0	-1.5	0
FFUJ_09685	probable UDP-glucose 6-dehydrogenase	polysaccharide metabolism	EN	0.464	0	-1.737	0	-0.669	0	0.31	0	-1.232	0
FFUJ_09706	related to dehydrogenases with different specificities (related to short-chain alcohol dehydrogenases)	C-compound and carbohydrate metabolism		0.277	-1.4068	-0.934	0	1.199	0	0.022	0	0	0
FFUJ_09716	related to ketoreductases	metabolism of serine		-0.071	0	0.844	0	0.499	0	0	0	0.722	0
FFUJ_09744	probable vacuolar ATP synthase subunit D	cation transport (H+, Na+, K+, Ca2+ , NH4+, etc.)		0	0	0	0	0	0	0	0	0	0
FFUJ_09746	probable PENTAFUNCTIONAL AROM POLYPEPTIDE	metabolism of the cysteine - aromatic group		up	0	0	1.28675	0	0	down	0	down	0
FFUJ_09749	histone H3	transcriptional control		-1.287	0	down	0	down	0	down	0	down	0
FFUJ_09768	probable oxoglutarate dehydrogenase precursor	C-compound and carbohydrate metabolism		1.351	0	0.932	0	0.32	0	0.215	0	-0.655	0
FFUJ_09772	probable cytochrome-c oxidase chain V precursor	aerobic respiration		0.869	0	-0.405	0	0.251	0	-0.082	0	-1.075	0
FFUJ_09774	probable branching enzyme (be1)	polysaccharide metabolism		down	0	down	0	-1.164	0	0	0	0	0
FFUJ_09776	probable H+-transporting ATP synthase beta chain	aerobic respiration		1.075	0	-0.061	0	0.837	0	-0.034	0	-0.876	0
FFUJ_09790	probable GTP-binding protein Drab11	GTP binding		-0.783	0	up	0	0	0	-0.275	0	0	0
FFUJ_09825	related to actin-interacting protein AIP3	fungal and other eukaryotic cell type differentiation	EN	0	0	0	0	0	0	0	0	0	0
FFUJ_09850	probable serine/threonine protein kinase NRC-2	modification by phosphorylation, dephosphorylation, autophosphorylation	NE	0	0	0	0	0	0	0	0	0	0
FFUJ_09868	probable GTPase Rho	regulation of C-compound and carbohydrate metabolism		-0.388	0	-1.097	0	-1.503	0	-0.212	0	-1.184	0
FFUJ_09871	probable Ni-binding urease accessory protein (UreG)	nitrogen, sulfur and selenium metabolism		-0.541	0	down	0	1.07	0	0	0	down	0
FFUJ_09879	probable 20S proteasome subunit Y7	proteasomal degradation (ubiquitin/proteasomal pathway)		0.015	0	-0.842	0	-1.037	0	-0.21	0	-0.117	0
FFUJ_09892	related to bromodomain protein BDF1	transcriptional control	EN	0	0	-0.255	0	0	0	0	0	0	0
FFUJ_09896	uncharacterized protein	-	EN	0	0	0	0	0	0	0	0	0	-1.04576
FFUJ_09903	probable arginosuccinate synthetase	metabolism of urea cycle, creatine and polyamines		-0.042	0	-0.548	0	0.731	0	0.346	0	-0.393	0
FFUJ_09944	probable SOD2 - superoxide dismutase (Mn) precursor, mitochondrial	heavy metal binding (Cu, Fe, Zn)		0.713	0	-0.335	0	0.272	0	-0.114	0	-1.107	0
FFUJ_09946	probable trehalose synthase	C-compound and carbohydrate metabolism		1.135	0	down	-2.60556	down	0	0.254	0	down	0
FFUJ_09962	probable 40S RIBOSOMAL PROTEIN S24	ribosome biogenesis		0.046	0	0.061	0	0.125	0	-0.229	0	0.211	0
FFUJ_09967	probable phosphomannose isomerase (manA)	C-compound and carbohydrate metabolism		-0.038	0	down	0	down	0	-0.105	0	down	0
FFUJ_09971	probable actin-like protein ACT2	actin dependent transport		-0.228	0	0	0	-0.507	0	-0.121	0	-0.83	0
FFUJ_10007	related to serine-type carboxypeptidase f precursor	protein/peptide degradation		down	-1.67792	down	-5.19155	down	0	0	0	0	-1.27505
FFUJ_10026	related to carbonic anhydrase	C-compound and carbohydrate metabolism		0.268	0	-1.733	0	-0.605	0	-0.188	0	down	0
FFUJ_10031	probable acetylglutamate kinase/N-acetyl-gamma-glutamyl-phosphate reductase precursor (ARG-6)	biosynthesis of arginine		up	0	up	1.06824	up	0	down	0	0.058	0
FFUJ_10041	probable branched-chain amino acids aminotransferase	amino acid metabolism		up	0	up	2.26431	up	2.38318	0.336	0	3.204	1.17538
FFUJ_10042	related to phosphoethanolamine cytidylyltransferase	phospholipid metabolism		0	1.21379	0	1.04348	0	1.00576	-0.264	0	up	0
FFUJ_10050	fusarin C cluster - methyltransferase	secondary metabolism		up	10.4633	0	1.49599	0	7.04529	-1.584	0	down	-2.21144
FFUJ_10051	fusarin C cluster - cytochrome P450	secondary metabolism		up	8.71414	0	2.44035	0	7.23315	down	0	down	0
FFUJ_10052	fusarin C cluster - oxidoreductase	secondary metabolism		up	9.90189	0	1.91293	0	6.31645	-1.293	0	down	-2.17887
FFUJ_10056	fusarin C cluster - translation Elongation factor	secondary metabolism		up	9.12811	0	3.33086	0	5.94482	-0.825	0	down	-1.43744
FFUJ_10057	fusarin C cluster - hydrolase	secondary metabolism		up	6.41574	0	1.62918	0	4.84739	-0.75	0	down	0
FFUJ_10058	fusarin C cluster - polyketide synthase/NRPS	metabolism of polyketides		up	9.58331	0	1.88626	0	7.21444	-0.87	0	down	-1.79817
FFUJ_10071	probable glutamate--tRNA ligase	aminoacyl-tRNA-synthetases		0.324	0	0.764	0	0.022	1.19368	-0.038	0	0.507	0
FFUJ_10072	uncharacterized protein	-		0.921	2.52958	-0.38	-3.37669	-3.696	1.06915	-0.927	0	-4.397	0
FFUJ_10197	related to OYE2 - NADPH dehydrogenase (old yellow enzyme), isoform 1	energy conversion and regeneration		-0.113	-8.56885	0.19	-6.95798	0.358	0	0.181	0	0.633	-1.06829
FFUJ_10295	related to glucan 1,3-beta-glucosidase	secondary metabolism		-0.331	0	-0.704	0	-1.191	0	0.351	0	-2.028	0
FFUJ_10296	probable adenylosuccinate lyase	purine nucleotide/nucleoside/nucleobase anabolism		1.172	0	down	0	0.262	0	-0.192	0	-1.022	0
FFUJ_10309	uncharacterized protein	-		up	6.71626	0	5.17406	0	6.43057	0.12	0	down	0
FFUJ_10393	uncharacterized protein	-		-2.247	0	0.405	0	-3.625	1.42558	0.038	0	down	1.34454
FFUJ_10418	probable potassium channel beta subunit protein	ion channels		-1.356	0	0.005	0	-0.097	0	0.703	0	-0.088	0
FFUJ_10439	uncharacterized protein	-		0	0	up	10.2878	up	6.47732	0	0	up	10.1695
FFUJ_10517	probable galactose oxidase	secondary metabolism		-2.037	-2.12241	-0.172	0	down	-2.45139	-1.12	0	down	0
FFUJ_10554	related to glyoxalase family protein	-		0	1.56649	up	5.30944	0	1.72506	0.441	0	-1.044	2.73582
FFUJ_10728	related to glycine-rich RNA-binding protein	RNA binding		down	0	-0.06	0	-0.203	0	0.453	0	0.746	1.02174
FFUJ_10745	related to E.coli D-mannonate oxidoreductase	C-compound and carbohydrate metabolism		-0.031	0	down	0	down	0	-0.203	0	down	0
FFUJ_10825	related to 2,5-diketo-D-gluconic acid reductase	sugar, glucoside, polyol and carboxylate catabolism		0.639	0	2.338	1.17702	-0.011	0	0.28	0	-0.235	0
FFUJ_10838	related to Ribosyldihydronicotinamide dehydrogenase	metabolism of vitamins, cofactors, and prosthetic groups		0.746	1.78046	-1.134	0	0	1.7146	0.056	0	-1.359	0
FFUJ_10903	probable sulfide:quinone oxidoreductase, mitochondrial precursor	nitrogen, sulfur and selenium metabolism		2.28	2.02702	-0.383	0	1.219	1.1158	-0.566	0	-1.186	0
FFUJ_10926	uncharacterized protein	-	EN	0	3.0189	0	4.02842	0	2.51813	0	0	0	0
FFUJ_11077	probable thiol-specific antioxidant	protein transport		0.897	0	-0.305	0	0.663	0	0.106	0	-1.63	0
FFUJ_11312	probable lysophospholipase (lpl)	lipid, fatty acid and isoprenoid metabolism		0.525	0	1.549	0	-0.523	0	-0.689	0	-2.481	0
FFUJ_11392	related to acid phosphatase Pho610	metabolism of vitamins, cofactors, and prosthetic groups		up	3.3307	up	2.34852	0	0	0.416	0	down	-2.87433
FFUJ_11438	probable catalase 2	catalase reaction		0.785	1.46744	-0.728	-1.77998	-3.182	0	-0.14	0	-2.528	0
FFUJ_11538	related to 20beta-hydroxysteroid dehydrogenase	C-compound and carbohydrate metabolism		down	-1.39063	down	-1.43355	down	-2.01627	0	0	0	-1.56146
FFUJ_11568	related to general amidase	nitrogen, sulfur and selenium metabolism		down	-1.22123	down	0	0.154	0	0	0	0	0
FFUJ_11654	related to sedoheptulose-1,7-bisphosphatase	sugar, glucoside, polyol and carboxylate anabolism		0	0	0	0	up	1.83633	up	0	0	0
FFUJ_11655	uncharacterized protein	-		1.106	0	-1.748	0	down	0	down	0	down	0
FFUJ_11697	uncharacterized protein	secondary metabolism		-1.033	0	-1.3	0	-0.432	0	0	0	0	1.56791
FFUJ_11706	probable catalase 2	catalase reaction		-1.415	0	-1.287	0	-1.49	-1.36366	0.231	0	down	-1.94045
FFUJ_11753	uncharacterized protein	-	EN	0	0	0	-1.11438	0	0	0	0	0	0
FFUJ_11813	related to BDH1 - stereospecific (2R, 3R)-2,3-butanediol dehydrogenase	C-compound and carbohydrate metabolism		2.824	3.30182	down	1.61128	3.853	3.78708	0.196	0	down	0
FFUJ_11814	related to dehydrogenase	secondary metabolism		0	0	0	-1.63786	0	3.31346	0	0	0	0
FFUJ_11931	uncharacterized protein	-	EN	0	0	0	1.0542	0	0	0	0	0	0
FFUJ_11986	uncharacterized protein	-		2.182	0	0	0	1.133	0	-0.136	0	-2.068	0
FFUJ_12020	polyketide synthase	metabolism of polyketides		0	0	0	0	0	0	0	0	0	0
FFUJ_12028	probable rAsp f 9 allergen	cell wall		up	0	0	0	0	0	down	0	down	0
FFUJ_12152	related to rat SNF1, Celegans unc-51, Dun1p and other protein serine kinases	phosphate metabolism	EN	0	0	0	0	0	0	0	0	0	0
FFUJ_12160	related to endonuclease/exonuclease/phosphatase family protein	-		down	0	0	0	down	0	0	0	0	0
FFUJ_12182	related to oxidoreductase related to nitroreductase	regulation of lipid, fatty acid and isoprenoid metabolism		up	1.86728	1.043	0	1.847	1.80007	-0.009	0	down	0
FFUJ_12186	probable fibrillarin (NOP1)	rRNA synthesis		-0.178	0	-0.12	0	-0.349	0	down	0	0.304	0
FFUJ_12187	probable ribosomal protein L17.e.A (cytosolic)	ribosome biogenesis		0.2	-1.04823	0.194	0	0.409	0	0.168	0	0.6	1.55259
FFUJ_12203	related to clathrin light chain	structural protein binding		0	0	0	0	0	0	0	0	0	0
FFUJ_12204	uncharacterized protein	-		0.748	0	0	0	0	0	0	0	0	0
FFUJ_12207	probable calmodulin	calcium binding		0.007	0	-0.139	0	-0.239	0	-0.076	0	-0.329	0
FFUJ_12233	probable ribosomal protein L12	ribosome biogenesis		0.607	-1.28926	-0.029	0	0.433	0	-0.103	0	0.154	1.7374
FFUJ_12234	probable SEC23	vesicular transport (Golgi network, etc.)		-0.029	0	-0.59	0	down	0	-0.107	0	-0.582	0
FFUJ_12248	probable carnitine O-acetyltransferase precursor	lipid, fatty acid and isoprenoid metabolism		0.657	0	up	0	0	0	0	0	0	0
FFUJ_12249	related to nucleosome remodeling complex subunit RSC8	DNA conformation modification (e.g. chromatin)		0	0	0	0	0	0	0	0	0	0
FFUJ_12250	probable electron transfer flavoprotein alpha chain precursor	respiration		1.376	0	2.613	0	0	0	0.067	0	-0.198	0
FFUJ_12258	probable cystathionine beta-lyase	biosynthesis of methionine	EN	down	0	-0.16	0	down	0	0	0	up	0
FFUJ_12269	probable BAR domain protein	-		-0.441	0	-1.05	0	-0.847	0	-0.363	0	down	0
FFUJ_12270	probable NADH-ubiquinone oxidoreductase	electron transport and membrane-associated energy conservation		down	0	down	0	down	0	up	0	-1.945	0
FFUJ_12280	probable heat shock protein Hsp88	protein binding		0.618	0	-0.18	0	0.228	0	-0.159	0	0.008	0
FFUJ_12281	probable FUN12 - general translation factor eIF2 homolog	translation initiation		0	0	0	0	0	0	0	0	0	0
FFUJ_12285	probable HYP2 - translation initiation factor eIF5A.1	polynucleotide degradation		0.499	0	-0.576	0	0.27	0	0.016	0	-0.205	0
FFUJ_12290	related to proteinase inhibitor PBI2	protein/peptide degradation		up	0	-0.633	0	-0.054	0	down	0	down	0
FFUJ_12292	probable chitin synthase	polysaccharide metabolism	NE	-0.562	0	-0.307	0	-0.352	0	-0.056	0	0.007	0
FFUJ_12305	probable bifunctional P-450:NADPH-P450 reductase	C-compound and carbohydrate metabolism		up	0	0.498	0	0	0	-0.39	0	down	0
FFUJ_12307	probable het-c2 protein	lipid binding		1.34	0	down	0	down	0	-0.324	0	-1.956	0
FFUJ_12312	uncharacterized protein	secondary metabolism		0	0	up	2.50631	0	0	0	0	0	2.70598
FFUJ_12367	uncharacterized protein	-	EN	0	0	0	1.95269	0	2.0293	0	0	0	2.8181
FFUJ_12376	related to dehydrogenases with different specificities (related to short-chain alcohol dehydrogenases)	secondary metabolism		down	-1.23601	down	-3.13874	down	0	0	0	0	0
FFUJ_12377	uncharacterized protein	-	EN	0	1.83572	0	0	0	0	0	0	0	0
FFUJ_12381	uncharacterized protein	-	EN	0	0	0	0	0	0	0	0	0	0
FFUJ_12390	probable RPL28 - 60S large subunit ribosomal protein L27a.e	ribosomal proteins		0.331	-1.68399	-0.157	0	0.44	0	-0.072	0	0.168	2.09264
FFUJ_12607	related to GNAT family acetyltransferase	-		0	2.15784	up	4.72557	0	1.61857	up	0	up	1.57566
FFUJ_12979	related to peptidase yuxL	protein/peptide degradation		1.052	1.51981	up	4.57664	0.091	1.52084	-0.487	0	up	3.098
FFUJ_12997	probable glucose-6-phosphate isomerase	C-compound and carbohydrate metabolism		0.939	0	-0.804	0	-0.568	0	0.291	0	-1.107	0
FFUJ_12999	probable coatomer beta` subunit	vesicular transport (Golgi network, etc.)		up	0	up	0	0	0	down	0	down	0
FFUJ_13061	related to NAD+ ADP-ribosyltransferase	protein modification	EN	0	0	0	0	0	1.28584	0	0	0	1.36098
FFUJ_13075	probable ribosomal protein L38	ribosome biogenesis		0.473	0	-0.447	0	0.876	0	0.28	0	0.627	1.35352
FFUJ_13101	related to B56-delta regulatory subunit of protein phosphatase 2A	stress response	EN	0	0	0	0	0	0	0	0	0	0
FFUJ_13114	related to TBP (TATA-binding protein) -interacting protein TIP120	transcriptional control	EN	0	0	0	0	0	0	0	0	0	0
FFUJ_13130	related to phenylcoumaran benzylic ether reductase	defense related proteins		0.858	1.13957	up	2.28059	0.662	0	0.14	0	up	0
FFUJ_13166	probable nucleoside-diphosphate kinase	modification by phosphorylation, dephosphorylation, autophosphorylation	NE	0.702	0	-0.596	0	-0.027	0	0.202	0	0.003	0
FFUJ_13179	probable chaperonin of the TCP1 ring complex	protein folding and stabilization		down	0	down	0	down	0	-0.144	0	up	0
FFUJ_13190	related to UDP-galactopyranose mutase	-		0.94	0	-1.817	0	-0.076	0	-0.182	0	-1.361	0
FFUJ_13191	related to triose phosphate/3-phosphoglycerate/phosphate translocator	C-compound and carbohydrate transport	NE	0	0	0	0	0	0	0	0	0	-1.13281
FFUJ_13192	probable 60S large subunit ribosomal protein	ribosome biogenesis		0.391	0	0.235	0	0.519	0	0.061	0	0.142	1.27967
FFUJ_13202	probable leucine--tRNA ligase, cytosolic	aminoacyl-tRNA-synthetases		0.191	0	0.622	0	0.405	0	0.244	0	0.756	0
FFUJ_13213	probable 40S ribosomal protein S5	ribosomal proteins	NE	0.001	0	-0.161	0	0.096	0	-0.15	0	0.125	1.02857
FFUJ_13214	probable ribosomal protein S25.e.c7	ribosomal proteins		0.284	0	0.185	0	0.2	0	0.532	0	0.767	1.02992
FFUJ_13215	probable ADP, ATP carrier protein (ADP/ATP translocase)	nucleotide/nucleoside/nucleobase transport		0.659	0	-0.334	0	0.574	0	-0.376	0	-0.043	0
FFUJ_13228	probable CDC10 cell division control protein 10	regulation of C-compound and carbohydrate metabolism	EN	-0.217	0	-1.498	0	-0.676	0	-0.057	0	-1.065	0
FFUJ_13230	probable ATP citrate lyase subunit 2	fatty acid metabolism		1.155	0	-1.195	0	-0.325	0	-0.176	0	-1.697	0
FFUJ_13231	probable ATP citrate lyase subunit 1	fatty acid metabolism	NE	1.103	0	-1.238	0	-0.453	0	-0.177	0	-1.711	0
FFUJ_13235	uncharacterized protein	-		0	0	0	0	0	0	0	0	0	0
FFUJ_13237	probable 26S proteasome regulatory subunit p58	cytoplasmic and nuclear protein degradation	EN	0	0	0	0	0	0	0	0	0	0
FFUJ_13242	probable TPS1 - alpha,alpha-trehalose-phosphate synthase, 56 KD subunit	C-compound and carbohydrate metabolism		0	0	0	0	0	0	up	0	0	0
FFUJ_13246	probable phosphoglyceromutase	C-compound and carbohydrate metabolism		0.148	0	-1.191	0	-0.563	0	0.083	0	-1.061	0
FFUJ_13265	related to SWI1 Component of SWI/SNF global transcription activator complex	-	EN	0	0	0	0	0	0	0	0	0	0
FFUJ_13267	probable Int-6 protein	translation initiation		0.023	0	-0.112	0	0.095	0	-0.018	0	down	0
FFUJ_13289	probable glutamate N-acetyltransferase precursor	amino acid metabolism		0	0	up	2.57712	up	0	0	0	up	2.04325
FFUJ_13290	related to translation initiation factor eIF2B, 71 kDa (delta) subunit	translation initiation		0	0	0	1.29347	0	0	0	0	0	0
FFUJ_13293	probable arginosuccinate synthetase	metabolism of urea cycle, creatine and polyamines		0	-1.1481	up	2.98625	up	0	up	0	up	4.0042
FFUJ_13300	probable phosphoprotein phosphatase 3-alpha catalytic chain	protein modification		0	0	0	0	0	0	0	0	0	0
FFUJ_13310	probable 3-isopropylmalate dehydrogenase beta	biosynthesis of leucine		1.045	0	2.318	1.39668	0.158	0	0.224	0	-0.199	0
FFUJ_13314	uncharacterized protein	-		0	1.29441	0	0	0	1.07175	0.283	0	0	0
FFUJ_13350	probable HYR1 - glutathione peroxidase	oxidative stress response		-0.599	0	-0.609	0	-0.008	0	0.204	0	-1.41	0
FFUJ_13362	probable HAD superfamily hydrolase	-		0.246	0	-0.05	0	0	0	up	0	0	0
FFUJ_13373	probable GTPase Rab7 protein	small GTPase mediated signal transduction		down	0	-0.879	0	down	0	0	0	up	0
FFUJ_13379	related to putative GTPases (G3E family)	-		up	1.50233	-0.106	0	up	2.05566	-0.108	0	0.971	0
FFUJ_13382	probable AVT3 - involved in amino acid efflux from the vacuole	amino acid/amino acid derivatives transport	EN	0	0	0	0	0	0	0	0	0	0
FFUJ_13391	probable orotidine-5`-phosphate decarboxylase Pyr-4	pyrimidine nucleotide/nucleoside/nucleobase metabolism	EN	0	0	0	0	0	0	0	0	0	0
FFUJ_13395	probable RNA splicing factor Pad-1	mRNA synthesis	EN	0	0	0	0	0	0	0	0	0	0
FFUJ_13402	probable CAP20 - virulence factor	virulence, disease factors		-2.389	0	-1.622	0	-2.074	0	-0.132	0	-1.111	0
FFUJ_13406	uncharacterized protein	sugar, glucoside, polyol and carboxylate catabolism		-0.418	1.09973	-0.718	0	-1.404	0	0.587	0	down	0
FFUJ_13421	related to EDE1 protein	endocytosis	EN	down	0	-0.051	0	0	0	0	0	0	0
FFUJ_13422	probable glutathione reductase (NADPH)	stress response		0.477	0	-0.437	0	0	0	-0.152	0	down	0
FFUJ_13445	related to 3-phosphoserine aminotransferase	biosynthesis of glycine		1.218	0	2.131	1.91266	1.278	0	0.074	0	1.481	1.06406
FFUJ_13472	probable NADH dehydrogenase (ubiquinone) 78K chain precursor	aerobic respiration		0.285	0	-0.785	0	-2.424	0	0.068	0	down	0
FFUJ_13474	related to aldo-keto reductase YPR1	secondary metabolism		0	0	1.099	1.13669	down	0	down	0	down	0
FFUJ_13479	probable heat-shock protein hsp60	protein folding and stabilization		1.182	0	0.556	0	1.317	0	0.046	0	0.346	0
FFUJ_13490	probable glyceraldehyde 3-phosphate dehydrogenase (ccg-7)	glycolysis and gluconeogenesis		1.505	0	-0.578	0	-0.136	0	0.107	0	-1.644	0
FFUJ_13498	related to SEC31 protein	ER to Golgi transport	NE	0	0	down	0	down	0	down	0	down	0
FFUJ_13500	uncharacterized protein	-		1.35	0	-0.245	0	1	0	0.221	0	-1.406	0
FFUJ_13501	probable COX12 - cytochrome-c oxidase, subunit VIB	electron transport and membrane-associated energy conservation		0	0	-0.077	0	0.871	0	0	0	0	0
FFUJ_13503	probable 40s ribosomal protein s10-b	ribosomal proteins		0.047	-1.01451	0.207	0	0.114	0	0.01	0	up	1.25435
FFUJ_13510	probable transport vesicle fusion protein SEC17	vesicular transport (Golgi network, etc.)		up	0	up	0	0	0	-0.322	0	down	0
FFUJ_13514	probable ornithine carbamoyltransferase precursor	metabolism of urea cycle, creatine and polyamines		up	0	up	2.41626	up	0	0.346	0	2.251	1.90744
FFUJ_13515	probable acetolactate synthase small subunit precursor	amino acid metabolism		up	0	up	1.76303	up	0	0.602	0	3.142	0
FFUJ_13524	probable 60s ribosomal protein l3 (rpl3)	ribosomal proteins		0.418	-1.4702	0.146	0	0.557	0	0.059	0	0.193	1.69244
FFUJ_13525	probable TPR-containing protein Mql1	fungal and other eukaryotic cell type differentiation	EN	0	0	0	0	0	0	0	0	0	0
FFUJ_13526	probable glycine hydroxymethyltransferase, cytosolic	amino acid metabolism		1.947	0	1.741	1.39648	1.04	0	0.159	0	-0.21	0
FFUJ_13536	related to carrier protein YMC1, mitochondrial	mitochondrial transport		-0.818	0	up	3.00009	up	0	0	0	up	0
FFUJ_13543	probable CCT7 - component of chaperonin-containing T-complex	protein folding and stabilization		0.128	0	0	0	up	0	0	0	0	0
FFUJ_13546	probable CBS and PB1 domain protein	-	EN	0	0	up	0	0	0	-0.317	0	-0.479	0
FFUJ_13552	related to eukaryotic translation initiation factor 3 subunit 11	translation initiation	NE	0	0	0	0	0	0	0	0	0	0
FFUJ_13565	probable xylulose-5-phosphate phosphoketolase	C-compound and carbohydrate metabolism		-0.965	0	-1.791	0	-1.106	0	0.6	0	-1.303	0
FFUJ_13574	probable NADH2 dehydrogenase (ubiquinone) 21.3K chain	electron transport and membrane-associated energy conservation		-0.904	0	down	0	down	0	down	0	down	0
FFUJ_13622	probable COPII coated vesicle component SEC24	ER to Golgi transport		down	0	down	0	down	0	-0.533	0	0	0
FFUJ_13628	related to erv1 protein, mitochondrial precursor	mitotic cell cycle and cell cycle control		0	0	0	0	0	1.30129	0	0	0	0
FFUJ_13629	probable pyruvate decarboxylase	C-compound and carbohydrate metabolism	EN	3.246	0	-2.256	0	2.028	0	0.207	0	-1.761	0
FFUJ_13634	related to COQ9 Protein required for the biosynthesis of coenzyme Q	metabolism of ubiquinone		up	0	-0.157	0	-0.006	0	-0.218	0	down	0
FFUJ_13635	related to Gbp2p	nucleic acid binding	EN	-0.467	0	-0.627	0	-0.633	0	0.009	0	-0.848	0
FFUJ_13639	probable LPD1 - dihydrolipoamide dehydrogenase precursor	tricarboxylic-acid pathway (citrate cycle, Krebs cycle, TCA cycle)		0.698	0	0.224	0	0.28	0	0.167	0	-1.198	0
FFUJ_13656	probable HTB1 - histone H2B	chromosome condensation		-0.776	0	-0.291	0	-0.128	0	-0.07	0	-0.101	0
FFUJ_13657	H2A histone H2A	chromosome condensation		-1.441	0	down	0	-0.618	0	down	0	0.205	0
FFUJ_13660	probable KGD2 - 2-oxoglutarate dehydrogenase complex E2 component	C-compound and carbohydrate metabolism		0.936	0	0.384	0	0.025	0	0.58	0	0.082	0
FFUJ_13674	probable NADH2 dehydrogenase (ubiquinone) 40K chain	electron transport and membrane-associated energy conservation		down	0	down	0	down	0	up	0	0	0
FFUJ_13675	related to 26S proteasome regulatory particle chain RPN9	cytoplasmic and nuclear protein degradation		0	0	0	0	0	0	0	0	0	0
FFUJ_13678	probable aconitase	C-compound and carbohydrate metabolism		-0.095	0	-0.179	0	0.094	0	0.077	0	-0.7	0
FFUJ_13682	related to protein kinase C inhibitor-I	nucleotide/nucleoside/nucleobase binding		0.263	0	-0.749	0	-0.46	0	-0.253	0	down	0
FFUJ_13689	related to CBS-domain protein Sds23p	mitotic cell cycle and cell cycle control	EN	0	0	0	0	0	0	0	0	0	0
FFUJ_13690	probable beta karyopherin	nuclear transport		up	0	-1.149	0	up	0	-0.624	0	0.663	0
FFUJ_13693	probable COP1 - coatomer complex alpha chain of secretory pathway vesicles	protein targeting, sorting and translocation		0.356	0	-0.517	0	0.035	0	0	0	down	0
FFUJ_13694	related to RPN12 - 26S proteasome regulatory subunit	mitotic cell cycle and cell cycle control		0	0	0	0	0	0	0	0	0	0
FFUJ_13709	probable trehalose-6-phosphate phosphatase	polysaccharide metabolism	NE	0.276	0	-0.371	0	0.166	0	0.006	0	-0.886	0
FFUJ_13710	uncharacterized protein	-	EN	0	0	0	0	0	0	0	0	0	0
FFUJ_13728	related to URE2 - nitrogen catabolite repression regulator	secondary metabolism		down	0	down	0	0.958	0	0	0	0	0
FFUJ_13745	probable heat shock protein 80	protein folding and stabilization		0.255	0	-0.241	0	0.425	0	0.127	0	0.42	0
FFUJ_13750	probable iron inhibited ABC transporter 2	ABC transporters		0.476	0	0.005	0	down	0	down	0	0.45	0
FFUJ_13752	probable beta (1-3) glucanosyltransferase gel3p	fungal and other eukaryotic cell type differentiation		0.421	0	-0.034	0	0.337	0	-0.291	0	-1.97	0
FFUJ_13760	probable atp-specific succinyl-coa synthetase alpha subunit	tricarboxylic-acid pathway (citrate cycle, Krebs cycle, TCA cycle)		0.694	0	-0.474	0	0.176	0	-0.201	0	-0.36	0
FFUJ_13787	probable manganese superoxide dismutase precursor (sod-2)	detoxification		up	4.7118	0	1.14972	0	2.10853	-0.015	0	down	-1.4208
FFUJ_13792	probable dihydroxy-acid dehydratase	amino acid metabolism		0.242	0	up	1.16532	0	0	-0.046	0	-0.273	0
FFUJ_13812	related to oxidoreductase	aerobic aromate catabolism		-0.467	0	-0.956	0	1.506	1.18055	-0.253	0	-0.474	0
FFUJ_13817	related to branch point bridging protein (MSL5)	mRNA synthesis	EN	1.216	0	-0.399	0	-0.513	0	0.219	0	-4.365	0
FFUJ_13834	probable cytosceletal binding protein	vesicular transport (Golgi network, etc.)		1.921	0	-0.23	0	0.142	0	-0.208	0	-1.226	0
FFUJ_13839	probable glutaredoxin	detoxification		down	0	down	0	down	0	0.053	0	0	0
FFUJ_13841	probable ribosomal protein l13a	ribosome biogenesis		0	-1.0005	-0.24	0	0.262	0	0.393	0	0.388	1.4333
FFUJ_13885	uncharacterized protein	-	EN	0.566	0	0.095	0	0.378	0	0.233	0	-0.682	0
FFUJ_13986	probable methylmalonate-semialdehyde dehydrogenase (acylating)	amino acid metabolism		0	0	0	0	1.043	1.25702	0	0	0	0
FFUJ_14322	uncharacterized protein	-		-0.707	0	-1.513	-1.33623	down	0	-0.841	0	down	-4.30989
FFUJ_14331	gibberellin cluster - GA4-Desaturase	secondary metabolism		down	-7.86686	down	-7.76079	down	-1.91599	-0.308	0	0	-2.76354
FFUJ_14332	gibberellin cluster - kaurenoxidase (diterpencyclase)	secondary metabolism		down	-7.70794	down	-7.23202	down	-2.49842	-0.056	0	0.011	0
FFUJ_14333	gibberellin cluster - GA14-synthase	secondary metabolism		down	-6.19575	down	-5.40112	down	-1.1272	-0.077	0	down	0
FFUJ_14334	gibberellin cluster - C20-oxidase	secondary metabolism		down	-3.16116	down	-3.02336	down	-1.66687	0.305	0	-0.27	-4.87068
FFUJ_14335	gibberellin cluster - GGPP-synthase	secondary metabolism	EN	down	-9.51941	down	-10.4844	down	-1.89201	0	0	0	-1.24939
FFUJ_14336	gibberellin cluster - kaurensynthase	secondary metabolism		down	-9.9885	down	-10.6746	down	-2.45971	0	0	0	-1.04271
FFUJ_14345	related to AAH1 - adenosine deaminase	purine nucleotide /nucleoside/nucleobase catabolism		1.776	-2.11113	up	6.95072	0.967	1.44918	0.227	0	up	8.90771
FFUJ_14418	related to phosphatidyl-ethanolamine N-methyltransferase	lipid, fatty acid and isoprenoid metabolism	EN	up	0	0.101	0	-0.01	0	-0.72	0	down	0
FFUJ_14511	probable CDP-alcohol phosphatidyltransferase	-	NE	0.058	0	down	-5.9038	-0.391	0	-1.464	0	-1.611	0
FFUJ_14512	reductase	C-compound and carbohydrate metabolism		1.08	0	down	-4.11691	-0.066	0	-1.459	0	-2	0
FFUJ_14515	related to 2-haloalkanoic acid dehalogenase	-		0	-2.33511	up	3.89687	0	0	0	0	0	5.24987
FFUJ_14527	CTP synthase	pyrimidine nucleotide/nucleoside/nucleobase metabolism		2.055	0	1.156	1.79961	0.872	0	0.324	0	-0.206	0
FFUJ_14531	phosphate transport protein	phosphate transport		up	8.05474	0	4.08087	0	2.74308	0.679	0	down	-3.39676
FFUJ_14556	related to cytosolic nonspecific dipeptidase	protein/peptide degradation	EN	0	0	0	1.35501	0	0	0	0	0	0
FFUJ_14567	related to protein carrier KAP123	protein targeting, sorting and translocation		0.616	0	-1.149	0	0.208	0	-0.097	0	0.581	0
FFUJ_14569	related to hydrolase related to dienelactone hydrolase	-		0.084	0	-0.794	0	0.097	0	-0.104	0	-1.046	0
FFUJ_14592	probable fusarubin cluster - esterase	secondary metabolism		up	0	1.098	0	0	-2.30138	down	0	down	-3.57103
FFUJ_14637	related to putative glutathione S-transferase	-		up	2.54753	0	1.03824	up	1.95453	down	0	0.149	0
FFUJ_14649	related to HNM1 - choline permease	secondary metabolism	EN	0	-7.3691	0	-3.30097	0	0	0	0	0	1.21732
FFUJ_14657	related to endo-1,3-beta-glucanase	polysaccharide metabolism		up	0	0	-1.31494	0	0	-0.27	0	down	0
FFUJ_14665	related to trans-aconitate 3-methyltransferase	S-adenosyl-methionine - homocysteine cycle		2.153	1.03864	3.412	1.25399	1.177	0	-0.58	0	-0.481	0
FFUJ_14717	uncharacterized protein	-	EN	0.924	0	down	0	down	0	0.075	0	down	0
FFUJ_14739	related to ZRT1 Zinc transporter I	heavy metal ion transport (Cu+, Fe3+, etc.)	EN	0.727	0	down	0	0.735	0	-0.114	0	-2.424	0
FFUJ_14769	related to acetyltransferase	assimilation of ammonia, metabolism of the glutamate group	EN	0	0	up	10.2185	0	5.08287	0	0	up	8.45877
FFUJ_14897	related to Ras-GTPase-activating protein binding protein 2	protein binding	EN	0	0	0	0	-0.034	0	0	0	0	0
FFUJ_14921	related to transcription factor Ask10p	transcriptional control	EN	down	0	0	0	down	0	0	0	0	-1.28907

## Sheet: b) Antagonistically regulated
S3b Table Proteins with different directed regulation in ΔAREA and ΔAREB under limiting (6 mM GLN) and sufficient (60 mM GLN) nitrogen conditions.
Differential protein and RNA quantifications between high and low nitrogen condition, the ΔAREA mutant and Wt under high and low conditions and the ΔAREB mutant and Wt under high and low nitrogen conditions.
Expression changes are depicted as log2 fold change in which positive numbers indicate up-regulation of expression under the first strain or condition. Ratios are set to 'up' or 'down' for proteins that could be detected in Wt under high or low nitrogen conditions or in the Wt or the mutants only.
Phosphorylation indicates if phosphorylated peptides were detected during measurement before (NE) or only after (EN) LiO2-enrichment of phosphorylated peptides.
				Wt 60mM - Wt 6mM		AREA 6mM - Wt 6mM		AREB 6mM - Wt 6mM		AREA 60mM - Wt 60mM		AREB 60mM - Wt 60mM
Gene Code	Gene description	Fun Cat Category	Phosphorylation	Protein fold change (log2)	RNA fold change (log2)	Protein fold change (log2)	RNA fold change (log2)	Protein fold change (log2)	RNA fold change (log2)	Protein fold change (log2)	RNA fold change (log2)	Protein fold change (log2)	RNA fold change (log2)
FFUJ_00577	related to multidrug transporter (yeast bile transporter)	ATP binding	EN	down		3.556	1.41186	down		0.077		up
FFUJ_00819	probable Alp11 homologue of tubulin-folding cofactor B	fungal and other eukaryotic cell type differentiation		-1.909	-1.32274	up		-0.718		0.103		0
FFUJ_01132	probable BRT1 protein, down-regulated by mating factor B	purin nucleotide/nucleoside/nucleobase metabolism		0.89		2.199	1.39845	down		0.338		0.535
FFUJ_01248	probable FPR3 - prolyl cis-trans isomerase	protein folding and stabilization	NE	0.234		-0.917		1.002		-0.272		1.421
FFUJ_01640	probable glutamate synthase (NADPH)	assimilation of ammonia, metabolism of the glutamate group		-2.858		0.818		-0.826		0		1.214
FFUJ_02444	related to bifunctional GTP cyclohydrolase II/3, 4-dihydroxy-2butanone-4-phosphate synthase	-	EN	down	-2.46335	down	-2.41865	1.101		0		0
FFUJ_02812	related to MAM33 - mitochondrial acidic matrix protein	aerobic respiration		1.331		-1.101		0.859		-0.395		-0.232
FFUJ_03292	probable DDR48 - heat shock protein	phosphate metabolism		0.342		-1.094		-0.397		0.819		-2.062
FFUJ_03517	probable prolidase (Xaa-Pro dipeptidase)	protein/peptide degradation		-0.214		down		-0.244		down		0.545
FFUJ_03655	probable phosphate transport protein MIR1	phosphate metabolism		up		0		0		1.121		down
FFUJ_03735	uncharacterized protein	-		0.447	2.58828	1.076		down	1.9423	-0.426		down
FFUJ_04224	related to soluble fumarate reductase (NADH)	tricarboxylic-acid pathway (citrate cycle, Krebs cycle, TCA cycle)		up		0		0	1.62981	0.62		down
FFUJ_04318	probable phosphoribosylaminoimidazole-succinocarboxamide synthase	purin nucleotide/nucleoside/nucleobase metabolism		up		up	1.496	0.361		down		0.852
FFUJ_04402	related to AHA1 - stress-regulated cochaperone	protein folding and stabilization		0.376		-0.186		up		up		-0.933
FFUJ_04513	probable multifunctional beta-oxidation protein	lipid, fatty acid and isoprenoid metabolism		down		0.897		down	-1.16383	0		0
FFUJ_04516	related to pyridoxamine-phosphate oxidase	biosynthesis of vitamins, cofactors, and prosthetic groups		0	1.66525	0		0	1.99163	up		-1.146
FFUJ_04517	probable URA2 - multifunctional pyrimidine biosynthesis protein	pyrimidine nucleotide/nucleoside/nucleobase metabolism	EN	up	1.64707	0	1.15052	0		down		1.457
FFUJ_04838	ubiquinol cytochrome c reductase 8.5 kDa subunit	-		2.303		down		2.201		down		down
FFUJ_04846	probable acyl-CoA dehydrogenase short-branched chain precursor	degradation of isoleucine		-0.078	-1.49408	0.799		-1.636		down		0	1.87568
FFUJ_04984	probable orotate phosphoribosyltransferase	pyrimidine nucleotide/nucleoside/nucleobase metabolism		0.672		down		0.79		-0.101		down
FFUJ_05549	related to Vault poly	integrin receptor signalling pathway		down		1.574	3.3965	-0.975	1.3642	up		up	2.62312
FFUJ_05849	uncharacterized protein	-	NE	1.312		down		-0.633		0.579		-3.028
FFUJ_05933	uncharacterized protein	-		0.538		1.85	1.66501	down		-0.229		down
FFUJ_06252	probable GMP synthase	purine nucleotide/nucleoside/nucleobase anabolism		0		1.319		down		-0.098		0.766
FFUJ_06331	related to cell surface protein homologous to bacterial outer membrane proteins	protein targeting, sorting and translocation		1.011		-1.599		0.515		-0.285		0.746
FFUJ_06419	uncharacterized protein	-		2.223	3.87629	1.447		-2.139	5.37949	0.722		0
FFUJ_06742	bikaverin cluster - polyketide synthase	metabolism of polyketides	EN	down	-8.29005	-1.71		1.008		0.096		up	8.82947
FFUJ_06743	bikaverin cluster - monooxygenase	secondary metabolism	EN	down	-3.30476	-1.537		0.613		down		up	3.91718
FFUJ_06744	bikaverin cluster - O-methyltransferase	secondary metabolism		down	-3.44469	-1.406		1.501		0.314		up	4.40304
FFUJ_07518	uncharacterized protein	-		-0.119		up	3.23695	-1.164		0.259		-1.49	2.19731
FFUJ_07524	probable myo-inositol 1-phosphate synthase (MIPS)	C-compound and carbohydrate metabolism		2.331		down		0.982		0.327		-2.224
FFUJ_07689	probable dihydroxy-acid dehydratase	biosynthesis of isoleucine		-0.567		-0.943		-0.411		0.518		down
FFUJ_07695	probable cytochrome-c oxidase chain IV precursor	electron transport and membrane-associated energy conservation		0.69		-0.524		0.5		-0.118		-0.949
FFUJ_07907	probable POB3 protein, that binds to DNA polymerase I	DNA synthesis and replication	NE	-0.826		up		-0.651		-0.111		0.64
FFUJ_08160	related to 3-oxoacyl-[acyl-carrier-protein] reductase	C-compound and carbohydrate metabolism		up	2.97912	up	2.25168	-1.283	-1.46889	-0.568		down	-6.31468
FFUJ_08319	probable cytochrome c	electron transport and membrane-associated energy conservation		up		0		up		0.738		down
FFUJ_08750	probable adenosylhomocysteinase (S-adenosyl-L-homocysteine hydrolase)	biosynthesis of vitamins, cofactors, and prosthetic groups		1.35		-0.647		0.811		-0.369		-1.043
FFUJ_09571	probable urate oxidase (uricase)	purine nucleotide /nucleoside/nucleobase catabolism		-0.884		down	-1.89576	2.509		-0.503		down
FFUJ_09706	related to dehydrogenases with different specificities (related to short-chain alcohol dehydrogenases)	C-compound and carbohydrate metabolism		0.277	-1.4068	-0.934		1.199		0.022		0
FFUJ_09871	probable Ni-binding urease accessory protein (UreG)	nitrogen, sulfur and selenium metabolism		-0.541		down		1.07		0		down
FFUJ_09903	probable arginosuccinate synthetase	metabolism of urea cycle, creatine and polyamines		-0.042		-0.548		0.731		0.346		-0.393
FFUJ_11312	probable lysophospholipase (lpl)	lipid, fatty acid and isoprenoid metabolism		0.525		1.549		-0.523		-0.689		-2.481
FFUJ_11813	related to BDH1 - stereospecific (2R, 3R)-2,3-butanediol dehydrogenase	C-compound and carbohydrate metabolism		2.824	3.30182	down	1.61128	3.853	3.78708	0.196		down
FFUJ_12270	probable NADH-ubiquinone oxidoreductase	electron transport and membrane-associated energy conservation		down		down		down		up		-1.945
FFUJ_13406	uncharacterized protein	sugar, glucoside, polyol and carboxylate catabolism		-0.418	1.09973	-0.718		-1.404		0.587		down
FFUJ_13474	related to aldo-keto reductase YPR1	secondary metabolism		0		1.099	1.13669	down		down		down
FFUJ_13565	probable xylulose-5-phosphate phosphoketolase	C-compound and carbohydrate metabolism		-0.965		-1.791		-1.106		0.6		-1.303
FFUJ_13629	probable pyruvate decarboxylase	C-compound and carbohydrate metabolism	EN	3.246		-2.256		2.028		0.207		-1.761
FFUJ_13690	probable beta karyopherin	nuclear transport		up		-1.149		up		-0.624		0.663
FFUJ_13728	related to URE2 - nitrogen catabolite repression regulator	secondary metabolism		down		down		0.958		0		0
FFUJ_13812	related to oxidoreductase	aerobic aromate catabolism		-0.467		-0.956		1.506	1.18055	-0.253		-0.474
FFUJ_14531	phosphate transport protein	phosphate transport		up	8.05474	0	4.08087	0	2.74308	0.679		down	-3.39676
FFUJ_14739	related to ZRT1 Zinc transporter I	heavy metal ion transport (Cu+, Fe3+, etc.)	EN	0.727		down		0.735		-0.114		-2.424

## Sheet: c) Equally regulated
S3c Table Proteins with equal directed regulation in ΔAREA and ΔAREB under limiting (6 mM GLN) and sufficient (60 mM GLN) nitrogen conditions.
Differential protein and RNA quantifications between high and low nitrogen condition, the ΔAREA mutant and Wt under high and low conditions and the ΔAREB mutant and Wt under high and low nitrogen conditions.
Expression changes are depicted as log2 fold change in which positive numbers indicate up-regulation of expression under the first strain or condition. Ratios are set to 'up' or 'down' for proteins that could be detected in Wt under high or low nitrogen conditions or in the Wt or the mutants only.
Phosphorylation indicates if phosphorylated peptides were detected during measurement before (NE) or only after (EN) LiO2-enrichment of phosphorylated peptides.
AreA regulated?' indicates if differential expression can be contributed clearly to AREA-deletion (yes: log2 fold change 20% stronger in ΔAREA compared to ΔAREB)
					Wt 60mM - Wt 6mM		AREA 6mM - Wt 6mM		AREB 6mM - Wt 6mM		AREA 60mM - Wt 60mM		AREB 60mM - Wt 60mM
Gene Code	Gene description	Fun Cat Category	Phosphorylation	AreA regulated?	Protein fold change (log2)	RNA fold change (log2)	Protein fold change (log2)	RNA fold change (log2)	Protein fold change (log2)	RNA fold change (log2)	Protein fold change (log2)	RNA fold change (log2)	Protein fold change (log2)	RNA fold change (log2)
FFUJ_00019	related to aldehyde reductase II	C-compound and carbohydrate metabolism		unclear	down		down	-1.68326	down	-1.04933	up		0
FFUJ_00115	uncharacterized protein	-		unclear	up	1.75982	0		0		down		down
FFUJ_00238	related to short-chain alcohol dehydrogenase	C-compound and carbohydrate metabolism		unclear	0		up		up		0		0
FFUJ_00348	uncharacterized protein	-		unclear	down		-1.141		down		0		0
FFUJ_00508	related to nonhistone chromosomal protein	transcriptional control	EN	unclear	-2.45		-0.758		-1.672		-0.075		0.308
FFUJ_00509	related to Het-c protein	fungal and other eukaryotic cell type differentiation		unclear	down		-1.627		down	-2.25024	0		0
FFUJ_00531	uncharacterized protein	-	EN	yes	0.572		-2.06		-1.709		-0.416		-3.167
FFUJ_00552	probable homocitrate synthase, mitochondrial precursor	biosynthesis of lysine		yes	0.565		2.77	1.07185	1.168		-0.014		1.602
FFUJ_00557	probable GTP-binding protein ypt5	protein targeting, sorting and translocation		unclear	-0.356		-0.777		-0.934		-0.351		down
FFUJ_00634	probable aldehyde dehydrogenase	defense related proteins		unclear	down	-1.46713	-1.19		down	-1.83445	up		0
FFUJ_00669	uncharacterized protein	-	NE	unclear	-4.19	-1.16962	-1.094		-2.276		0		1.95
FFUJ_00687	related to actin-like protein	mitotic cell cycle and cell cycle control		unclear	down		down		down		0		0
FFUJ_00718	related to endoplasmic reticulum 25 kDa transmembrane protein	-		unclear	up						down		down
FFUJ_00720	probable meiotic expression up-regulated protein 14	regulation of phosphate metabolism	EN	unclear	0		-0.726		-0.997		0		0
FFUJ_00853	probable saccharopine reductase	biosynthesis of lysine		yes	1.022		2.323	1.93438	1.169		0.273		1.029
FFUJ_00897	probable NHP6B - nonhistone chromosomal protein	DNA conformation modification (e.g. chromatin)	EN	unclear	down		-0.518		down		0.456		-0.643
FFUJ_00933	uncharacterized protein	-		unclear	down		-0.449		0.371		up		up
FFUJ_00947	related to F1F0-ATP synthase subunit E	anaerobic respiration		unclear	0		-0.294		0.362		down		down
FFUJ_00972	related to cystathionine gamma-synthases	metabolism of methionine		unclear	up	2.02322	up	2.52953	up	1.6566	0.314		0.894
FFUJ_00996	probable 2-dehydro-3-deoxyphosphoheptonate aldolase	metabolism of the cysteine - aromatic group		yes	1.081		2.217	1.99854	1.578		0.213		2.491	1.07248
FFUJ_01019	probable hexokinase	C-compound and carbohydrate metabolism		yes	1.292		-1.466		-0.839		0.13		-1.282
FFUJ_01074	probable chaperonin CCT4, cytosolic	protein folding and stabilization		unclear	0.4		-0.818		down		-0.037		0.394
FFUJ_01080	probable 20S proteasome subunit C1	proteasomal degradation (ubiquitin/proteasomal pathway)		unclear	-0.151		-0.587		-0.781		-0.104		-0.144
FFUJ_01197	probable dipeptidylpeptidase III	cytoplasmic and nuclear protein degradation		unclear	0.792		down		down		0.114		down
FFUJ_01237	probable dUTP pyrophosphatase	pyrimidine nucleotide/nucleoside/nucleobase metabolism		unclear	down		-0.59		down		-0.471		-2.52
FFUJ_01340	related to vacuolar ATP synthase subunit H	energy generation (e.g. ATP synthase)		unclear	down		-0.875		down		up		0.004
FFUJ_01371	uncharacterized protein	-		unclear	down		down		down		0		-0.399
FFUJ_01380	probable serine/threonine protein kinase COT-1	modification by phosphorylation, dephosphorylation, autophosphorylation	EN	unclear	0.202		1.28		1.885		0		-0.027
FFUJ_01391	probable GFA1 - glucosamine--fructose-6-phosphate transaminase	C-compound and carbohydrate metabolism	NE	yes	0.216		-1.634		-0.873		-0.44		-0.805
FFUJ_01408	probable carbamoyl-phosphate synthase (glutamine-hydrolyzing) arginine-specific large chain	biosynthesis of arginine		unclear	1.623		0.863	1.73754	0.764		0.147		2.044
FFUJ_01417	uncharacterized protein	-	NE	unclear	down	-1.66095	down	-1.17261	down		0		0
FFUJ_01420	probable F-actin capping protein beta subunit	actin cytoskeleton		unclear	down		down		down		0		0
FFUJ_01423	related to cystathionine beta-synthase	-		unclear	down		down		-0.276		up		up
FFUJ_01444	probable THS1 - threonyl tRNA synthetase, cytosolic	aminoacyl-tRNA-synthetases		yes	0.351		3.235	1.15931	0.642		0.05		1.316
FFUJ_01514	probable dynamin-related GTPase DNM1	mitochondrion	NE	unclear	-0.059		-0.937		down		-0.205		-0.014
FFUJ_01525	probable MET14 - ATP adenosine-5`-phosphosulfate 3`-phosphotransferase	nitrogen, sulfur and selenium metabolism		unclear	0.976		-0.808		-0.871		-0.384		down
FFUJ_01607	probable 1,4-Benzoquinone reductase	aerobic aromate catabolism		unclear	-0.694		-2.344	-1.30856	-2.129		0.075		-3.457
FFUJ_01612	probable FK506-binding protein (FKBP)	protein folding and stabilization		unclear	-0.188		0.154		0.003		down		down
FFUJ_01624	probable O-acetylhomoserine (thiol)-lyase	amino acid metabolism		unclear	0		0	3.65603	0	1.61075	up		up	2.83875
FFUJ_01628	probable mitochondrial substrate carrier	mitochondrion		unclear	0.286		0.54		0.156	-1.12708	-0.594		-0.768	-1.20706
FFUJ_01679	probable zinc finger protein ZPR1	protein binding		unclear	up		up	1.44118	up		-0.214		0.3	1.35677
FFUJ_01700	probable argininosuccinate lyase	biosynthesis of arginine		yes	0.195		1.803	1.3159	0.747		-0.032		1.466	1.00396
FFUJ_01718	related to DAHP synthase class II	aromate anabolism	EN	unclear	0		up	2.60642	up		0		up	2.11989
FFUJ_01719	related to P.ciliare possible apospory-associated protein	-		yes	-0.89		-1.212		-0.745		0.07		down
FFUJ_01782	probable acetylornithine aminotransferase precursor	amino acid metabolism		unclear	0		up	3.21276	up		-0.081		up	1.71451
FFUJ_01889	probable thiamine repressed nmt1 protein	pyrimidine nucleotide/nucleoside/nucleobase metabolism		unclear	4.601		0.402		2.59		-0.583		-2.118
FFUJ_02105	polyketide synthase	metabolism of polyketides		unclear	up	10.3793					down		down	-8.96009
FFUJ_02106	uncharacterized protein	-		unclear	up	7.83186					down		down	-8.05407
FFUJ_02113	probable reductase RED1	secondary metabolism		unclear	up	5.4891					down		down	-4.31778
FFUJ_02114	probable O-acetylhomoserine (thiol)-lyase	secondary metabolism		unclear	up	11.3623	0		0		down		down	-7.98648
FFUJ_02116	probable L-lactate dehydrogenase (cytochrome)	secondary metabolism		unclear	up	10.6912		3.78608		4.17571	down		down	-4.45036
FFUJ_02271	related to acid phosphatase precursor	-		unclear	down	-4.65897	down	-3.30749	down	1.45693				-1.31535
FFUJ_02318	related to RF2 protein	toxins		unclear	-1.125	-1.0346	0		up		0.582		up	2.04151
FFUJ_02453	probable SER33 - 3-phosphoglycerate dehydrogenase	biosynthesis of serine	NE	unclear	2.061	1.93153	1.426	2.34318	1.366	1.08031	0.258		0.166
FFUJ_02477	probable TPM2 - tropomyosin, isoform 2	cell growth / morphogenesis		yes	-0.241		-1.3		-0.575		0.355		-0.524
FFUJ_02568	probable cell division control protein CDC12	regulation of C-compound and carbohydrate metabolism	EN	yes	-0.928		-1.768		-1.346		0.122		-1.165
FFUJ_02582	probable succinate dehydrogenase (ubiquinone) flavoprotein precursor, mitochondrial	C-compound and carbohydrate metabolism		unclear	0.605		0.549		0.973		0.057		-0.815
FFUJ_02653	related to malate dehydrogenase (oxaloacetate-decarboxylating) (NADP+)	C-compound and carbohydrate metabolism	EN	unclear	up		0		up		-0.506		down
FFUJ_02674	probable importin-alpha export receptor	protein targeting, sorting and translocation		yes	0.282		-1.15		-0.687		-0.396		-0.05
FFUJ_02723	related to Eukaryotic translation initiation factor 3 subunit M	-		unclear	up		up		up		-0.348		0.241
FFUJ_02778	probable PYC2 Pyruvate carboxylase 2	C-compound and carbohydrate metabolism		yes	-1.659		-1.564		-0.939		-0.006		-0.065
FFUJ_02994	probable CMK1 - Ca2+/calmodulin-dependent ser/thr protein kinase type I	modification by phosphorylation, dephosphorylation, autophosphorylation		unclear	-0.058		down		down		-0.183		down
FFUJ_03021	probable valine--tRNA ligase	aminoacyl-tRNA-synthetases		unclear	up		up	1.0838	up		0.336		1.36
FFUJ_03049	probable glycogen synthase	sugar, glucoside, polyol and carboxylate catabolism	EN	unclear	down	-1.13646	down		down		0		0
FFUJ_03055	probable matrix AAA protease	protein/peptide degradation		unclear	up		-0.036		up		down		down
FFUJ_03058	probable 3-hydroxybutyryl-CoA dehydrogenase	lipid, fatty acid and isoprenoid metabolism		unclear	0.234		1.392		2.003		0.18		-0.424
FFUJ_03090	related to dnase1 protein	RNA degradation		unclear	up		up		0		down		down
FFUJ_03193	related to single-stranded DNA-binding protein	DNA synthesis and replication		yes	0		-0.851		-0.113		down		-0.555
FFUJ_03225	related to translation initiation factor eIF-3	translation initiation	EN	unclear	0.831		down		down		-0.285		down
FFUJ_03228	probable serine/threonine protein phosphatase PP1	DNA conformation modification (e.g. chromatin)		yes	-0.211		-0.67		-0.574		down		-0.538
FFUJ_03303	probable esterase D	lipid, fatty acid and isoprenoid metabolism		unclear	down		down		down		0.05		0
FFUJ_03343	probable GTP-binding protein SAR1	GTP binding	EN	unclear	-0.248		-0.755		-0.793		0.061		-0.996
FFUJ_03360	probable 2-isopropylmalalate synthase	metabolism of the pyruvate family (alanine, isoleucine, leucine, valine) and D-alanine	EN	unclear	0		up	1.87926	up		0		up	1.24076
FFUJ_03424	probable acetyl-CoA carboxylase	lipid, fatty acid and isoprenoid metabolism	NE	unclear	0.604		-0.957	-1.28556	-0.197		-0.645		-1.348
FFUJ_03433	probable arginyl-tRNA synthetase, cytosolic	aminoacyl-tRNA-synthetases		unclear	up		up	1.51858	up		-0.162		2.386	1.26426
FFUJ_03466	probable CYS4 - cystathionine beta-synthase	biosynthesis of cysteine		unclear	up	2.07685	up	1.12393	up	1.6052	-0.112		-0.412
FFUJ_03571	uncharacterized protein	-		unclear	down	1.69769	down		down		-0.279		0	-1.51881
FFUJ_04007	related to ALCOHOL DEHYDROGENASE I - ADH1	C-compound and carbohydrate metabolism		unclear	down	-2.82173	down	-1.38792	down		0		0
FFUJ_04175	probable NADH-ubiquinone oxidoreductase 30.4 kDa subunit, mitochondrial precursor	accessory proteins of electron transport and membrane-associated energy conservation		unclear	0.068		-0.557		-1.528		-0.08		down
FFUJ_04213	related to glucan 1,3-beta-glucosidase	polysaccharide metabolism		unclear	0		down		down		down		down
FFUJ_04241	probable CDC11 - septin	regulation of C-compound and carbohydrate metabolism		unclear	-0.801		-1.644		-1.382		0.138		down
FFUJ_04283	related to RPN5 - subunit of the regulatory particle of the proteasome	assembly of protein complexes		unclear	down		down		down		up
FFUJ_04333	probable t-complex-type molecular chaperone, epsilon subunit	protein folding and stabilization		unclear	-0.035		-1.424		-0.294		up		up
FFUJ_04373	uncharacterized protein	-	EN	unclear	down		down	-1.15211	down		0		up
FFUJ_04378	probable branched-chain-amino-acid transaminase	amino acid metabolism		yes	1.333	1.1902	3.684	2.23183	2.542		0.444		2.073
FFUJ_04413	probable NADH dehydrogenase (ubiquinone) 22K chain precursor	electron transport and membrane-associated energy conservation		unclear	down		down		down		0		-0.841
FFUJ_04418	uncharacterized protein	-		yes	1.348		down	-1.38131	-1.447		-0.078		down
FFUJ_04421	probable electron transfer flavoprotein beta chain	respiration		unclear	up	1.12319	up	1.30035	up		0.024		-0.019
FFUJ_04459	probable 3-isopropylmalate dehydratase	biosynthesis of leucine	NE	yes	1.468		4.753	1.84427	0.653		0.288		0.486
FFUJ_04485	probable glycogen phosphorylase	C-compound and carbohydrate metabolism	NE	unclear	-1.611		-0.714		-1.25		0.215		-0.959
FFUJ_04519	probable histidinol-phosphate transaminase	biosynthesis of histidine		unclear	up	1.33106	up	4.0997	up		0.154		2.686	2.22176
FFUJ_04555	probable cell division control protein CDC3	mitotic cell cycle and cell cycle control		yes	-1.017		-1.683		-1.326		0.165		down
FFUJ_04605	probable ADE12 - adenylosuccinate synthetase	biosynthesis of aspartate		yes	-0.143		-1.068	1.02274	-0.55		0.314		-0.52
FFUJ_04618	related to aldehyde dehydrogenase	C-compound and carbohydrate metabolism		unclear	1.022		-1.417		down	-3.05151	-0.477		down	-1.73616
FFUJ_04658	probable profilin	cytokinesis (cell division) /septum formation and hydrolysis		unclear	-0.071		-0.831		-0.701		-0.102		-1.257
FFUJ_04705	related to cell wall protein cwl1	cell wall		unclear	-1.399		-0.628		-0.841		down		down
FFUJ_04719	probable 26S proteasome regulatory particle chain	proteasomal degradation (ubiquitin/proteasomal pathway)		unclear	0		down		down		-0.142		down
FFUJ_04745	related to IST2 protein	osmotic and salt stress response		unclear	down		down		down		-0.397		0
FFUJ_04762	related to aldehyde dehydrogenase	fermentation		unclear	down		-0.247		0.258		up		up
FFUJ_04766	probable aspartate aminotransferase, cytoplasmic	metabolism of the aspartate family		unclear	-1.377		down		down		down		down
FFUJ_04786	probable acyl-coenzyme A-binding protein (diazepam binding inhibitor)	lipid, fatty acid and isoprenoid metabolism		yes	0.143		down		-0.7		down		down
FFUJ_04800	probable 4-alpha-glucanotransferase / amylo-1,6-glucosidase (glycogen-debranching enzyme)	C-compound and carbohydrate metabolism		unclear	down		down		down
FFUJ_04816	probable ubiquitin-protein ligase (E1-like (ubiquitin-activating) enzym)	modification by ubiquitination, deubiquitination		unclear	0.535		-0.68		-0.637		-0.118		-0.235
FFUJ_04838	ubiquinol cytochrome c reductase 8.5 kDa subunit	-		unclear	2.303		down		2.201		down		down
FFUJ_04893	probable ubiquinol-cytochrome-c reductase Rieske iron-sulfur protein	electron transport and membrane-associated energy conservation		unclear	1.116		0.503		0.779		0.208		-1.565
FFUJ_04894	probable tailless complex polypeptide 1 / chaperonin subunit alpha	protein folding and stabilization		unclear	0		down		down		-0.168		0.802
FFUJ_04895	probable proline-tRNA ligase	aminoacyl-tRNA-synthetases		yes	0.259	-1.07153	1.869		0.78	-1.56719	0.079		-0.003
FFUJ_04899	related to aminopeptidase	protein processing (proteolytic)		unclear	-1.145		-0.134		-0.634		down		down
FFUJ_04928	probable translation initiation factor eIF-2 alpha chain	translation initiation		unclear	0.766		0.571		0.543		0.05		0.084
FFUJ_04941	probable heat shock protein 10 (chaperonin CPN10)	protein folding and stabilization		unclear	1.281	1.19845	1.569		1.483		-0.043		-0.002
FFUJ_04947	related to brt1 protein	purin nucleotide/nucleoside/nucleobase metabolism		unclear	0	2.05426	up	5.43676	up	2.27956	0.162		up	2.89694
FFUJ_04982	probable RAB GDP-dissociation inhibitor	regulation by binding / dissociation		unclear	-0.232		-1.135		-1.001		-0.053		-1.029
FFUJ_04989	probable 20S proteasome subunit (alpha5)	proteasomal degradation (ubiquitin/proteasomal pathway)		unclear	0.111		down		down		0.313		0
FFUJ_05079	probable Snz-type pyridoxine vitamin B6 biosynthetic protein SNZ1	biosynthesis of vitamins, cofactors, and prosthetic groups		unclear	up	2.71229	up	3.66304	up	1.38951	0.126		1.713
FFUJ_05153	probable threonine synthase	biosynthesis of threonine		yes	1.223		1.696	1.82739	1.098		0.225		0.344
FFUJ_05205	related to polyadenylate-binding protein	mRNA synthesis		unclear	up		up		0		down		down
FFUJ_05331	probable GAP1 - General amino acid permease	amino acid/amino acid derivatives transport	NE	unclear	down	-2.88036	down	-2.71052	down		0		0	-1.67368
FFUJ_05549	related to Vault poly	integrin receptor signalling pathway		unclear	down		1.574	3.3965	-0.975	1.3642	up		up	2.62312
FFUJ_05601	probable NADH-ubiquinone oxidoreductase 21 kDa subunit	accessory proteins of electron transport and membrane-associated energy conservation		unclear	up		-0.943		-1.074		down		down
FFUJ_05635	related to dolichyl-phosphate-mannose-protein mannosyltransferase	C-compound and carbohydrate metabolism		unclear	down		down		down		-0.445		0
FFUJ_05652	probable ARP2/3 complex 20 kDa subunit	actin cytoskeleton		unclear	0.01		down		down		down		down
FFUJ_05683	probable cytoskeleton assembly control protein SLA2	RNA degradation		unclear	down		down		down
FFUJ_05701	probable sulfate adenylyltransferase	amino acid metabolism		unclear	1.635		1.094	1.53196	0.966		0.038		-0.174
FFUJ_05718	probable asparaginyl-tRNA-synthetase	aminoacyl-tRNA-synthetases		unclear	0.339		1.295	1.04998	1.345		0.169		1.41
FFUJ_05733	probable 2-methylcitrate dehydratase	biosynthesis of lysine		unclear	0.388		1.254		1.106		0.318		1.308
FFUJ_05823	probable 3-deoxy-D-arabino-heptulosonate 7-phosphate (DAHP) synthase isoenzyme	amino acid metabolism		yes	1.828	1.57582	2.646	2.83518	1.282		0.414		1.251
FFUJ_05840	probable glycine hydroxymethyltransferase	amino acid metabolism		unclear	up	2.6179	up	1.06907	up	2.07243	down		0
FFUJ_05849	uncharacterized protein	-	NE	yes	1.312		down		-0.633		0.579		-3.028
FFUJ_05855	related to actin cytoskeleton protein (VIP1)	-		yes	-0.471		-1.68		-1.34		0.059		-1.232
FFUJ_05951	related to hsp70 protein	protein folding and stabilization	NE	unclear	up		0		0		down		down
FFUJ_05966	probable synaptobrevin (v-SNARE) homolog	protein targeting, sorting and translocation		unclear	-0.058		0		down		down		down
FFUJ_05967	probable acetylglutamate kinase/N-acetyl-gamma-glutamyl-phosphate reductase precursor (ARG-6)	biosynthesis of arginine		unclear	down		0.649		0.825		-0.03		up	1.04801
FFUJ_05987	related to 2,4-dienoyl-CoA reductase precursor	lipid, fatty acid and isoprenoid metabolism		unclear	down		down		down		-0.339		1.134
FFUJ_06009	probable aspartate-semialdehyde dehydrogenase	biosynthesis of lysine		yes	-0.465	1.88228	1.373	2.13839	0.937	1.29423	0.275		0.186
FFUJ_06033	probable nuclear transport factor 2 (ntf-2)	nuclear transport		yes	down		-1.104		-0.635		0.121		up
FFUJ_06038	related to phenazine biosynthesis protein phzC	secondary metabolism		unclear	-0.076		-0.884		-0.784		-0.008		up
FFUJ_06053	probable MEU1 - multiple enhancer of UAS2	biosynthesis of glutamate		unclear	up		0		0		down		down
FFUJ_06068	probable alanine transaminases	amino acid metabolism		yes	0.889	-1.36655	3.106		1.285		down		0	1.69609
FFUJ_06129	probable actin-capping protein alpha-2 chain	actin dependent transport		unclear	-0.548		-1.371		-1.327		-0.259		-0.103
FFUJ_06147	related to GTPase-activating protein beta-chimerin	G-protein mediated signal transduction	EN	unclear	-0.695		-1.439		-1.636		-0.071		-0.584
FFUJ_06218	related to aspartate--tRNA ligase	aminoacyl-tRNA-synthetases		yes	0.983		2.908	1.04669	0.817		0.347		0.262
FFUJ_06236	probable 100 kDa protein P100	polynucleotide degradation		unclear	down		down		down	-1.29713	up		0
FFUJ_06246	probable casein kinase-1 hhp1	DNA repair	EN	unclear	down		down		down
FFUJ_06253	probable LAP3 - member of the GAL regulon	protein processing (proteolytic)		unclear	0.199		-1.11		-0.927		0.069		down
FFUJ_06254	probable woronin body major protein precursor	polynucleotide degradation		unclear	-0.389		-0.567		-0.799		0.135		-1.272
FFUJ_06282	probable PSA1 - mannose-1-phosphate guanyltransferase	C-compound and carbohydrate metabolism		yes	up		-1.528		-0.025		down		-1.205
FFUJ_06333	probable ABC1 transport protein	ATP binding	NE	unclear	down		down		down
FFUJ_06397	probable acetyl-CoA hydrolase	lipid, fatty acid and isoprenoid metabolism		unclear	1.413	1.25539	-0.653		-0.683		0.292		-1.795
FFUJ_06547	probable monosaccharide transporter	C-compound and carbohydrate transport		unclear	0	-8.7984	-0.627		-0.847	-2.00514	0		0	4.79079
FFUJ_06745	bikaverin cluster - transcription factor enhancer	secondary metabolism		unclear	down	-2.44853	0.069		1.32		0.519		1.676	2.65129
FFUJ_06878	related to phenazine biosynthesis protein phzC	secondary metabolism		unclear	0	3.16887	up	7.85822	up	4.86285	0		up	4.39549
FFUJ_07075	related to (VAMP)-associated protein	C-compound and carbohydrate metabolism	EN	unclear	-0.823		-1.109		-1.268		-0.285		-0.976
FFUJ_07077	related to chicken h-caldesmon, Uso1p and YKL201c	-		unclear	up		up		up		-0.198		1.241
FFUJ_07099	probable IDP1 - isocitrate dehydrogenase (NADP+), mitochondrial	C-compound and carbohydrate metabolism		yes	0.882		2.091		1.112		0.352		-0.212
FFUJ_07170	probable homoserine kinase	amino acid metabolism		unclear	down		down	1.4101	down		0		0
FFUJ_07171	probable SnodProt1 PRECURSOR	disease, virulence and defense		unclear	0.792	2.14415	0.188	-1.4869	down	1.22894	-0.987		down
FFUJ_07196	probable protein phosphatase 2C	cellular signalling	EN	unclear	-1.018		-0.515		-0.598		0.391		-0.155
FFUJ_07216	related to phytanoyl-CoA dioxygenase family protein	-		unclear	down		down		down
FFUJ_07224	probable glutamine synthetase	biosynthesis of glutamine		yes	-1.85		-3.529		0.128		-1.347		-0.558
FFUJ_07245	probable alcohol dehydrogenase (FDH1)	C-compound and carbohydrate metabolism		yes	-0.601		-0.216		-0.693		down		-0.89
FFUJ_07272	related to coatomer epsilon subunit	protein binding		unclear	up		0		0		down		down
FFUJ_07301	related to caffeoyl-coa o-methyltransferase	secondary metabolism		unclear	down	-1.55876	0.527		0.597		0		0
FFUJ_07330	related to glutamate-5-semialdehyde dehydrogenase	amino acid metabolism		unclear	up		up	1.87743	up		0.111		1.25	1.25317
FFUJ_07333	probable ketol-acid reductoisomerase (ilv-2)	biosynthesis of isoleucine		yes	1.766		2.715	2.2312	1.545		0.299		0.717
FFUJ_07361	related to sporulation-specific gene SPS2	meiosis		unclear	-1.552		-1.327		-1.492		0.229		-1.343
FFUJ_07390	probable transketolase	pentose-phosphate pathway		unclear	0.169		-0.74		-0.643		0.309		-1.48
FFUJ_07393	probable 13 kD U4/U6.U5 snRNP associate protein Snu13	mRNA synthesis		unclear	down		down		down		-0.467		1.11
FFUJ_07464	probable peroxisomal protein POX18	lipid, fatty acid and isoprenoid metabolism		unclear	down	-1.70297	down		down		0		0
FFUJ_07530	probable asparagine synthase	amino acid metabolism		yes	0.195		2.582	1.17684	0.818		0.158		1.42
FFUJ_07598	related to mRNA splicing factor	splicing	NE	unclear	-0.815		0.059		-0.38		down		down
FFUJ_07600	probable fimbrin	budding, cell polarity and filament formation	EN	unclear	-0.124		-0.65		-0.554		-0.085		-0.673
FFUJ_07609	probable 26S proteasome regulatory particle chain RPT5	proteasomal degradation (ubiquitin/proteasomal pathway)		unclear	0.438		-0.959		down		-0.246		down
FFUJ_07618	probable coatomer complex beta chain	ER to Golgi transport		unclear	0.283		down		-0.107		down		down
FFUJ_07645	related to vacuolar protein-sorting protein VPS35	protein targeting, sorting and translocation		unclear	down		-0.677		down		up		0.115
FFUJ_07764	uncharacterized protein	polysaccharide metabolism		unclear	0.445		down	-1.13682	down		0.163		down
FFUJ_07786	probable MDH1 - malate dehydrogenase precursor, mitochondrial	C-compound and carbohydrate metabolism		unclear	0.89		0.688		0.716		-0.056		-0.229
FFUJ_07793	related to isopenicillin N epimerase	secondary metabolism	NE	unclear	0.852	3.85688	up	5.71111	up	2.99474	up		up	1.54048
FFUJ_07795	probable CyPBP37 protein (protein binding to CyP41)	protein binding	NE	unclear	5.959		1.562		1.9		-0.328		-1.716
FFUJ_07802	probable NADH-ubiquinone oxidoreductase 21 kDa subunit, mitochondrial precursor	aerobic respiration		unclear	0.299		down		down		0.065		down
FFUJ_07808	related to D-ribose-5-phosphate ketol-isomerase	C-compound and carbohydrate metabolism		yes	up		-1.017		-0.804		down		down
FFUJ_07813	uncharacterized protein	-		unclear	down		-2.575	-1.98236	down	-1.23493	0		0	-1.01578
FFUJ_07825	uncharacterized protein	-	EN	unclear	-0.801		down	-3.85731	down		-0.342		down
FFUJ_07895	probable malate dehydrogenase	tricarboxylic-acid pathway (citrate cycle, Krebs cycle, TCA cycle)		unclear	-1.072		-0.575		-1.19		-0.058		-1.019
FFUJ_08013	related to putidaredoxin reductase	metal binding		unclear	0.111		down	-2.64697	down		-0.459		down
FFUJ_08160	related to 3-oxoacyl-[acyl-carrier-protein] reductase	C-compound and carbohydrate metabolism		unclear	up	2.97912	up	2.25168	-1.283	-1.46889	-0.568		down	-6.31468
FFUJ_08207	uncharacterized protein	-		unclear	-1.115		down	-1.33455	-1.028		down		down	-1.07324
FFUJ_08271	probable saccharopine dehydrogenase (NAD, L-lysine-forming)	biosynthesis of lysine		yes	0.862		2.613	1.33866	1.013		0.107		1.412	1.08039
FFUJ_08326	probable GTP-binding protein ypt1	GTP binding		unclear	-0.472		-0.765		-1.008		-0.168		-0.573
FFUJ_08372	related to Hsp90 associated co-chaperone	protein folding and stabilization		unclear	-0.434		-0.53		-0.84		-0.064		-0.453
FFUJ_08402	related to HHO1 - histone H1 protein	chromosome condensation		unclear	-1.984		-0.722		-1.676		-0.29		-1.483
FFUJ_08417	uncharacterized protein	-		yes	2.003	3.53406	up	2.84283	1.286	1.05524	0.354		up	4.23346
FFUJ_08464	probable aspartate aminotransferase, mitochondrial precursor	amino acid metabolism		yes	2.023		2.095		1.238		0.003		-0.094
FFUJ_08467	probable tryptophan synthase	biosynthesis of tryptophan		yes	1.242		1.386	1.46788	0.762		0.123		0.232
FFUJ_08473	probable adenylate kinase	nucleotide/nucleoside/nucleobase metabolism		unclear	0.998		0.827		0.746		0.055		-0.347
FFUJ_08489	probable isoleucine--tRNA ligase	aminoacyl-tRNA-synthetases		yes	0.677		1.809	1.09724	0.772		0.109		1.308
FFUJ_08560	probable protein phosphotase 2A A chain	cytokinesis (cell division) /septum formation and hydrolysis	EN	yes	-0.219		-1.435		-0.835		-0.346		-0.317
FFUJ_08667	probable G protein alpha chain	GTP binding		unclear	0		-0.625		-1.085		up		0
FFUJ_08673	probable anthranilate synthase component II	biosynthesis of tryptophan		yes	0.685		1.63	1.92034	0.775		0.368		1.219
FFUJ_08745	probable succinate dehydrogenase (ubiquinone) iron-sulfur protein precursor	C-compound and carbohydrate metabolism		unclear	1.12		0.797		1.203		-0.032		-0.635
FFUJ_08790	related to A.thaliana hyp1 protein	development of asco- basidio- or zygospore		unclear	down		-1.276		-2.023		0		0
FFUJ_08823	uncharacterized protein	-		unclear	down	-2.83905	down	-2.80726	down	-1.12645
FFUJ_08868	uncharacterized protein	-	EN	unclear	-1.123		-0.576		-1.151		0.033		down
FFUJ_08915	related to thioredoxin	electron transport		unclear	-0.247		down	-2.6773	down		-0.347		down	-1.8242
FFUJ_08947	probable endoplasmic reticulum insertion protein SEC61	protein targeting, sorting and translocation		unclear	-0.227		-0.721		-0.789		-0.41		down
FFUJ_09200	related to short-chain alcohol dehydrogenase	C-compound and carbohydrate metabolism		unclear	down	-1.69627	down		down		0		0	2.59918
FFUJ_09201	probable UGA2 - succinate semialdehyde dehydrogenase	C-compound and carbohydrate metabolism		yes	-1.868	-2.21339	-1.292		-0.674		down		0	2.67067
FFUJ_09318	related to PRO3 - delta 1-pyrroline-5-carboxylate reductase	biosynthesis of proline		unclear	-0.284		1.118	1.08912	1.597	1.07241	0.046		1.626	1.06474
FFUJ_09550	probable guanine nucleotide-binding protein beta subunit	GTP binding		unclear	down		down		down		0		0
FFUJ_09564	related to membrane protein, peroxisomal	peroxisome		unclear	down		-0.565		down		0		0
FFUJ_09571	probable urate oxidase (uricase)	purine nucleotide /nucleoside/nucleobase catabolism		unclear	-0.884		down	-1.89576	2.509		-0.503		down
FFUJ_09603	uncharacterized protein	-		unclear	up	1.50756					down		down
FFUJ_09650	probable serine-tRNA ligase, cytosolic	aminoacyl-tRNA-synthetases		yes	0.824		0.991		0.733		0.215		0.482
FFUJ_09664	uncharacterized protein	-		unclear	1.335	1.67063	down		down		-0.806		down
FFUJ_09685	probable UDP-glucose 6-dehydrogenase	polysaccharide metabolism	EN	yes	0.464		-1.737		-0.669		0.31		-1.232
FFUJ_09746	probable PENTAFUNCTIONAL AROM POLYPEPTIDE	metabolism of the cysteine - aromatic group		unclear	up		0	1.28675	0		down		down
FFUJ_09749	histone H3	transcriptional control		unclear	-1.287		down		down		down		down
FFUJ_09774	probable branching enzyme (be1)	polysaccharide metabolism		unclear	down		down		-1.164		0		0
FFUJ_09868	probable GTPase Rho	regulation of C-compound and carbohydrate metabolism		unclear	-0.388		-1.097		-1.503		-0.212		-1.184
FFUJ_09879	probable 20S proteasome subunit Y7	proteasomal degradation (ubiquitin/proteasomal pathway)		unclear	0.015		-0.842		-1.037		-0.21		-0.117
FFUJ_09946	probable trehalose synthase	C-compound and carbohydrate metabolism		unclear	1.135		down	-2.60556	down		0.254		down
FFUJ_09967	probable phosphomannose isomerase (manA)	C-compound and carbohydrate metabolism		unclear	-0.038		down		down		-0.105		down
FFUJ_10007	related to serine-type carboxypeptidase f precursor	protein/peptide degradation		unclear	down	-1.67792	down	-5.19155	down					-1.27505
FFUJ_10026	related to carbonic anhydrase	C-compound and carbohydrate metabolism		yes	0.268		-1.733		-0.605		-0.188		down
FFUJ_10031	probable acetylglutamate kinase/N-acetyl-gamma-glutamyl-phosphate reductase precursor (ARG-6)	biosynthesis of arginine		unclear	up		up	1.06824	up		down		0.058
FFUJ_10041	probable branched-chain amino acids aminotransferase	amino acid metabolism		unclear	up		up	2.26431	up	2.38318	0.336		3.204	1.17538
FFUJ_10050	fusarin C cluster - methyltransferase	secondary metabolism		unclear	up	10.4633	0	1.49599	0	7.04529	-1.584		down	-2.21144
FFUJ_10051	fusarin C cluster - cytochrome P450	secondary metabolism		unclear	up	8.71414		2.44035		7.23315	down		down
FFUJ_10052	fusarin C cluster - oxidoreductase	secondary metabolism		unclear	up	9.90189	0	1.91293	0	6.31645	-1.293		down	-2.17887
FFUJ_10056	fusarin C cluster - translation Elongation factor	secondary metabolism		unclear	up	9.12811	0	3.33086	0	5.94482	-0.825		down	-1.43744
FFUJ_10057	fusarin C cluster - hydrolase	secondary metabolism		unclear	up	6.41574	0	1.62918	0	4.84739	-0.75		down
FFUJ_10058	fusarin C cluster - polyketide synthase/NRPS	metabolism of polyketides		unclear	up	9.58331	0	1.88626	0	7.21444	-0.87		down	-1.79817
FFUJ_10072	uncharacterized protein	-		unclear	0.921	2.52958	-0.38	-3.37669	-3.696	1.06915	-0.927		-4.397
FFUJ_10295	related to glucan 1,3-beta-glucosidase	secondary metabolism		unclear	-0.331		-0.704		-1.191		0.351		-2.028
FFUJ_10439	uncharacterized protein	-		unclear	0		up	10.2878	up	6.47732	0		up	10.1695
FFUJ_10517	probable galactose oxidase	secondary metabolism		unclear	-2.037	-2.12241	-0.172		down	-2.45139	-1.12		down
FFUJ_10745	related to E.coli D-mannonate oxidoreductase	C-compound and carbohydrate metabolism		unclear	-0.031		down		down		-0.203		down
FFUJ_10903	probable sulfide:quinone oxidoreductase, mitochondrial precursor	nitrogen, sulfur and selenium metabolism		unclear	2.28	2.02702	-0.383		1.219	1.1158	-0.566		-1.186
FFUJ_11312	probable lysophospholipase (lpl)	lipid, fatty acid and isoprenoid metabolism		unclear	0.525		1.549		-0.523		-0.689		-2.481
FFUJ_11438	probable catalase 2	catalase reaction		unclear	0.785	1.46744	-0.728	-1.77998	-3.182		-0.14		-2.528
FFUJ_11538	related to 20beta-hydroxysteroid dehydrogenase	C-compound and carbohydrate metabolism		unclear	down	-1.39063	down	-1.43355	down	-2.01627				-1.56146
FFUJ_11655	uncharacterized protein	-		unclear	1.106		-1.748		down		down		down
FFUJ_11706	probable catalase 2	catalase reaction		unclear	-1.415		-1.287		-1.49	-1.36366	0.231		down	-1.94045
FFUJ_12028	probable rAsp f 9 allergen	cell wall		unclear	up						down		down
FFUJ_12182	related to oxidoreductase related to nitroreductase	regulation of lipid, fatty acid and isoprenoid metabolism		unclear	up	1.86728	1.043		1.847	1.80007	-0.009		down
FFUJ_12234	probable SEC23	vesicular transport (Golgi network, etc.)		unclear	-0.029		-0.59		down		-0.107		-0.582
FFUJ_12269	probable BAR domain protein	-		yes	-0.441		-1.05		-0.847		-0.363		down
FFUJ_12270	probable NADH-ubiquinone oxidoreductase	electron transport and membrane-associated energy conservation		unclear	down		down		down		up		-1.945
FFUJ_12290	related to proteinase inhibitor PBI2	protein/peptide degradation		unclear	up		-0.633		-0.054		down		down
FFUJ_12307	probable het-c2 protein	lipid binding		unclear	1.34		down		down		-0.324		-1.956
FFUJ_12376	related to dehydrogenases with different specificities (related to short-chain alcohol dehydrogenases)	secondary metabolism		unclear	down	-1.23601	down	-3.13874	down		0		0
FFUJ_12607	related to GNAT family acetyltransferase	-		unclear	0	2.15784	up	4.72557	0	1.61857	up		up	1.57566
FFUJ_12997	probable glucose-6-phosphate isomerase	C-compound and carbohydrate metabolism		yes	0.939		-0.804		-0.568		0.291		-1.107
FFUJ_12999	probable coatomer beta` subunit	vesicular transport (Golgi network, etc.)		unclear	up		up				down		down
FFUJ_13130	related to phenylcoumaran benzylic ether reductase	defense related proteins		yes	0.858	1.13957	up	2.28059	0.662		0.14		up
FFUJ_13179	probable chaperonin of the TCP1 ring complex	protein folding and stabilization		unclear	down		down		down		-0.144		up
FFUJ_13214	probable ribosomal protein S25.e.c7	ribosomal proteins		unclear	0.284		0.185		0.2		0.532		0.767	1.02992
FFUJ_13228	probable CDC10 cell division control protein 10	regulation of C-compound and carbohydrate metabolism	EN	yes	-0.217		-1.498		-0.676		-0.057		-1.065
FFUJ_13246	probable phosphoglyceromutase	C-compound and carbohydrate metabolism		yes	0.148		-1.191		-0.563		0.083		-1.061
FFUJ_13289	probable glutamate N-acetyltransferase precursor	amino acid metabolism		unclear	0		up	2.57712	up		0		up	2.04325
FFUJ_13293	probable arginosuccinate synthetase	metabolism of urea cycle, creatine and polyamines		unclear	0	-1.1481	up	2.98625	up		up		up	4.0042
FFUJ_13373	probable GTPase Rab7 protein	small GTPase mediated signal transduction		unclear	down		-0.879		down		0		up
FFUJ_13402	probable CAP20 - virulence factor	virulence, disease factors		unclear	-2.389		-1.622		-2.074		-0.132		-1.111
FFUJ_13406	uncharacterized protein	sugar, glucoside, polyol and carboxylate catabolism		unclear	-0.418	1.09973	-0.718		-1.404		0.587		down
FFUJ_13445	related to 3-phosphoserine aminotransferase	biosynthesis of glycine		yes	1.218		2.131	1.91266	1.278		0.074		1.481	1.06406
FFUJ_13472	probable NADH dehydrogenase (ubiquinone) 78K chain precursor	aerobic respiration		unclear	0.285		-0.785		-2.424		0.068		down
FFUJ_13474	related to aldo-keto reductase YPR1	secondary metabolism		unclear	0		1.099	1.13669	down		down		down
FFUJ_13479	probable heat-shock protein hsp60	protein folding and stabilization		unclear	1.182		0.556		1.317		0.046		0.346
FFUJ_13498	related to SEC31 protein	ER to Golgi transport	NE	unclear			down		down		down		down
FFUJ_13514	probable ornithine carbamoyltransferase precursor	metabolism of urea cycle, creatine and polyamines		unclear	up		up	2.41626	up		0.346		2.251	1.90744
FFUJ_13515	probable acetolactate synthase small subunit precursor	amino acid metabolism		unclear	up		up	1.76303	up		0.602		3.142
FFUJ_13526	probable glycine hydroxymethyltransferase, cytosolic	amino acid metabolism		yes	1.947		1.741	1.39648	1.04		0.159		-0.21
FFUJ_13536	related to carrier protein YMC1, mitochondrial	mitochondrial transport		unclear	-0.818		up	3.00009	up		0		up
FFUJ_13565	probable xylulose-5-phosphate phosphoketolase	C-compound and carbohydrate metabolism		yes	-0.965		-1.791		-1.106		0.6		-1.303
FFUJ_13574	probable NADH2 dehydrogenase (ubiquinone) 21.3K chain	electron transport and membrane-associated energy conservation		unclear	-0.904		down		down		down		down
FFUJ_13622	probable COPII coated vesicle component SEC24	ER to Golgi transport		unclear	down		down		down		-0.533		0
FFUJ_13635	related to Gbp2p	nucleic acid binding	EN	unclear	-0.467		-0.627		-0.633		0.009		-0.848
FFUJ_13657	H2A histone H2A	chromosome condensation		yes	-1.441		down		-0.618		down		0.205
FFUJ_13674	probable NADH2 dehydrogenase (ubiquinone) 40K chain	electron transport and membrane-associated energy conservation		unclear	down		down		down		up		0
FFUJ_13839	probable glutaredoxin	detoxification		unclear	down		down		down		0.053		0
FFUJ_14322	uncharacterized protein	-		unclear	-0.707		-1.513	-1.33623	down		-0.841		down	-4.30989
FFUJ_14331	gibberellin cluster - GA4-Desaturase	secondary metabolism		unclear	down	-7.86686	down	-7.76079	down	-1.91599	-0.308		0	-2.76354
FFUJ_14332	gibberellin cluster - kaurenoxidase (diterpencyclase)	secondary metabolism		unclear	down	-7.70794	down	-7.23202	down	-2.49842	-0.056		0.011
FFUJ_14333	gibberellin cluster - GA14-synthase	secondary metabolism		unclear	down	-6.19575	down	-5.40112	down	-1.1272	-0.077		down
FFUJ_14334	gibberellin cluster - C20-oxidase	secondary metabolism		unclear	down	-3.16116	down	-3.02336	down	-1.66687	0.305		-0.27	-4.87068
FFUJ_14335	gibberellin cluster - GGPP-synthase	secondary metabolism	EN	unclear	down	-9.51941	down	-10.4844	down	-1.89201				-1.24939
FFUJ_14336	gibberellin cluster - kaurensynthase	secondary metabolism		unclear	down	-9.9885	down	-10.6746	down	-2.45971				-1.04271
FFUJ_14345	related to AAH1 - adenosine deaminase	purine nucleotide /nucleoside/nucleobase catabolism		yes	1.776	-2.11113	up	6.95072	0.967	1.44918	0.227		up	8.90771
FFUJ_14418	related to phosphatidyl-ethanolamine N-methyltransferase	lipid, fatty acid and isoprenoid metabolism	EN	unclear	up		0.101		-0.01		-0.72		down
FFUJ_14511	probable CDP-alcohol phosphatidyltransferase	-	NE	unclear	0.058		down	-5.9038	-0.391		-1.464		-1.611
FFUJ_14512	reductase	C-compound and carbohydrate metabolism		unclear	1.08		down	-4.11691	-0.066		-1.459		-2
FFUJ_14527	CTP synthase	pyrimidine nucleotide/nucleoside/nucleobase metabolism		yes	2.055		1.156	1.79961	0.872		0.324		-0.206
FFUJ_14592	probable fusarubin cluster - esterase	secondary metabolism		unclear	up		1.098		0	-2.30138	down		down	-3.57103
FFUJ_14665	related to trans-aconitate 3-methyltransferase	S-adenosyl-methionine - homocysteine cycle		yes	2.153	1.03864	3.412	1.25399	1.177		-0.58		-0.481
FFUJ_14717	uncharacterized protein	-	EN	unclear	0.924		down		down		0.075		down

## Sheet: d) Correlation
S3d Table Correlation between all differential regulations on transcriptome and proteome level.
Differential protein and RNA quantifications between high and low nitrogen condition, the ΔAREA mutant and Wt under high and low conditions and the ΔAREB mutant and Wt under high and low nitrogen conditions.
Experiment	Correlation
	Coefficient (R2)	Overlap (n)
AREB 60mM - Wt 60mM	0.2125	469
AREA 6mM - Wt 6mM	0.3369	529
Wt 60mM - Wt 6mM	0.1171	529
AREB 6mM - Wt 6mM	0.0229	527
AREA 60mM - Wt 60mM	0.0447	578
