# Supplementary material for: Comparative transcriptome and proteome analysis reveals a global impact of the nitrogen regulators AreA and AreB on secondary metabolism in Fusarium fujikuroi
Source: PLoS One. 2017 Apr 25;12(4):e0176194. doi: 10.1371/journal.pone.0176194 (PMC5404775; doi:10.1371/journal.pone.0176194)
Supplement: S5 Table — (XLSX) [file pone.0176194.s005.xlsx]

## Sheet: a) area.6GLN-wt.60GLN_down
S5a Table 'FunCat' analysis of genes down-regulated in the ∆AREA deletion mutant, cultivated under limiting (6 mM Gln) nitrogen conditions.
The comparison is done to p3_p185772_Fus_fujik_v21 containing 14452 annotated genes.
To correct for multiple comparisons in multiple hypothesis testing for the 845 taxonomical allowed FunCats, we calculated the Bonferroni correction as well as the False discovery rate (FDR) control with an experiment-wide significance level alpha of 0.05. The table is sorted by the P-value.
Category	Description	abs_SET	rel_SET	genes_SET	abs_GENOME	rel_GENOME	rel_SET.rel_GENOME	P-value	FDR	Bonferroni
01.20	secondary metabolism	460	0.2245	FFUJ_03458,FFUJ_08106,FFUJ_06828,FFUJ_12515,FFUJ_10190,FFUJ_10164,FFUJ_14336,FFUJ_09249,FFUJ_10194,FFUJ_09248,FFUJ_11919,FFUJ_14335,FFUJ_13982,FFUJ_09243,FFUJ_09174,FFUJ_11805,FFUJ_02312,FFUJ_09247,FFUJ_11207,FFUJ_05387,FFUJ_10195,FFUJ_02287,FFUJ_09123,FFUJ_09242,FFUJ_09245,FFUJ_00212,FFUJ_06829,FFUJ_03368,FFUJ_09138,FFUJ_11918,FFUJ_08827,FFUJ_09246,FFUJ_14337,FFUJ_14306,FFUJ_06521,FFUJ_02077,FFU…	2126	0.143571	1.56368	1.82907e-40	1.2145e-37	1.2145e-37
01	METABOLISM	795	0.387994	FFUJ_03458,FFUJ_08106,FFUJ_06828,FFUJ_12515,FFUJ_10190,FFUJ_10164,FFUJ_14336,FFUJ_09249,FFUJ_14302,FFUJ_10194,FFUJ_09248,FFUJ_11919,FFUJ_06717,FFUJ_09191,FFUJ_14335,FFUJ_13713,FFUJ_11794,FFUJ_11622,FFUJ_09094,FFUJ_13982,FFUJ_09243,FFUJ_09174,FFUJ_11805,FFUJ_02312,FFUJ_09247,FFUJ_11207,FFUJ_05387,FFUJ_10195,FFUJ_02287,FFUJ_09123,FFUJ_09242,FFUJ_12935,FFUJ_09245,FFUJ_00212,FFUJ_06829,FFUJ_10191,FFU…	4948	0.334144	1.16116	7.37909e-23	2.44986e-20	4.89972e-20
20.03	transport facilities	213	0.103953	FFUJ_03458,FFUJ_06828,FFUJ_12515,FFUJ_10190,FFUJ_10164,FFUJ_14302,FFUJ_09191,FFUJ_13713,FFUJ_11072,FFUJ_11823,FFUJ_13982,FFUJ_11805,FFUJ_02312,FFUJ_11337,FFUJ_09247,FFUJ_12935,FFUJ_06829,FFUJ_06711,FFUJ_09246,FFUJ_03816,FFUJ_14306,FFUJ_11723,FFUJ_12459,FFUJ_10468,FFUJ_09905,FFUJ_09118,FFUJ_13134,FFUJ_11369,FFUJ_02078,FFUJ_04063,FFUJ_08074,FFUJ_13836,FFUJ_12802,FFUJ_10376,FFUJ_09254,FFUJ_00095,FFU…	953	0.0643571	1.61526	7.0941e-20	1.57016e-17	4.71048e-17
20.01	transported compounds (substrates)	345	0.168375	FFUJ_03458,FFUJ_08106,FFUJ_12515,FFUJ_10190,FFUJ_10164,FFUJ_14302,FFUJ_09191,FFUJ_13713,FFUJ_11072,FFUJ_11622,FFUJ_11823,FFUJ_13982,FFUJ_11805,FFUJ_02312,FFUJ_11337,FFUJ_09247,FFUJ_02287,FFUJ_09242,FFUJ_12935,FFUJ_00212,FFUJ_06829,FFUJ_06711,FFUJ_09246,FFUJ_03816,FFUJ_11797,FFUJ_14306,FFUJ_02077,FFUJ_11723,FFUJ_12459,FFUJ_10468,FFUJ_11071,FFUJ_09905,FFUJ_14667,FFUJ_09118,FFUJ_13134,FFUJ_04069,FFU…	1836	0.123987	1.358	2.00514e-18	3.32853e-16	1.33141e-15
20.09.18	cellular import	153	0.0746706	FFUJ_03458,FFUJ_08106,FFUJ_12515,FFUJ_10190,FFUJ_14302,FFUJ_09191,FFUJ_13713,FFUJ_11072,FFUJ_13982,FFUJ_11805,FFUJ_02312,FFUJ_12935,FFUJ_14306,FFUJ_11723,FFUJ_09905,FFUJ_09118,FFUJ_04069,FFUJ_11369,FFUJ_08074,FFUJ_13836,FFUJ_10376,FFUJ_00095,FFUJ_11624,FFUJ_01902,FFUJ_00202,FFUJ_06688,FFUJ_03598,FFUJ_02421,FFUJ_14389,FFUJ_09117,FFUJ_02047,FFUJ_01944,FFUJ_06421,FFUJ_14213,FFUJ_10948,FFUJ_11163,FFU…	629	0.042477	1.7579	6.28615e-18	8.34801e-16	4.174e-15
20.01.11	amine / polyamine transport	36	0.0175695	FFUJ_03458,FFUJ_12515,FFUJ_14302,FFUJ_09191,FFUJ_13982,FFUJ_12935,FFUJ_14306,FFUJ_11723,FFUJ_04063,FFUJ_08074,FFUJ_00095,FFUJ_02047,FFUJ_11675,FFUJ_14213,FFUJ_10307,FFUJ_11839,FFUJ_03747,FFUJ_00045,FFUJ_14583,FFUJ_13022,FFUJ_11664,FFUJ_14649,FFUJ_09694,FFUJ_06818,FFUJ_06921,FFUJ_13970,FFUJ_04867,FFUJ_12124,FFUJ_06434,FFUJ_12528,FFUJ_07035,FFUJ_12724,FFUJ_13962,FFUJ_00914,FFUJ_07549,FFUJ_05835	71	0.00479471	3.66436	2.50114e-15	2.76793e-13	1.66076e-12
20.01.07	amino acid/amino acid derivatives transport	50	0.0244021	FFUJ_03458,FFUJ_08106,FFUJ_12515,FFUJ_09191,FFUJ_13982,FFUJ_12935,FFUJ_14306,FFUJ_11723,FFUJ_09118,FFUJ_04069,FFUJ_00095,FFUJ_11624,FFUJ_01902,FFUJ_02047,FFUJ_10948,FFUJ_10307,FFUJ_11839,FFUJ_03747,FFUJ_00045,FFUJ_14583,FFUJ_06755,FFUJ_11817,FFUJ_08308,FFUJ_11132,FFUJ_13022,FFUJ_14649,FFUJ_10530,FFUJ_10835,FFUJ_09694,FFUJ_02249,FFUJ_04110,FFUJ_08080,FFUJ_02389,FFUJ_13970,FFUJ_11142,FFUJ_05331,FFU…	133	0.00898163	2.71689	4.28626e-14	4.06582e-12	2.84608e-11
20.09.18.07	non-vesicular cellular import	94	0.045876	FFUJ_08106,FFUJ_10190,FFUJ_14302,FFUJ_09191,FFUJ_13713,FFUJ_11072,FFUJ_11805,FFUJ_02312,FFUJ_12935,FFUJ_09905,FFUJ_09118,FFUJ_04069,FFUJ_08074,FFUJ_10376,FFUJ_11624,FFUJ_01902,FFUJ_00202,FFUJ_06688,FFUJ_03598,FFUJ_02421,FFUJ_14389,FFUJ_09117,FFUJ_01944,FFUJ_14213,FFUJ_10948,FFUJ_11208,FFUJ_11573,FFUJ_03661,FFUJ_05120,FFUJ_06755,FFUJ_11329,FFUJ_14621,FFUJ_03910,FFUJ_00579,FFUJ_08308,FFUJ_11132,FFU…	353	0.0238385	1.92445	6.28782e-14	5.21889e-12	4.17511e-11
32.07	detoxification	139	0.067838	FFUJ_09249,FFUJ_11823,FFUJ_06829,FFUJ_14337,FFUJ_03451,FFUJ_12459,FFUJ_14667,FFUJ_13134,FFUJ_04068,FFUJ_10198,FFUJ_02078,FFUJ_04063,FFUJ_12802,FFUJ_06115,FFUJ_09233,FFUJ_10404,FFUJ_14825,FFUJ_05810,FFUJ_12847,FFUJ_02216,FFUJ_11788,FFUJ_08217,FFUJ_12957,FFUJ_09251,FFUJ_10770,FFUJ_10688,FFUJ_04209,FFUJ_10180,FFUJ_04027,FFUJ_02281,FFUJ_14390,FFUJ_06261,FFUJ_14394,FFUJ_10711,FFUJ_09390,FFUJ_09188,FFU…	621	0.0419368	1.61762	2.55526e-13	1.88522e-11	1.69669e-10
99	UNCLASSIFIED PROTEINS	976	0.47633	FFUJ_06691,FFUJ_10196,FFUJ_08824,FFUJ_02087,FFUJ_04902,FFUJ_06690,FFUJ_14303,FFUJ_06762,FFUJ_09148,FFUJ_14304,FFUJ_11184,FFUJ_10192,FFUJ_00022,FFUJ_14810,FFUJ_06777,FFUJ_14391,FFUJ_06778,FFUJ_08079,FFUJ_01109,FFUJ_06780,FFUJ_03542,FFUJ_08826,FFUJ_10119,FFUJ_05179,FFUJ_07740,FFUJ_00423,FFUJ_10600,FFUJ_01143,FFUJ_11790,FFUJ_06478,FFUJ_09374,FFUJ_12956,FFUJ_12859,FFUJ_09285,FFUJ_05548,FFUJ_12803,FFU…	6799	0.459144	1.03743	5.56704e-13	3.69651e-11	3.69651e-10
20	CELLULAR TRANSPORT, TRANSPORT FACILITIES AND TRANSPORT ROUTES	376	0.183504	FFUJ_03458,FFUJ_08106,FFUJ_06828,FFUJ_12515,FFUJ_10190,FFUJ_10164,FFUJ_14302,FFUJ_09191,FFUJ_13713,FFUJ_11072,FFUJ_11622,FFUJ_11823,FFUJ_13982,FFUJ_11805,FFUJ_02312,FFUJ_11337,FFUJ_09247,FFUJ_02287,FFUJ_09242,FFUJ_12935,FFUJ_00212,FFUJ_06829,FFUJ_06711,FFUJ_09246,FFUJ_03816,FFUJ_11797,FFUJ_14306,FFUJ_02077,FFUJ_11723,FFUJ_12459,FFUJ_10468,FFUJ_11071,FFUJ_09905,FFUJ_14667,FFUJ_09118,FFUJ_13134,FFU…	2263	0.152823	1.20076	1.15185e-11	6.95299e-10	7.64829e-09
32.05	disease, virulence and defense	119	0.0580771	FFUJ_06828,FFUJ_10164,FFUJ_07427,FFUJ_14337,FFUJ_12459,FFUJ_14648,FFUJ_05445,FFUJ_09241,FFUJ_09254,FFUJ_11941,FFUJ_10404,FFUJ_06260,FFUJ_07031,FFUJ_12847,FFUJ_00044,FFUJ_09357,FFUJ_10180,FFUJ_04027,FFUJ_09250,FFUJ_06111,FFUJ_06261,FFUJ_11816,FFUJ_10711,FFUJ_11920,FFUJ_09188,FFUJ_10891,FFUJ_11664,FFUJ_08168,FFUJ_04028,FFUJ_14393,FFUJ_12432,FFUJ_14685,FFUJ_06444,FFUJ_11292,FFUJ_10660,FFUJ_12143,FFU…	544	0.0367369	1.58089	6.761e-11	3.74109e-09	4.4893e-08
20.01.26	neurotransmitter transport	24	0.011713	FFUJ_03458,FFUJ_12515,FFUJ_13982,FFUJ_14306,FFUJ_11723,FFUJ_00095,FFUJ_02047,FFUJ_10307,FFUJ_11839,FFUJ_03747,FFUJ_00045,FFUJ_14583,FFUJ_13022,FFUJ_09120,FFUJ_14649,FFUJ_09694,FFUJ_13970,FFUJ_09235,FFUJ_12124,FFUJ_06434,FFUJ_12528,FFUJ_07889,FFUJ_12724,FFUJ_05835	54	0.00364668	3.21197	3.42771e-09	1.75077e-07	2.276e-06
20.01.23	allantoin and allantoate transport	36	0.0175695	FFUJ_10190,FFUJ_14302,FFUJ_09191,FFUJ_11072,FFUJ_12935,FFUJ_09905,FFUJ_08074,FFUJ_10376,FFUJ_03598,FFUJ_14389,FFUJ_01944,FFUJ_14213,FFUJ_05120,FFUJ_06755,FFUJ_03910,FFUJ_03563,FFUJ_00288,FFUJ_12131,FFUJ_14033,FFUJ_00058,FFUJ_00040,FFUJ_06609,FFUJ_13818,FFUJ_04867,FFUJ_11057,FFUJ_02193,FFUJ_00141,FFUJ_12076,FFUJ_03873,FFUJ_07731,FFUJ_01883,FFUJ_09196,FFUJ_11224,FFUJ_12975,FFUJ_09333,FFUJ_14820	109	0.00736089	2.38688	9.03594e-09	4.28562e-07	5.99986e-06
20.01.27	drug/toxin transport	57	0.0278184	FFUJ_11823,FFUJ_06829,FFUJ_12459,FFUJ_13134,FFUJ_02078,FFUJ_04063,FFUJ_12802,FFUJ_10404,FFUJ_07031,FFUJ_12957,FFUJ_10770,FFUJ_10180,FFUJ_06261,FFUJ_10711,FFUJ_09188,FFUJ_11664,FFUJ_06444,FFUJ_11292,FFUJ_06520,FFUJ_14263,FFUJ_10047,FFUJ_06818,FFUJ_10065,FFUJ_06133,FFUJ_12476,FFUJ_01607,FFUJ_05515,FFUJ_11445,FFUJ_02574,FFUJ_13626,FFUJ_14582,FFUJ_07742,FFUJ_07035,FFUJ_05457,FFUJ_04559,FFUJ_02269,FFU…	218	0.0147218	1.88961	1.12532e-08	4.98141e-07	7.47211e-06
32.07.05	detoxification by export	50	0.0244021	FFUJ_11823,FFUJ_06829,FFUJ_12459,FFUJ_13134,FFUJ_02078,FFUJ_04063,FFUJ_12802,FFUJ_10404,FFUJ_12957,FFUJ_10770,FFUJ_10180,FFUJ_06261,FFUJ_10711,FFUJ_09188,FFUJ_11664,FFUJ_06444,FFUJ_11292,FFUJ_06520,FFUJ_14263,FFUJ_10047,FFUJ_06818,FFUJ_10065,FFUJ_06133,FFUJ_12476,FFUJ_05515,FFUJ_11445,FFUJ_02574,FFUJ_13626,FFUJ_14582,FFUJ_07742,FFUJ_07035,FFUJ_05457,FFUJ_04559,FFUJ_08661,FFUJ_02269,FFUJ_13962,FFU…	181	0.0122231	1.99639	1.28003e-08	5.31213e-07	8.4994e-06
20.01.03	C-compound and carbohydrate transport	87	0.0424597	FFUJ_03458,FFUJ_12515,FFUJ_10164,FFUJ_13713,FFUJ_13982,FFUJ_02312,FFUJ_09247,FFUJ_06711,FFUJ_14306,FFUJ_11723,FFUJ_09905,FFUJ_10376,FFUJ_00095,FFUJ_00202,FFUJ_06688,FFUJ_09117,FFUJ_02047,FFUJ_11675,FFUJ_10307,FFUJ_11839,FFUJ_03747,FFUJ_00045,FFUJ_14583,FFUJ_11208,FFUJ_11573,FFUJ_03661,FFUJ_05120,FFUJ_10180,FFUJ_11329,FFUJ_14621,FFUJ_03910,FFUJ_06111,FFUJ_00579,FFUJ_11920,FFUJ_13022,FFUJ_10891,FFU…	398	0.0268774	1.57976	2.64251e-08	1.03213e-06	1.75462e-05
20.01.13	lipid/fatty acid transport	45	0.0219619	FFUJ_03458,FFUJ_08106,FFUJ_12515,FFUJ_13713,FFUJ_13982,FFUJ_09246,FFUJ_14306,FFUJ_11723,FFUJ_04069,FFUJ_09252,FFUJ_00095,FFUJ_08266,FFUJ_05810,FFUJ_02047,FFUJ_06421,FFUJ_10948,FFUJ_10307,FFUJ_11839,FFUJ_03747,FFUJ_00045,FFUJ_14583,FFUJ_11132,FFUJ_13022,FFUJ_11292,FFUJ_14649,FFUJ_07428,FFUJ_04110,FFUJ_13970,FFUJ_05515,FFUJ_14264,FFUJ_04206,FFUJ_12124,FFUJ_13865,FFUJ_14330,FFUJ_06434,FFUJ_05457,FFU…	164	0.0110751	1.983	8.36282e-08	3.08495e-06	5.55291e-05
20.01.25	vitamine/cofactor transport	35	0.0170815	FFUJ_08106,FFUJ_10190,FFUJ_14306,FFUJ_09905,FFUJ_04069,FFUJ_08074,FFUJ_10376,FFUJ_03598,FFUJ_14389,FFUJ_14213,FFUJ_03747,FFUJ_05120,FFUJ_06755,FFUJ_03910,FFUJ_11132,FFUJ_03563,FFUJ_12131,FFUJ_14033,FFUJ_04110,FFUJ_00058,FFUJ_00040,FFUJ_13970,FFUJ_13818,FFUJ_06497,FFUJ_00141,FFUJ_10451,FFUJ_12076,FFUJ_14571,FFUJ_03873,FFUJ_01220,FFUJ_01883,FFUJ_11084,FFUJ_09196,FFUJ_14760,FFUJ_12975	116	0.0078336	2.18054	1.85165e-07	6.47102e-06	0.000122949
32	CELL RESCUE, DEFENSE AND VIRULENCE	259	0.126403	FFUJ_08106,FFUJ_06828,FFUJ_10164,FFUJ_09249,FFUJ_11794,FFUJ_11823,FFUJ_07427,FFUJ_06829,FFUJ_14337,FFUJ_03451,FFUJ_12459,FFUJ_14648,FFUJ_14667,FFUJ_13134,FFUJ_05445,FFUJ_04069,FFUJ_04068,FFUJ_10198,FFUJ_09241,FFUJ_02078,FFUJ_04063,FFUJ_02248,FFUJ_12802,FFUJ_06115,FFUJ_09254,FFUJ_11941,FFUJ_09233,FFUJ_10404,FFUJ_14825,FFUJ_05810,FFUJ_06260,FFUJ_08013,FFUJ_07031,FFUJ_12847,FFUJ_02216,FFUJ_11788,FFU…	1602	0.108185	1.1684	3.81128e-07	1.26535e-05	0.000253069
01.02	nitrogen, sulfur and selenium metabolism	81	0.0395315	FFUJ_10194,FFUJ_06717,FFUJ_11622,FFUJ_09094,FFUJ_09138,FFUJ_14666,FFUJ_11797,FFUJ_06521,FFUJ_12801,FFUJ_10468,FFUJ_06115,FFUJ_08013,FFUJ_10197,FFUJ_05398,FFUJ_11074,FFUJ_14214,FFUJ_04390,FFUJ_13135,FFUJ_04027,FFUJ_11571,FFUJ_11820,FFUJ_12277,FFUJ_01882,FFUJ_10769,FFUJ_09562,FFUJ_11837,FFUJ_06887,FFUJ_13708,FFUJ_03660,FFUJ_06522,FFUJ_14395,FFUJ_02267,FFUJ_14684,FFUJ_02467,FFUJ_14691,FFUJ_06099,FFU…	385	0.0259995	1.52047	4.31204e-07	1.33786e-05	0.000286319
32.05.03	defense related proteins	29	0.0141532	FFUJ_14337,FFUJ_14648,FFUJ_12847,FFUJ_04027,FFUJ_14393,FFUJ_12143,FFUJ_12480,FFUJ_03998,FFUJ_00196,FFUJ_09062,FFUJ_10563,FFUJ_10934,FFUJ_14317,FFUJ_06580,FFUJ_04576,FFUJ_14332,FFUJ_13863,FFUJ_09635,FFUJ_02243,FFUJ_01819,FFUJ_14333,FFUJ_02154,FFUJ_10746,FFUJ_12634,FFUJ_09296,FFUJ_02201,FFUJ_08065,FFUJ_02195,FFUJ_14334	90	0.0060778	2.32868	4.43266e-07	1.33786e-05	0.000294329
20.09	transport routes	229	0.111762	FFUJ_03458,FFUJ_08106,FFUJ_12515,FFUJ_10190,FFUJ_14302,FFUJ_09191,FFUJ_13713,FFUJ_11072,FFUJ_13982,FFUJ_11805,FFUJ_02312,FFUJ_11337,FFUJ_09247,FFUJ_12935,FFUJ_06829,FFUJ_03816,FFUJ_14306,FFUJ_11723,FFUJ_12459,FFUJ_09905,FFUJ_09118,FFUJ_13134,FFUJ_04069,FFUJ_11369,FFUJ_02078,FFUJ_08074,FFUJ_13836,FFUJ_12802,FFUJ_10376,FFUJ_00095,FFUJ_11624,FFUJ_01902,FFUJ_00202,FFUJ_06688,FFUJ_03598,FFUJ_10404,FFU…	1395	0.0942058	1.18636	6.12451e-07	1.76812e-05	0.000406667
01.06.06.07	diterpenes metabolism	6	0.00292826	FFUJ_14336,FFUJ_03998,FFUJ_04576,FFUJ_13863,FFUJ_14846,FFUJ_06429	6	0.000405186	7.22694	3.2046e-06	8.86607e-05	0.00212786
32.05.05	virulence, disease factors	48	0.0234261	FFUJ_10164,FFUJ_07427,FFUJ_05445,FFUJ_09241,FFUJ_11941,FFUJ_06260,FFUJ_00044,FFUJ_09357,FFUJ_09250,FFUJ_06111,FFUJ_11920,FFUJ_10891,FFUJ_04028,FFUJ_14685,FFUJ_11840,FFUJ_11838,FFUJ_03806,FFUJ_10450,FFUJ_03824,FFUJ_14684,FFUJ_11756,FFUJ_10740,FFUJ_03988,FFUJ_10879,FFUJ_09069,FFUJ_11234,FFUJ_11347,FFUJ_04749,FFUJ_07484,FFUJ_10581,FFUJ_07035,FFUJ_12663,FFUJ_04559,FFUJ_06553,FFUJ_06435,FFUJ_11018,FFU…	213	0.0143841	1.62861	1.45277e-05	0.000385857	0.00964641
01.20.17.03	metabolism of amines	18	0.00878477	FFUJ_09174,FFUJ_02287,FFUJ_00212,FFUJ_11619,FFUJ_06712,FFUJ_06689,FFUJ_03736,FFUJ_13976,FFUJ_14650,FFUJ_02046,FFUJ_14369,FFUJ_09299,FFUJ_00146,FFUJ_10449,FFUJ_14102,FFUJ_03819,FFUJ_09232,FFUJ_10878	53	0.00357915	2.45443	2.98512e-05	0.000762354	0.0198212
20.03.25	ABC transporters	29	0.0141532	FFUJ_06828,FFUJ_12459,FFUJ_09254,FFUJ_10404,FFUJ_07031,FFUJ_09188,FFUJ_06444,FFUJ_11292,FFUJ_06987,FFUJ_10047,FFUJ_05515,FFUJ_11445,FFUJ_02247,FFUJ_02574,FFUJ_05481,FFUJ_13626,FFUJ_05054,FFUJ_05457,FFUJ_08661,FFUJ_14680,FFUJ_14693,FFUJ_03633,FFUJ_06461,FFUJ_09294,FFUJ_00004,FFUJ_05045,FFUJ_11646,FFUJ_10795,FFUJ_02348	110	0.00742842	1.90528	3.6162e-05	0.000870906	0.0240116
16.21	complex cofactor/cosubstrate/vitamine binding	104	0.0507565	FFUJ_11622,FFUJ_09243,FFUJ_02287,FFUJ_00212,FFUJ_14666,FFUJ_14337,FFUJ_03451,FFUJ_11071,FFUJ_14667,FFUJ_06689,FFUJ_04469,FFUJ_08013,FFUJ_10197,FFUJ_13976,FFUJ_02656,FFUJ_02216,FFUJ_09187,FFUJ_09251,FFUJ_11074,FFUJ_04209,FFUJ_13135,FFUJ_14325,FFUJ_08615,FFUJ_12277,FFUJ_11358,FFUJ_12432,FFUJ_02046,FFUJ_06946,FFUJ_06774,FFUJ_09299,FFUJ_12143,FFUJ_12403,FFUJ_06987,FFUJ_10401,FFUJ_08109,FFUJ_06114,FFU…	585	0.0395057	1.28479	3.6725e-05	0.000870906	0.0243854
01.06	lipid, fatty acid and isoprenoid metabolism	161	0.0785749	FFUJ_08106,FFUJ_14336,FFUJ_10194,FFUJ_09248,FFUJ_14335,FFUJ_13713,FFUJ_09242,FFUJ_09138,FFUJ_09246,FFUJ_06521,FFUJ_12801,FFUJ_04069,FFUJ_06899,FFUJ_04068,FFUJ_10198,FFUJ_02248,FFUJ_09252,FFUJ_09233,FFUJ_14825,FFUJ_03369,FFUJ_08217,FFUJ_09251,FFUJ_04209,FFUJ_14392,FFUJ_13135,FFUJ_07325,FFUJ_14390,FFUJ_11132,FFUJ_12277,FFUJ_09253,FFUJ_10908,FFUJ_14023,FFUJ_12432,FFUJ_02192,FFUJ_03686,FFUJ_10769,FFU…	1001	0.0675986	1.16237	9.32848e-05	0.0021359	0.0619411
20.09.16	cellular export and secretion	61	0.0297706	FFUJ_13713,FFUJ_11337,FFUJ_06829,FFUJ_03816,FFUJ_12459,FFUJ_09118,FFUJ_13134,FFUJ_02078,FFUJ_12802,FFUJ_11624,FFUJ_10404,FFUJ_12957,FFUJ_10770,FFUJ_10180,FFUJ_06261,FFUJ_10711,FFUJ_09188,FFUJ_11664,FFUJ_06444,FFUJ_03390,FFUJ_06520,FFUJ_14263,FFUJ_06522,FFUJ_06818,FFUJ_10065,FFUJ_06133,FFUJ_12476,FFUJ_05515,FFUJ_11117,FFUJ_11445,FFUJ_05331,FFUJ_14330,FFUJ_02574,FFUJ_13626,FFUJ_07742,FFUJ_04559,FFU…	314	0.0212048	1.40396	0.000128873	0.00285239	0.0855718
32.07.01	detoxification involving cytochrome P450	25	0.0122011	FFUJ_14337,FFUJ_06115,FFUJ_12847,FFUJ_09251,FFUJ_10688,FFUJ_04209,FFUJ_04027,FFUJ_01882,FFUJ_11837,FFUJ_06114,FFUJ_11921,FFUJ_03998,FFUJ_06809,FFUJ_13863,FFUJ_10183,FFUJ_05865,FFUJ_14846,FFUJ_06590,FFUJ_14155,FFUJ_09929,FFUJ_02154,FFUJ_12634,FFUJ_06429,FFUJ_08065,FFUJ_10907	99	0.00668558	1.82498	0.000253115	0.00525214	0.168068
01.05	C-compound and carbohydrate metabolism	281	0.13714	FFUJ_09249,FFUJ_13713,FFUJ_11622,FFUJ_09243,FFUJ_09247,FFUJ_10195,FFUJ_09123,FFUJ_09242,FFUJ_00212,FFUJ_10191,FFUJ_03368,FFUJ_02077,FFUJ_03452,FFUJ_11071,FFUJ_06446,FFUJ_14648,FFUJ_10198,FFUJ_09190,FFUJ_06782,FFUJ_02248,FFUJ_06781,FFUJ_11941,FFUJ_11623,FFUJ_06689,FFUJ_09233,FFUJ_04469,FFUJ_14825,FFUJ_14328,FFUJ_09117,FFUJ_12847,FFUJ_11788,FFUJ_07009,FFUJ_05398,FFUJ_06693,FFUJ_11074,FFUJ_14815,FFU…	1914	0.129254	1.06101	0.000252499	0.00525214	0.167659
01.06.06	isoprenoid metabolism	41	0.0200098	FFUJ_14336,FFUJ_09248,FFUJ_14335,FFUJ_09251,FFUJ_04209,FFUJ_12277,FFUJ_10908,FFUJ_10401,FFUJ_06114,FFUJ_03998,FFUJ_08121,FFUJ_14301,FFUJ_12454,FFUJ_10251,FFUJ_00076,FFUJ_14317,FFUJ_13701,FFUJ_02317,FFUJ_13078,FFUJ_04576,FFUJ_13863,FFUJ_14783,FFUJ_14513,FFUJ_10510,FFUJ_09682,FFUJ_10189,FFUJ_08172,FFUJ_07395,FFUJ_08924,FFUJ_11019,FFUJ_14846,FFUJ_05900,FFUJ_14522,FFUJ_06590,FFUJ_10645,FFUJ_12800,FFU…	195	0.0131686	1.51951	0.000292374	0.00588291	0.194136
20.01.17	nucleotide/nucleoside/nucleobase transport	12	0.00585652	FFUJ_14302,FFUJ_09191,FFUJ_12935,FFUJ_08074,FFUJ_02421,FFUJ_14213,FFUJ_11163,FFUJ_06755,FFUJ_06921,FFUJ_04867,FFUJ_10451,FFUJ_01220	33	0.00222853	2.62798	0.000304944	0.00595537	0.202483
01.20.17	metabolism of secondary products derived from primary amino acids	26	0.0126891	FFUJ_09174,FFUJ_02287,FFUJ_00212,FFUJ_11619,FFUJ_14648,FFUJ_06712,FFUJ_06689,FFUJ_03736,FFUJ_13976,FFUJ_02656,FFUJ_14650,FFUJ_02046,FFUJ_14369,FFUJ_09299,FFUJ_14317,FFUJ_00146,FFUJ_10449,FFUJ_09635,FFUJ_05340,FFUJ_01772,FFUJ_14102,FFUJ_10896,FFUJ_03819,FFUJ_09232,FFUJ_10878,FFUJ_14675	112	0.00756348	1.67768	0.000780233	0.0148021	0.518075
20.09.16.01	Type I protein secretion system (ABC-type transport systems)	13	0.00634456	FFUJ_12459,FFUJ_09188,FFUJ_06444,FFUJ_05515,FFUJ_11445,FFUJ_02574,FFUJ_13626,FFUJ_14693,FFUJ_09294,FFUJ_00004,FFUJ_05045,FFUJ_11646,FFUJ_10795	42	0.0028363	2.23691	0.00102368	0.0185742	0.679721
20.01.01	ion transport	61	0.0297706	FFUJ_11072,FFUJ_11805,FFUJ_09247,FFUJ_06711,FFUJ_09118,FFUJ_11369,FFUJ_13836,FFUJ_11624,FFUJ_07031,FFUJ_01944,FFUJ_11675,FFUJ_06421,FFUJ_11788,FFUJ_09120,FFUJ_03182,FFUJ_14864,FFUJ_11292,FFUJ_05413,FFUJ_00543,FFUJ_08851,FFUJ_06921,FFUJ_03847,FFUJ_05515,FFUJ_06298,FFUJ_09235,FFUJ_09624,FFUJ_00934,FFUJ_05331,FFUJ_04803,FFUJ_09396,FFUJ_01144,FFUJ_06497,FFUJ_14553,FFUJ_03499,FFUJ_13568,FFUJ_06504,FFU…	339	0.022893	1.30042	0.00103501	0.0185742	0.687245
16.21.03	molybdopterin binding	5	0.00244021	FFUJ_14666,FFUJ_12277,FFUJ_14513,FFUJ_06561,FFUJ_02416	8	0.000540249	4.51684	0.00107589	0.0187998	0.714392
01.01.09.02.02	degradation of serine	6	0.00292826	FFUJ_11622,FFUJ_14666,FFUJ_12277,FFUJ_10653,FFUJ_14513,FFUJ_02416	12	0.000810373	3.61347	0.00153946	0.0262102	1
16.21.07	NAD/NADP binding	52	0.0253782	FFUJ_09243,FFUJ_11071,FFUJ_14667,FFUJ_06689,FFUJ_04469,FFUJ_02216,FFUJ_04209,FFUJ_12277,FFUJ_11358,FFUJ_12432,FFUJ_06946,FFUJ_06774,FFUJ_12143,FFUJ_06987,FFUJ_10401,FFUJ_08109,FFUJ_06114,FFUJ_00427,FFUJ_00196,FFUJ_10851,FFUJ_06546,FFUJ_00076,FFUJ_11795,FFUJ_14317,FFUJ_10449,FFUJ_11233,FFUJ_02247,FFUJ_08100,FFUJ_08959,FFUJ_05989,FFUJ_00214,FFUJ_14512,FFUJ_05788,FFUJ_14513,FFUJ_03892,FFUJ_09350,FFU…	284	0.0191788	1.32324	0.00158331	0.026283	1
20.01.15	electron transport	76	0.0370913	FFUJ_11622,FFUJ_02287,FFUJ_09242,FFUJ_00212,FFUJ_11797,FFUJ_02077,FFUJ_11071,FFUJ_14667,FFUJ_06115,FFUJ_06689,FFUJ_14328,FFUJ_10197,FFUJ_13976,FFUJ_02216,FFUJ_03369,FFUJ_09187,FFUJ_09251,FFUJ_05398,FFUJ_04209,FFUJ_04027,FFUJ_11571,FFUJ_12277,FFUJ_11645,FFUJ_02046,FFUJ_02192,FFUJ_09299,FFUJ_12143,FFUJ_12403,FFUJ_11837,FFUJ_06114,FFUJ_08915,FFUJ_00196,FFUJ_14395,FFUJ_11846,FFUJ_11438,FFUJ_01607,FFU…	453	0.0305916	1.21247	0.00210723	0.0341269	1
01.05.06	C-2 compound and organic acid metabolism	15	0.00732064	FFUJ_14648,FFUJ_07325,FFUJ_12143,FFUJ_00196,FFUJ_11821,FFUJ_10810,FFUJ_12325,FFUJ_14317,FFUJ_10384,FFUJ_09635,FFUJ_04007,FFUJ_10799,FFUJ_03596,FFUJ_11440,FFUJ_09225	56	0.00378174	1.93579	0.00222911	0.034585	1
34.01.01	homeostasis of cations	54	0.0263543	FFUJ_11805,FFUJ_09118,FFUJ_13836,FFUJ_11624,FFUJ_11675,FFUJ_11788,FFUJ_09120,FFUJ_03182,FFUJ_11292,FFUJ_01647,FFUJ_06987,FFUJ_11657,FFUJ_00543,FFUJ_08851,FFUJ_06921,FFUJ_03847,FFUJ_05515,FFUJ_06298,FFUJ_09235,FFUJ_09624,FFUJ_05331,FFUJ_10934,FFUJ_04803,FFUJ_09396,FFUJ_01144,FFUJ_14553,FFUJ_02247,FFUJ_03499,FFUJ_05481,FFUJ_13568,FFUJ_01824,FFUJ_05917,FFUJ_09699,FFUJ_05457,FFUJ_10165,FFUJ_08661,FFU…	302	0.0203944	1.29223	0.00223969	0.034585	1
01.20.01.09	metabolism of aminoglycoside antibiotics	6	0.00292826	FFUJ_11788,FFUJ_11133,FFUJ_06606,FFUJ_09841,FFUJ_11211,FFUJ_10323	13	0.000877904	3.33551	0.00256634	0.0387284	1
20.01.01.01	cation transport (H+, Na+, K+, Ca2+ , NH4+, etc.)	50	0.0244021	FFUJ_11805,FFUJ_06711,FFUJ_09118,FFUJ_13836,FFUJ_11624,FFUJ_11675,FFUJ_11788,FFUJ_09120,FFUJ_03182,FFUJ_14864,FFUJ_11292,FFUJ_05413,FFUJ_00543,FFUJ_08851,FFUJ_06921,FFUJ_03847,FFUJ_05515,FFUJ_06298,FFUJ_09235,FFUJ_09624,FFUJ_00934,FFUJ_05331,FFUJ_04803,FFUJ_09396,FFUJ_01144,FFUJ_14553,FFUJ_03499,FFUJ_13568,FFUJ_06504,FFUJ_01824,FFUJ_05917,FFUJ_09699,FFUJ_05457,FFUJ_10165,FFUJ_08661,FFUJ_03299,FFU…	278	0.0187736	1.29981	0.00281705	0.0415672	1
01.05.06.07	C-2 compound and organic acid catabolism	13	0.00634456	FFUJ_14648,FFUJ_07325,FFUJ_12143,FFUJ_00196,FFUJ_11821,FFUJ_10810,FFUJ_12325,FFUJ_14317,FFUJ_09635,FFUJ_04007,FFUJ_10799,FFUJ_11440,FFUJ_09225	47	0.00317396	1.99894	0.00315876	0.0446456	1
34.01	homeostasis	60	0.0292826	FFUJ_11805,FFUJ_09118,FFUJ_11369,FFUJ_13836,FFUJ_11624,FFUJ_08013,FFUJ_11675,FFUJ_11788,FFUJ_09120,FFUJ_03182,FFUJ_11292,FFUJ_01647,FFUJ_06987,FFUJ_11657,FFUJ_00543,FFUJ_08851,FFUJ_06921,FFUJ_03847,FFUJ_06099,FFUJ_05515,FFUJ_06298,FFUJ_09235,FFUJ_09624,FFUJ_05331,FFUJ_10934,FFUJ_04803,FFUJ_09396,FFUJ_01144,FFUJ_14553,FFUJ_02247,FFUJ_03499,FFUJ_05481,FFUJ_13568,FFUJ_01824,FFUJ_05917,FFUJ_09699,FFU…	348	0.0235008	1.24602	0.00316016	0.0446456	1
01.01.03.03.02	degradation of proline	9	0.00439239	FFUJ_11794,FFUJ_11797,FFUJ_04035,FFUJ_11800,FFUJ_04036,FFUJ_11795,FFUJ_08895,FFUJ_14581,FFUJ_00211	27	0.00182334	2.40898	0.00343312	0.0474915	1

## Sheet: b) area.6GLN-wt.60GLN_up
S5b Table 'FunCat' analysis of genes up-regulated in the ∆AREA deletion mutant, cultivated under limiting (6 mM Gln) nitrogen conditions.
The comparison is done to p3_p185772_Fus_fujik_v21 containing 14452 annotated genes.
To correct for multiple comparisons in multiple hypothesis testing for the 845 taxonomical allowed FunCats, we calculated the Bonferroni correction as well as the False discovery rate (FDR) control with an experiment-wide significance level alpha of 0.05. The table is sorted by the P-value.
Category	Description	abs_SET	rel_SET	genes_SET	abs_GENOME	rel_GENOME	rel_SET.rel_GENOME	P-value	FDR	Bonferroni
01.01	amino acid metabolism	213	0.0971715	FFUJ_10144,FFUJ_07332,FFUJ_11994,FFUJ_08239,FFUJ_07761,FFUJ_14769,FFUJ_03616,FFUJ_14935,FFUJ_11549,FFUJ_07790,FFUJ_04519,FFUJ_08432,FFUJ_00888,FFUJ_13908,FFUJ_12360,FFUJ_14518,FFUJ_07988,FFUJ_14286,FFUJ_03614,FFUJ_06130,FFUJ_09218,FFUJ_01868,FFUJ_11154,FFUJ_13293,FFUJ_12004,FFUJ_14175,FFUJ_00418,FFUJ_03693,FFUJ_07169,FFUJ_08795,FFUJ_01743,FFUJ_12103,FFUJ_01481,FFUJ_03360,FFUJ_10615,FFUJ_04170,FFU…	779	0.0526067	1.84713	1.73627e-28	1.15288e-25	1.15288e-25
99	UNCLASSIFIED PROTEINS	1084	0.494526	FFUJ_06468,FFUJ_09078,FFUJ_00457,FFUJ_09098,FFUJ_10439,FFUJ_14874,FFUJ_14759,FFUJ_10438,FFUJ_01929,FFUJ_02147,FFUJ_03445,FFUJ_09399,FFUJ_05129,FFUJ_06471,FFUJ_09918,FFUJ_06760,FFUJ_12501,FFUJ_08055,FFUJ_09135,FFUJ_13915,FFUJ_12720,FFUJ_11581,FFUJ_07945,FFUJ_05250,FFUJ_05493,FFUJ_11992,FFUJ_11995,FFUJ_02380,FFUJ_12608,FFUJ_01603,FFUJ_11066,FFUJ_02151,FFUJ_12609,FFUJ_12721,FFUJ_04850,FFUJ_06458,FFU…	6799	0.459144	1.07706	4.71196e-22	1.56437e-19	3.12874e-19
01.01.09	metabolism of the cysteine - aromatic group	99	0.0451642	FFUJ_10144,FFUJ_07332,FFUJ_03616,FFUJ_11549,FFUJ_07790,FFUJ_04519,FFUJ_14518,FFUJ_07988,FFUJ_09218,FFUJ_01868,FFUJ_11154,FFUJ_12004,FFUJ_00418,FFUJ_08795,FFUJ_01481,FFUJ_10615,FFUJ_05153,FFUJ_11694,FFUJ_01120,FFUJ_13288,FFUJ_13651,FFUJ_08764,FFUJ_00972,FFUJ_10200,FFUJ_02453,FFUJ_01718,FFUJ_09576,FFUJ_02027,FFUJ_00403,FFUJ_06009,FFUJ_07170,FFUJ_03122,FFUJ_08142,FFUJ_04199,FFUJ_00996,FFUJ_11849,FFU…	325	0.0219476	2.05782	4.2069e-17	9.31128e-15	2.79338e-14
01	METABOLISM	804	0.366788	FFUJ_09136,FFUJ_08131,FFUJ_10283,FFUJ_12797,FFUJ_10144,FFUJ_05496,FFUJ_12003,FFUJ_07332,FFUJ_14632,FFUJ_10259,FFUJ_11156,FFUJ_03472,FFUJ_02209,FFUJ_06878,FFUJ_11994,FFUJ_08239,FFUJ_06575,FFUJ_07761,FFUJ_13995,FFUJ_14769,FFUJ_07793,FFUJ_12327,FFUJ_03616,FFUJ_07655,FFUJ_02214,FFUJ_06528,FFUJ_14935,FFUJ_02709,FFUJ_10161,FFUJ_04299,FFUJ_05264,FFUJ_04207,FFUJ_11371,FFUJ_11549,FFUJ_05080,FFUJ_07790,FFU…	4948	0.334144	1.0977	1.36171e-16	2.26043e-14	9.04173e-14
01.01.06	metabolism of the aspartate family	58	0.0264599	FFUJ_10144,FFUJ_07332,FFUJ_07761,FFUJ_13908,FFUJ_14286,FFUJ_13293,FFUJ_07169,FFUJ_08795,FFUJ_01481,FFUJ_05153,FFUJ_00853,FFUJ_13651,FFUJ_00972,FFUJ_10200,FFUJ_00105,FFUJ_00420,FFUJ_04853,FFUJ_13443,FFUJ_00403,FFUJ_06009,FFUJ_07170,FFUJ_02913,FFUJ_04199,FFUJ_05188,FFUJ_05922,FFUJ_06548,FFUJ_09712,FFUJ_08240,FFUJ_08271,FFUJ_06048,FFUJ_08760,FFUJ_12641,FFUJ_01624,FFUJ_04422,FFUJ_00552,FFUJ_06900,FFU…	156	0.0105348	2.51165	1.03153e-14	1.36987e-12	6.84937e-12
01.01.11	metabolism of the pyruvate family (alanine, isoleucine, leucine, valine) and D-alanine	40	0.0182482	FFUJ_07332,FFUJ_11994,FFUJ_08239,FFUJ_08432,FFUJ_12360,FFUJ_03614,FFUJ_06130,FFUJ_12103,FFUJ_03360,FFUJ_04170,FFUJ_05130,FFUJ_13515,FFUJ_00011,FFUJ_04459,FFUJ_00790,FFUJ_09522,FFUJ_00420,FFUJ_04853,FFUJ_07333,FFUJ_04378,FFUJ_13310,FFUJ_00403,FFUJ_07170,FFUJ_05998,FFUJ_13278,FFUJ_01132,FFUJ_05997,FFUJ_08240,FFUJ_06796,FFUJ_00552,FFUJ_10041,FFUJ_06900,FFUJ_08237,FFUJ_08305,FFUJ_08399,FFUJ_11908,FFU…	87	0.0058752	3.10597	3.84215e-14	4.25198e-12	2.55119e-11
01.20	secondary metabolism	384	0.175182	FFUJ_09136,FFUJ_10283,FFUJ_12797,FFUJ_05496,FFUJ_12003,FFUJ_07332,FFUJ_14632,FFUJ_10259,FFUJ_11156,FFUJ_03472,FFUJ_02209,FFUJ_06878,FFUJ_06575,FFUJ_13995,FFUJ_14769,FFUJ_07793,FFUJ_12327,FFUJ_03616,FFUJ_07655,FFUJ_02214,FFUJ_02709,FFUJ_10161,FFUJ_05264,FFUJ_04207,FFUJ_11549,FFUJ_00017,FFUJ_07056,FFUJ_14724,FFUJ_10281,FFUJ_11991,FFUJ_05173,FFUJ_06647,FFUJ_13127,FFUJ_02208,FFUJ_14280,FFUJ_00258,FFU…	2126	0.143571	1.22018	1.91767e-13	1.81905e-11	1.27333e-10
01.01.11.04	metabolism of leucine	23	0.0104927	FFUJ_11994,FFUJ_08239,FFUJ_12360,FFUJ_03614,FFUJ_06130,FFUJ_12103,FFUJ_03360,FFUJ_04170,FFUJ_05130,FFUJ_13515,FFUJ_00011,FFUJ_04459,FFUJ_07333,FFUJ_04378,FFUJ_13310,FFUJ_05998,FFUJ_13278,FFUJ_05997,FFUJ_08240,FFUJ_06796,FFUJ_10041,FFUJ_13792,FFUJ_06201	41	0.00276877	3.78966	6.0483e-11	5.02009e-09	4.01607e-08
01.01.11.04.01	biosynthesis of leucine	16	0.00729927	FFUJ_11994,FFUJ_08239,FFUJ_12103,FFUJ_03360,FFUJ_05130,FFUJ_13515,FFUJ_00011,FFUJ_04459,FFUJ_07333,FFUJ_04378,FFUJ_13310,FFUJ_05997,FFUJ_08240,FFUJ_06796,FFUJ_10041,FFUJ_13792	24	0.00162075	4.50365	1.46671e-09	1.08211e-07	9.73898e-07
01.01.03	assimilation of ammonia, metabolism of the glutamate group	46	0.0209854	FFUJ_10144,FFUJ_07761,FFUJ_14769,FFUJ_11549,FFUJ_00888,FFUJ_14286,FFUJ_13293,FFUJ_01743,FFUJ_13289,FFUJ_01782,FFUJ_13514,FFUJ_00105,FFUJ_00013,FFUJ_02900,FFUJ_07330,FFUJ_09669,FFUJ_03122,FFUJ_11849,FFUJ_01213,FFUJ_05922,FFUJ_02655,FFUJ_14527,FFUJ_07247,FFUJ_12268,FFUJ_09318,FFUJ_05520,FFUJ_04422,FFUJ_06516,FFUJ_03591,FFUJ_02831,FFUJ_01700,FFUJ_04693,FFUJ_08888,FFUJ_04866,FFUJ_02146,FFUJ_01408,FFU…	145	0.009792	2.14312	2.58903e-09	1.56283e-07	1.71912e-06
16.21.17	pyridoxal phosphate binding	30	0.0136861	FFUJ_10144,FFUJ_07332,FFUJ_11994,FFUJ_11549,FFUJ_04519,FFUJ_14286,FFUJ_01481,FFUJ_05130,FFUJ_00011,FFUJ_00790,FFUJ_00972,FFUJ_10200,FFUJ_00105,FFUJ_04378,FFUJ_09576,FFUJ_00403,FFUJ_06548,FFUJ_07252,FFUJ_08467,FFUJ_08760,FFUJ_01624,FFUJ_10041,FFUJ_03591,FFUJ_02831,FFUJ_08305,FFUJ_03466,FFUJ_02523,FFUJ_11076,FFUJ_08678,FFUJ_09432	74	0.0049973	2.73871	2.50921e-09	1.56283e-07	1.66612e-06
01.01.06.06	metabolism of lysine	26	0.0118613	FFUJ_07761,FFUJ_13908,FFUJ_07169,FFUJ_01481,FFUJ_00853,FFUJ_10200,FFUJ_00420,FFUJ_13443,FFUJ_06009,FFUJ_02913,FFUJ_05922,FFUJ_08240,FFUJ_08271,FFUJ_12641,FFUJ_00552,FFUJ_05034,FFUJ_04693,FFUJ_10968,FFUJ_05072,FFUJ_13526,FFUJ_10614,FFUJ_08399,FFUJ_13724,FFUJ_02498,FFUJ_05840,FFUJ_04124	62	0.00418693	2.83294	1.23539e-08	6.83581e-07	8.20297e-06
01.01.11.02	metabolism of isoleucine	19	0.00866788	FFUJ_11994,FFUJ_08432,FFUJ_12360,FFUJ_03614,FFUJ_06130,FFUJ_04170,FFUJ_05130,FFUJ_13515,FFUJ_00011,FFUJ_09522,FFUJ_07333,FFUJ_04378,FFUJ_00403,FFUJ_07170,FFUJ_01132,FFUJ_10041,FFUJ_08237,FFUJ_11908,FFUJ_13792	39	0.00263371	3.29113	6.08129e-08	3.10614e-06	4.03798e-05
01.01.11.04.02	degradation of leucine	15	0.00684307	FFUJ_11994,FFUJ_08239,FFUJ_12360,FFUJ_03614,FFUJ_04170,FFUJ_05130,FFUJ_00011,FFUJ_04459,FFUJ_04378,FFUJ_05998,FFUJ_13278,FFUJ_05997,FFUJ_08240,FFUJ_10041,FFUJ_06201	26	0.00175581	3.89739	8.23667e-08	3.90654e-06	5.46915e-05
01.01.09.05	metabolism of tyrosine	29	0.0132299	FFUJ_10144,FFUJ_03616,FFUJ_04519,FFUJ_09218,FFUJ_01868,FFUJ_11154,FFUJ_01481,FFUJ_05153,FFUJ_08764,FFUJ_10200,FFUJ_03122,FFUJ_08142,FFUJ_12128,FFUJ_13016,FFUJ_06988,FFUJ_09746,FFUJ_02795,FFUJ_06516,FFUJ_08888,FFUJ_09642,FFUJ_14038,FFUJ_14259,FFUJ_05848,FFUJ_06591,FFUJ_13194,FFUJ_05465,FFUJ_02008,FFUJ_05464,FFUJ_09432	80	0.00540249	2.44886	8.83241e-08	3.90981e-06	5.86472e-05
01.01.06.06.01	biosynthesis of lysine	18	0.00821168	FFUJ_07761,FFUJ_13908,FFUJ_07169,FFUJ_00853,FFUJ_00420,FFUJ_13443,FFUJ_06009,FFUJ_02913,FFUJ_08240,FFUJ_08271,FFUJ_12641,FFUJ_00552,FFUJ_10968,FFUJ_05072,FFUJ_10614,FFUJ_13724,FFUJ_02498,FFUJ_04124	38	0.00256618	3.19996	2.33194e-07	9.67755e-06	0.000154841
01.01.06.04	metabolism of threonine	12	0.00547445	FFUJ_07332,FFUJ_05153,FFUJ_13651,FFUJ_00403,FFUJ_06009,FFUJ_07170,FFUJ_08760,FFUJ_02680,FFUJ_08305,FFUJ_02498,FFUJ_04124,FFUJ_07565	19	0.00128309	4.26662	4.29801e-07	1.67875e-05	0.000285388
01.01.03.05	metabolism of arginine	21	0.00958029	FFUJ_10144,FFUJ_07761,FFUJ_13293,FFUJ_01743,FFUJ_13289,FFUJ_01782,FFUJ_13514,FFUJ_01213,FFUJ_05922,FFUJ_12268,FFUJ_04422,FFUJ_01700,FFUJ_04693,FFUJ_08888,FFUJ_01408,FFUJ_00198,FFUJ_13724,FFUJ_04517,FFUJ_10031,FFUJ_05464,FFUJ_08678	53	0.00357915	2.6767	9.62269e-07	3.5497e-05	0.000638947
01.01.09.06	metabolism of tryptophan	20	0.00912409	FFUJ_10144,FFUJ_07988,FFUJ_01868,FFUJ_01481,FFUJ_05153,FFUJ_01120,FFUJ_10200,FFUJ_09576,FFUJ_08673,FFUJ_13016,FFUJ_08362,FFUJ_08467,FFUJ_09746,FFUJ_03486,FFUJ_01599,FFUJ_03244,FFUJ_08399,FFUJ_06432,FFUJ_14259,FFUJ_02008	50	0.00337655	2.70219	1.45704e-06	5.09198e-05	0.000967476
01.01.11.02.01	biosynthesis of isoleucine	14	0.00638686	FFUJ_11994,FFUJ_08432,FFUJ_05130,FFUJ_13515,FFUJ_00011,FFUJ_09522,FFUJ_07333,FFUJ_04378,FFUJ_00403,FFUJ_01132,FFUJ_10041,FFUJ_08237,FFUJ_11908,FFUJ_13792	28	0.00189087	3.37774	2.29742e-06	7.62743e-05	0.00152549
01.01.11.03	metabolism of valine	14	0.00638686	FFUJ_11994,FFUJ_12360,FFUJ_03614,FFUJ_06130,FFUJ_04170,FFUJ_05130,FFUJ_13515,FFUJ_00011,FFUJ_09522,FFUJ_07333,FFUJ_04378,FFUJ_10041,FFUJ_13792,FFUJ_00033	31	0.00209346	3.05086	1.04002e-05	0.000328844	0.00690572
01.01.09.07	metabolism of histidine	12	0.00547445	FFUJ_11549,FFUJ_04519,FFUJ_13288,FFUJ_05922,FFUJ_00680,FFUJ_00246,FFUJ_07252,FFUJ_08362,FFUJ_07376,FFUJ_04693,FFUJ_11076,FFUJ_09432	24	0.00162075	3.37774	1.23397e-05	0.000372433	0.00819353
16.21	complex cofactor/cosubstrate/vitamine binding	111	0.0506387	FFUJ_10144,FFUJ_07332,FFUJ_11994,FFUJ_08239,FFUJ_05264,FFUJ_11549,FFUJ_04519,FFUJ_03529,FFUJ_13908,FFUJ_04425,FFUJ_14518,FFUJ_07988,FFUJ_06584,FFUJ_14286,FFUJ_03614,FFUJ_01481,FFUJ_10615,FFUJ_04170,FFUJ_04721,FFUJ_05130,FFUJ_13515,FFUJ_11694,FFUJ_00853,FFUJ_00011,FFUJ_00790,FFUJ_01199,FFUJ_09522,FFUJ_10962,FFUJ_00972,FFUJ_10200,FFUJ_06519,FFUJ_00105,FFUJ_03185,FFUJ_04853,FFUJ_02453,FFUJ_07330,FFU…	585	0.0395057	1.28181	1.44401e-05	0.000416878	0.0095882
01.01.06.01	metabolism of aspartate	14	0.00638686	FFUJ_14286,FFUJ_13293,FFUJ_00105,FFUJ_04853,FFUJ_05188,FFUJ_04422,FFUJ_06900,FFUJ_03591,FFUJ_01700,FFUJ_08305,FFUJ_04605,FFUJ_09910,FFUJ_02498,FFUJ_01118	32	0.00216099	2.95552	1.63003e-05	0.000450975	0.0108234
01.01.03.05.01	biosynthesis of arginine	14	0.00638686	FFUJ_10144,FFUJ_07761,FFUJ_13293,FFUJ_13289,FFUJ_01782,FFUJ_13514,FFUJ_01213,FFUJ_12268,FFUJ_04422,FFUJ_01700,FFUJ_01408,FFUJ_13724,FFUJ_04517,FFUJ_10031	33	0.00222853	2.86596	2.49618e-05	0.000662987	0.0165747
01.01.06.04.01	biosynthesis of threonine	6	0.00273723	FFUJ_07332,FFUJ_05153,FFUJ_13651,FFUJ_07170,FFUJ_02498,FFUJ_04124	7	0.000472717	5.79041	2.84525e-05	0.000726634	0.0188925
32.05.01	resistance proteins	50	0.0228102	FFUJ_10259,FFUJ_11980,FFUJ_11415,FFUJ_02950,FFUJ_12445,FFUJ_12001,FFUJ_00084,FFUJ_06338,FFUJ_05560,FFUJ_08380,FFUJ_02817,FFUJ_04768,FFUJ_09549,FFUJ_09878,FFUJ_03099,FFUJ_13912,FFUJ_12600,FFUJ_06985,FFUJ_11264,FFUJ_05922,FFUJ_00528,FFUJ_11000,FFUJ_04796,FFUJ_11518,FFUJ_10974,FFUJ_00111,FFUJ_04693,FFUJ_02118,FFUJ_06337,FFUJ_02991,FFUJ_13433,FFUJ_05519,FFUJ_09634,FFUJ_07360,FFUJ_09092,FFUJ_05591,FFU…	219	0.0147893	1.54235	3.30938e-05	0.000804768	0.0219743
01.01.09.04	metabolism of phenylalanine	30	0.0136861	FFUJ_10144,FFUJ_03616,FFUJ_04519,FFUJ_09218,FFUJ_01868,FFUJ_11154,FFUJ_01481,FFUJ_05153,FFUJ_10200,FFUJ_13016,FFUJ_06988,FFUJ_05240,FFUJ_09746,FFUJ_02795,FFUJ_08888,FFUJ_10754,FFUJ_14038,FFUJ_10051,FFUJ_06588,FFUJ_12770,FFUJ_14259,FFUJ_09435,FFUJ_05848,FFUJ_13194,FFUJ_05465,FFUJ_09331,FFUJ_03535,FFUJ_02008,FFUJ_05464,FFUJ_09432	109	0.00736089	1.8593	3.3936e-05	0.000804768	0.0225335
20.09.18.07	non-vesicular cellular import	72	0.0328467	FFUJ_14632,FFUJ_12549,FFUJ_07655,FFUJ_02709,FFUJ_10161,FFUJ_04207,FFUJ_08395,FFUJ_11067,FFUJ_06647,FFUJ_00258,FFUJ_05146,FFUJ_04040,FFUJ_02508,FFUJ_05267,FFUJ_09908,FFUJ_06948,FFUJ_11087,FFUJ_08309,FFUJ_06326,FFUJ_14854,FFUJ_13909,FFUJ_10966,FFUJ_06681,FFUJ_12613,FFUJ_07087,FFUJ_03560,FFUJ_00851,FFUJ_14721,FFUJ_12548,FFUJ_04057,FFUJ_09356,FFUJ_11640,FFUJ_02179,FFUJ_06821,FFUJ_06864,FFUJ_09668,FFU…	353	0.0238385	1.37789	4.4175e-05	0.00101146	0.0293322
01.02	nitrogen, sulfur and selenium metabolism	77	0.0351277	FFUJ_10144,FFUJ_11994,FFUJ_14935,FFUJ_04519,FFUJ_03955,FFUJ_14518,FFUJ_14286,FFUJ_13293,FFUJ_01743,FFUJ_06469,FFUJ_13651,FFUJ_13423,FFUJ_00972,FFUJ_01782,FFUJ_00105,FFUJ_11486,FFUJ_08175,FFUJ_04378,FFUJ_09576,FFUJ_05093,FFUJ_04678,FFUJ_10866,FFUJ_11849,FFUJ_05630,FFUJ_14630,FFUJ_02655,FFUJ_10783,FFUJ_06548,FFUJ_09712,FFUJ_10495,FFUJ_11815,FFUJ_13445,FFUJ_13016,FFUJ_02204,FFUJ_07269,FFUJ_12010,FFU…	385	0.0259995	1.35109	4.9018e-05	0.00105906	0.032548
32.07	detoxification	114	0.0520073	FFUJ_12797,FFUJ_10259,FFUJ_11980,FFUJ_11415,FFUJ_05189,FFUJ_11841,FFUJ_04425,FFUJ_02950,FFUJ_09367,FFUJ_02508,FFUJ_12445,FFUJ_12001,FFUJ_01950,FFUJ_00084,FFUJ_08887,FFUJ_06338,FFUJ_09640,FFUJ_08380,FFUJ_14397,FFUJ_11968,FFUJ_02817,FFUJ_14340,FFUJ_04768,FFUJ_00750,FFUJ_09549,FFUJ_03099,FFUJ_05632,FFUJ_02076,FFUJ_04854,FFUJ_12600,FFUJ_06985,FFUJ_00413,FFUJ_08025,FFUJ_06605,FFUJ_05922,FFUJ_05265,FFU…	621	0.0419368	1.24014	4.94441e-05	0.00105906	0.0328309
01.01.09.06.01	biosynthesis of tryptophan	10	0.00456204	FFUJ_10144,FFUJ_01868,FFUJ_01120,FFUJ_08673,FFUJ_13016,FFUJ_08362,FFUJ_08467,FFUJ_03486,FFUJ_14259,FFUJ_02008	20	0.00135062	3.37774	6.70514e-05	0.00139132	0.0445222
01.01.09.02	metabolism of serine	20	0.00912409	FFUJ_07332,FFUJ_14518,FFUJ_00418,FFUJ_08795,FFUJ_10615,FFUJ_11694,FFUJ_13651,FFUJ_02453,FFUJ_00403,FFUJ_06009,FFUJ_07170,FFUJ_11849,FFUJ_13445,FFUJ_02680,FFUJ_08053,FFUJ_13526,FFUJ_08305,FFUJ_02498,FFUJ_05840,FFUJ_04124	63	0.00425446	2.1446	7.87488e-05	0.00158452	0.0522892
01.01.11.03.02	degradation of valine	9	0.00410584	FFUJ_11994,FFUJ_12360,FFUJ_03614,FFUJ_04170,FFUJ_05130,FFUJ_00011,FFUJ_04378,FFUJ_10041,FFUJ_00033	17	0.00114803	3.57643	8.87669e-05	0.00173357	0.0589412
01.01.06.06.01.03	aminoadipic acid pathway	8	0.00364964	FFUJ_13908,FFUJ_00853,FFUJ_00420,FFUJ_02913,FFUJ_08240,FFUJ_08271,FFUJ_00552,FFUJ_10968	14	0.000945435	3.86027	0.000109917	0.0019786	0.072985
01.01.09.07.01	biosynthesis of histidine	10	0.00456204	FFUJ_11549,FFUJ_04519,FFUJ_13288,FFUJ_00680,FFUJ_00246,FFUJ_07252,FFUJ_08362,FFUJ_07376,FFUJ_11076,FFUJ_09432	21	0.00141815	3.21689	0.000113233	0.0019786	0.0751868
01.01.09.03	metabolism of cysteine	14	0.00638686	FFUJ_11549,FFUJ_07790,FFUJ_08795,FFUJ_13651,FFUJ_00972,FFUJ_04199,FFUJ_11849,FFUJ_06548,FFUJ_01624,FFUJ_02831,FFUJ_05701,FFUJ_03466,FFUJ_02523,FFUJ_11076	37	0.00249865	2.55613	0.000112631	0.0019786	0.0747869
01.01.11.02.02	degradation of isoleucine	8	0.00364964	FFUJ_11994,FFUJ_12360,FFUJ_03614,FFUJ_04170,FFUJ_05130,FFUJ_00011,FFUJ_04378,FFUJ_10041	14	0.000945435	3.86027	0.000109917	0.0019786	0.072985
01.01.11.03.01	biosynthesis of valine	9	0.00410584	FFUJ_11994,FFUJ_05130,FFUJ_13515,FFUJ_00011,FFUJ_09522,FFUJ_07333,FFUJ_04378,FFUJ_10041,FFUJ_13792	18	0.00121556	3.37774	0.000157229	0.00267692	0.1044
01.01.05	metabolism of urea cycle, creatine and polyamines	18	0.00821168	FFUJ_07761,FFUJ_14769,FFUJ_13293,FFUJ_14175,FFUJ_07169,FFUJ_01743,FFUJ_01782,FFUJ_13514,FFUJ_12132,FFUJ_09669,FFUJ_12268,FFUJ_04422,FFUJ_01700,FFUJ_13089,FFUJ_10614,FFUJ_01408,FFUJ_04517,FFUJ_08678	58	0.0039168	2.09653	0.000243477	0.00404172	0.161669
20.01.03	C-compound and carbohydrate transport	76	0.0346715	FFUJ_14632,FFUJ_07655,FFUJ_02709,FFUJ_10161,FFUJ_04207,FFUJ_08541,FFUJ_06647,FFUJ_00258,FFUJ_00265,FFUJ_05146,FFUJ_04040,FFUJ_02508,FFUJ_06948,FFUJ_06326,FFUJ_09195,FFUJ_10966,FFUJ_10811,FFUJ_14531,FFUJ_12613,FFUJ_07087,FFUJ_04678,FFUJ_03560,FFUJ_14721,FFUJ_12548,FFUJ_04057,FFUJ_09817,FFUJ_14630,FFUJ_14676,FFUJ_03993,FFUJ_02179,FFUJ_06821,FFUJ_06864,FFUJ_12025,FFUJ_04227,FFUJ_05428,FFUJ_11829,FFU…	398	0.0268774	1.28999	0.000253543	0.00410616	0.168352
01.01.06.01.02	degradation of aspartate	10	0.00456204	FFUJ_14286,FFUJ_00105,FFUJ_04853,FFUJ_05188,FFUJ_06900,FFUJ_03591,FFUJ_08305,FFUJ_04605,FFUJ_09910,FFUJ_02498	23	0.00155321	2.93716	0.000287539	0.00453867	0.190926
01.01.09.05.02	degradation of tyrosine	14	0.00638686	FFUJ_03616,FFUJ_09218,FFUJ_08764,FFUJ_08142,FFUJ_12128,FFUJ_13016,FFUJ_02795,FFUJ_08888,FFUJ_14259,FFUJ_05848,FFUJ_06591,FFUJ_13194,FFUJ_05465,FFUJ_05464	40	0.00270124	2.36442	0.00029392	0.00453867	0.195163
01.02.02	nitrogen metabolism	22	0.0100365	FFUJ_10144,FFUJ_11994,FFUJ_14518,FFUJ_01743,FFUJ_13423,FFUJ_11486,FFUJ_04378,FFUJ_09576,FFUJ_10495,FFUJ_13445,FFUJ_13016,FFUJ_02204,FFUJ_07269,FFUJ_10041,FFUJ_07208,FFUJ_00794,FFUJ_06416,FFUJ_03481,FFUJ_06432,FFUJ_14259,FFUJ_13184,FFUJ_08678	81	0.00547002	1.83482	0.000442874	0.00668338	0.294069
01.01.06.01.01	biosynthesis of aspartate	7	0.00319343	FFUJ_14286,FFUJ_00105,FFUJ_05188,FFUJ_03591,FFUJ_08305,FFUJ_04605,FFUJ_01118	13	0.000877904	3.63756	0.000494629	0.00729853	0.328434
01.01.05.03	metabolism of urea (urea cycle)	11	0.00501825	FFUJ_13293,FFUJ_07169,FFUJ_01743,FFUJ_13514,FFUJ_12268,FFUJ_04422,FFUJ_01700,FFUJ_10614,FFUJ_01408,FFUJ_04517,FFUJ_08678	29	0.0019584	2.56242	0.000593926	0.00839079	0.394367
20.03	transport facilities	157	0.0716241	FFUJ_10283,FFUJ_14632,FFUJ_10259,FFUJ_11980,FFUJ_11415,FFUJ_12456,FFUJ_05189,FFUJ_12549,FFUJ_07655,FFUJ_06528,FFUJ_02709,FFUJ_10161,FFUJ_06585,FFUJ_13128,FFUJ_08395,FFUJ_11841,FFUJ_11067,FFUJ_10761,FFUJ_08541,FFUJ_06647,FFUJ_00258,FFUJ_00265,FFUJ_02950,FFUJ_09490,FFUJ_04797,FFUJ_02327,FFUJ_05146,FFUJ_04040,FFUJ_05267,FFUJ_09908,FFUJ_06948,FFUJ_11087,FFUJ_12001,FFUJ_08309,FFUJ_06326,FFUJ_09195,FFU…	953	0.0643571	1.11292	0.000585775	0.00839079	0.388955
01.20.29	metabolism of secondary products derived from L-glutamic acid, L-proline and L-ornithine	8	0.00364964	FFUJ_14769,FFUJ_09669,FFUJ_03122,FFUJ_06516,FFUJ_02831,FFUJ_09642,FFUJ_02523,FFUJ_11076	17	0.00114803	3.17905	0.000621134	0.00859235	0.412433
01.01.09.03.02	degradation of cysteine	7	0.00319343	FFUJ_11549,FFUJ_11849,FFUJ_01624,FFUJ_02831,FFUJ_03466,FFUJ_02523,FFUJ_11076	15	0.00101297	3.15255	0.00146598	0.0198656	0.973413
01.03.01	purin nucleotide/nucleoside/nucleobase metabolism	36	0.0164234	FFUJ_12629,FFUJ_14345,FFUJ_08432,FFUJ_03530,FFUJ_03963,FFUJ_04721,FFUJ_04947,FFUJ_02692,FFUJ_01132,FFUJ_04318,FFUJ_06084,FFUJ_05188,FFUJ_00680,FFUJ_04282,FFUJ_00246,FFUJ_13445,FFUJ_08994,FFUJ_07269,FFUJ_08362,FFUJ_06870,FFUJ_07815,FFUJ_09909,FFUJ_07376,FFUJ_14260,FFUJ_08237,FFUJ_13526,FFUJ_05701,FFUJ_04866,FFUJ_01937,FFUJ_04605,FFUJ_11908,FFUJ_02307,FFUJ_00064,FFUJ_12958,FFUJ_05840,FFUJ_13184	171	0.0115478	1.42221	0.0018717	0.0248562	1
01.01.06.04.02	degradation of threonine	6	0.00273723	FFUJ_07332,FFUJ_13651,FFUJ_00403,FFUJ_08760,FFUJ_02680,FFUJ_07565	12	0.000810373	3.37774	0.00210437	0.0273981	1
01.01.06.06.02	degradation of lysine	9	0.00410584	FFUJ_13908,FFUJ_00853,FFUJ_13443,FFUJ_08271,FFUJ_12641,FFUJ_05034,FFUJ_13526,FFUJ_08399,FFUJ_05840	25	0.00168828	2.43197	0.00283922	0.0355705	1
01.03.01.03	purine nucleotide/nucleoside/nucleobase anabolism	12	0.00547445	FFUJ_04318,FFUJ_06084,FFUJ_05188,FFUJ_00680,FFUJ_00246,FFUJ_13445,FFUJ_08994,FFUJ_08362,FFUJ_06870,FFUJ_07376,FFUJ_04866,FFUJ_04605	39	0.00263371	2.07861	0.00278593	0.0355705	1
01.20.17.09	metabolism of alkaloids	10	0.00456204	FFUJ_01481,FFUJ_10200,FFUJ_03185,FFUJ_09397,FFUJ_10825,FFUJ_13763,FFUJ_10553,FFUJ_14074,FFUJ_10260,FFUJ_08149	30	0.00202593	2.25182	0.00322419	0.0394851	1
01.01.06.02.01	biosynthesis of asparagine	4	0.00182482	FFUJ_14286,FFUJ_00105,FFUJ_03591,FFUJ_07530	6	0.000405186	4.50365	0.00333007	0.0394851	1
01.20.21	metabolism of sulfuric acid and L-cysteine derivatives	4	0.00182482	FFUJ_11549,FFUJ_02831,FFUJ_02523,FFUJ_11076	6	0.000405186	4.50365	0.00333007	0.0394851	1

## Sheet: c) areb.6GLN-wt.60GLN_down
S5c Table 'FunCat' analysis of genes down-regulated in the ∆AREB deletion mutant, cultivated under limiting (6 mM Gln) nitrogen conditions.
The comparison is done to p3_p185772_Fus_fujik_v21 containing 14452 annotated genes.
To correct for multiple comparisons in multiple hypothesis testing for the 845 taxonomical allowed FunCats, we calculated the Bonferroni correction as well as the False discovery rate (FDR) control with an experiment-wide significance level alpha of 0.05. The table is sorted by the P-value.
Category	Description	abs_SET	rel_SET	genes_SET	abs_GENOME	rel_GENOME	rel_SET.rel_GENOME	P-value	FDR	Bonferroni
01.20	secondary metabolism	424	0.214358	FFUJ_09248,FFUJ_11919,FFUJ_09247,FFUJ_11805,FFUJ_09243,FFUJ_12459,FFUJ_09245,FFUJ_03368,FFUJ_09242,FFUJ_06115,FFUJ_09174,FFUJ_09246,FFUJ_12090,FFUJ_12432,FFUJ_12963,FFUJ_04618,FFUJ_09138,FFUJ_03747,FFUJ_09123,FFUJ_14815,FFUJ_11292,FFUJ_09249,FFUJ_11623,FFUJ_06688,FFUJ_06114,FFUJ_09173,FFUJ_06260,FFUJ_08109,FFUJ_10697,FFUJ_06497,FFUJ_04209,FFUJ_06133,FFUJ_11619,FFUJ_03563,FFUJ_14797,FFUJ_00202,FFU…	2126	0.143571	1.49304	1.24183e-31	8.24578e-29	8.24578e-29
01	METABOLISM	780	0.394338	FFUJ_05048,FFUJ_13713,FFUJ_09248,FFUJ_11919,FFUJ_09247,FFUJ_11805,FFUJ_09243,FFUJ_12459,FFUJ_09245,FFUJ_03368,FFUJ_09242,FFUJ_11794,FFUJ_06446,FFUJ_01116,FFUJ_10908,FFUJ_10179,FFUJ_06115,FFUJ_11797,FFUJ_11622,FFUJ_02248,FFUJ_03369,FFUJ_10375,FFUJ_09174,FFUJ_09246,FFUJ_12090,FFUJ_12432,FFUJ_12963,FFUJ_04618,FFUJ_09138,FFUJ_03747,FFUJ_09123,FFUJ_14815,FFUJ_11292,FFUJ_09249,FFUJ_11623,FFUJ_06688,FFU…	4948	0.334144	1.18014	3.46821e-24	1.15145e-21	2.30289e-21
20.03	transport facilities	208	0.105157	FFUJ_13713,FFUJ_11337,FFUJ_09247,FFUJ_11823,FFUJ_11805,FFUJ_12459,FFUJ_10376,FFUJ_09905,FFUJ_09246,FFUJ_12178,FFUJ_03747,FFUJ_11292,FFUJ_12663,FFUJ_11369,FFUJ_12131,FFUJ_09699,FFUJ_10404,FFUJ_06133,FFUJ_03563,FFUJ_00202,FFUJ_00914,FFUJ_12276,FFUJ_06444,FFUJ_02632,FFUJ_12491,FFUJ_12991,FFUJ_00785,FFUJ_14065,FFUJ_00095,FFUJ_03661,FFUJ_02401,FFUJ_03816,FFUJ_14033,FFUJ_11370,FFUJ_10164,FFUJ_11109,FFU…	953	0.0643571	1.63396	9.32885e-20	2.06479e-17	6.19436e-17
20.09.18	cellular import	149	0.0753286	FFUJ_13713,FFUJ_11805,FFUJ_10376,FFUJ_09905,FFUJ_12178,FFUJ_03747,FFUJ_06688,FFUJ_11369,FFUJ_12131,FFUJ_01902,FFUJ_06497,FFUJ_03563,FFUJ_09117,FFUJ_00202,FFUJ_00914,FFUJ_12059,FFUJ_02632,FFUJ_12491,FFUJ_12991,FFUJ_11132,FFUJ_00785,FFUJ_14065,FFUJ_00095,FFUJ_03661,FFUJ_14033,FFUJ_11370,FFUJ_11109,FFUJ_00579,FFUJ_00058,FFUJ_04110,FFUJ_07133,FFUJ_13970,FFUJ_09191,FFUJ_11189,FFUJ_11329,FFUJ_12724,FFU…	629	0.042477	1.7734	1.30714e-17	2.16985e-15	8.67939e-15
20.09.18.07	non-vesicular cellular import	97	0.0490394	FFUJ_13713,FFUJ_11805,FFUJ_10376,FFUJ_09905,FFUJ_06688,FFUJ_12131,FFUJ_01902,FFUJ_03563,FFUJ_09117,FFUJ_00202,FFUJ_12059,FFUJ_02632,FFUJ_12491,FFUJ_11132,FFUJ_00785,FFUJ_14065,FFUJ_03661,FFUJ_14033,FFUJ_11370,FFUJ_11109,FFUJ_00579,FFUJ_00058,FFUJ_04110,FFUJ_09191,FFUJ_11329,FFUJ_10493,FFUJ_02237,FFUJ_08106,FFUJ_11573,FFUJ_14389,FFUJ_12076,FFUJ_06609,FFUJ_10857,FFUJ_10091,FFUJ_06981,FFUJ_14213,FFU…	353	0.0238385	2.05716	3.83401e-16	5.09157e-14	2.54578e-13
20.01.03	C-compound and carbohydrate transport	104	0.0525784	FFUJ_13713,FFUJ_09247,FFUJ_10376,FFUJ_09905,FFUJ_10180,FFUJ_03747,FFUJ_12663,FFUJ_06688,FFUJ_06497,FFUJ_09117,FFUJ_00202,FFUJ_12059,FFUJ_12491,FFUJ_12991,FFUJ_00785,FFUJ_14065,FFUJ_00095,FFUJ_03661,FFUJ_10164,FFUJ_11109,FFUJ_00579,FFUJ_07133,FFUJ_13970,FFUJ_06111,FFUJ_14263,FFUJ_11329,FFUJ_12724,FFUJ_06692,FFUJ_10493,FFUJ_11839,FFUJ_11543,FFUJ_02237,FFUJ_11723,FFUJ_08072,FFUJ_11573,FFUJ_02138,FFU…	398	0.0268774	1.95623	1.36408e-15	1.50958e-13	9.05746e-13
20.01	transported compounds (substrates)	325	0.164307	FFUJ_13713,FFUJ_11337,FFUJ_09247,FFUJ_11823,FFUJ_11805,FFUJ_12459,FFUJ_09242,FFUJ_10376,FFUJ_09905,FFUJ_08049,FFUJ_06115,FFUJ_11797,FFUJ_11622,FFUJ_02248,FFUJ_10180,FFUJ_03369,FFUJ_09246,FFUJ_04618,FFUJ_03747,FFUJ_11292,FFUJ_12663,FFUJ_06688,FFUJ_06114,FFUJ_11369,FFUJ_12131,FFUJ_01902,FFUJ_09699,FFUJ_10404,FFUJ_06497,FFUJ_04209,FFUJ_06133,FFUJ_03563,FFUJ_09117,FFUJ_14328,FFUJ_14135,FFUJ_00202,FFU…	1836	0.123987	1.3252	1.7535e-15	1.66332e-13	1.16432e-12
01.01.13	regulation of amino acid metabolism	33	0.0166835	FFUJ_11794,FFUJ_04390,FFUJ_12033,FFUJ_03600,FFUJ_14375,FFUJ_12506,FFUJ_00463,FFUJ_11668,FFUJ_05857,FFUJ_13903,FFUJ_14673,FFUJ_05246,FFUJ_14387,FFUJ_11484,FFUJ_11896,FFUJ_08283,FFUJ_04035,FFUJ_04489,FFUJ_03660,FFUJ_06578,FFUJ_12536,FFUJ_13178,FFUJ_10105,FFUJ_06116,FFUJ_09655,FFUJ_06522,FFUJ_11117,FFUJ_09986,FFUJ_02155,FFUJ_09194,FFUJ_14087,FFUJ_00211,FFUJ_06674	89	0.00601026	2.77584	5.95172e-10	4.93993e-08	3.95194e-07
20	CELLULAR TRANSPORT, TRANSPORT FACILITIES AND TRANSPORT ROUTES	354	0.178969	FFUJ_13713,FFUJ_11337,FFUJ_09247,FFUJ_11823,FFUJ_11805,FFUJ_12459,FFUJ_09242,FFUJ_10376,FFUJ_09905,FFUJ_08049,FFUJ_06115,FFUJ_11797,FFUJ_11622,FFUJ_02248,FFUJ_10180,FFUJ_03369,FFUJ_09246,FFUJ_12178,FFUJ_04618,FFUJ_03747,FFUJ_11292,FFUJ_12663,FFUJ_06688,FFUJ_06114,FFUJ_11369,FFUJ_12131,FFUJ_01902,FFUJ_09699,FFUJ_10404,FFUJ_06497,FFUJ_04209,FFUJ_06133,FFUJ_03563,FFUJ_09117,FFUJ_14328,FFUJ_14135,FFU…	2263	0.152823	1.17109	2.02345e-09	1.49286e-07	1.34357e-06
01.20.70	regulation of secondary metabolism	35	0.0176946	FFUJ_08173,FFUJ_12043,FFUJ_02244,FFUJ_00433,FFUJ_10471,FFUJ_14748,FFUJ_12060,FFUJ_03634,FFUJ_00463,FFUJ_01094,FFUJ_09671,FFUJ_08107,FFUJ_07541,FFUJ_11894,FFUJ_00276,FFUJ_12448,FFUJ_01774,FFUJ_05426,FFUJ_11206,FFUJ_10999,FFUJ_02989,FFUJ_13720,FFUJ_06658,FFUJ_03804,FFUJ_08882,FFUJ_11491,FFUJ_11250,FFUJ_12592,FFUJ_04464,FFUJ_10263,FFUJ_09177,FFUJ_09360,FFUJ_03754,FFUJ_06263,FFUJ_10713	103	0.0069557	2.54391	2.75105e-09	1.8267e-07	1.8267e-06
20.09	transport routes	234	0.118301	FFUJ_13713,FFUJ_11337,FFUJ_09247,FFUJ_11805,FFUJ_12459,FFUJ_10376,FFUJ_09905,FFUJ_10180,FFUJ_12178,FFUJ_03747,FFUJ_06688,FFUJ_11369,FFUJ_12131,FFUJ_01902,FFUJ_09699,FFUJ_10404,FFUJ_06497,FFUJ_06133,FFUJ_03563,FFUJ_09117,FFUJ_14135,FFUJ_00202,FFUJ_00914,FFUJ_12059,FFUJ_06261,FFUJ_12276,FFUJ_04559,FFUJ_06444,FFUJ_02632,FFUJ_12491,FFUJ_12991,FFUJ_11132,FFUJ_00785,FFUJ_14065,FFUJ_00095,FFUJ_03661,FFU…	1395	0.0942058	1.25577	5.24462e-09	3.16584e-07	3.48242e-06
32.07	detoxification	121	0.0611729	FFUJ_11823,FFUJ_12459,FFUJ_06115,FFUJ_10180,FFUJ_12432,FFUJ_04618,FFUJ_11292,FFUJ_09249,FFUJ_06114,FFUJ_10280,FFUJ_10404,FFUJ_04209,FFUJ_06133,FFUJ_06379,FFUJ_12965,FFUJ_06261,FFUJ_04559,FFUJ_14846,FFUJ_06444,FFUJ_14825,FFUJ_14337,FFUJ_14023,FFUJ_11806,FFUJ_14816,FFUJ_02574,FFUJ_06809,FFUJ_14263,FFUJ_04068,FFUJ_10477,FFUJ_11706,FFUJ_13819,FFUJ_10682,FFUJ_04027,FFUJ_07035,FFUJ_10898,FFUJ_03686,FFU…	621	0.0419368	1.45869	1.12921e-08	6.2483e-07	7.49796e-06
01.05	C-compound and carbohydrate metabolism	298	0.150657	FFUJ_13713,FFUJ_09247,FFUJ_09243,FFUJ_03368,FFUJ_09242,FFUJ_06446,FFUJ_10908,FFUJ_10179,FFUJ_11622,FFUJ_02248,FFUJ_12432,FFUJ_04618,FFUJ_09123,FFUJ_14815,FFUJ_09249,FFUJ_11623,FFUJ_06114,FFUJ_08109,FFUJ_06497,FFUJ_09117,FFUJ_14328,FFUJ_14797,FFUJ_00212,FFUJ_06781,FFUJ_03545,FFUJ_04988,FFUJ_14825,FFUJ_06693,FFUJ_00785,FFUJ_06946,FFUJ_14023,FFUJ_02244,FFUJ_06729,FFUJ_11806,FFUJ_10657,FFUJ_05270,FFU…	1914	0.129254	1.16559	8.18794e-08	4.18215e-06	5.43679e-05
20.01.25	vitamine/cofactor transport	34	0.0171891	FFUJ_10376,FFUJ_09905,FFUJ_03747,FFUJ_12131,FFUJ_06497,FFUJ_03563,FFUJ_11132,FFUJ_14033,FFUJ_00058,FFUJ_04110,FFUJ_07133,FFUJ_13970,FFUJ_10493,FFUJ_08106,FFUJ_14389,FFUJ_12076,FFUJ_14213,FFUJ_13818,FFUJ_03525,FFUJ_05279,FFUJ_06755,FFUJ_14306,FFUJ_11599,FFUJ_03718,FFUJ_01840,FFUJ_11513,FFUJ_00810,FFUJ_08501,FFUJ_01883,FFUJ_05171,FFUJ_00187,FFUJ_11107,FFUJ_09196,FFUJ_04906	116	0.0078336	2.19427	2.82405e-07	1.33941e-05	0.000187517
20.01.23	allantoin and allantoate transport	32	0.016178	FFUJ_10376,FFUJ_09905,FFUJ_12131,FFUJ_03563,FFUJ_14033,FFUJ_00058,FFUJ_09191,FFUJ_10493,FFUJ_14389,FFUJ_12076,FFUJ_06609,FFUJ_14213,FFUJ_13818,FFUJ_05279,FFUJ_06755,FFUJ_00288,FFUJ_08076,FFUJ_11599,FFUJ_01840,FFUJ_11513,FFUJ_06659,FFUJ_11057,FFUJ_01883,FFUJ_05171,FFUJ_09333,FFUJ_00187,FFUJ_11107,FFUJ_09196,FFUJ_11224,FFUJ_14820,FFUJ_04906,FFUJ_12508	109	0.00736089	2.19783	6.01795e-07	2.66395e-05	0.000399592
11.02.03.04.01	transcription activation	56	0.0283114	FFUJ_05048,FFUJ_06446,FFUJ_12646,FFUJ_04390,FFUJ_02244,FFUJ_12519,FFUJ_00433,FFUJ_12033,FFUJ_14716,FFUJ_02011,FFUJ_07577,FFUJ_08968,FFUJ_03600,FFUJ_06526,FFUJ_12262,FFUJ_05147,FFUJ_12060,FFUJ_01581,FFUJ_12972,FFUJ_05857,FFUJ_01094,FFUJ_06901,FFUJ_14855,FFUJ_14387,FFUJ_07541,FFUJ_11102,FFUJ_05278,FFUJ_11896,FFUJ_08283,FFUJ_12448,FFUJ_11191,FFUJ_12814,FFUJ_11206,FFUJ_11808,FFUJ_03660,FFUJ_02153,FFU…	245	0.0165451	1.71117	6.83053e-07	2.83467e-05	0.000453547
01.02.07	regulation of nitrogen, sulfur and selenium metabolism	32	0.016178	FFUJ_05048,FFUJ_06497,FFUJ_04390,FFUJ_10784,FFUJ_07133,FFUJ_00094,FFUJ_07577,FFUJ_03600,FFUJ_14822,FFUJ_12262,FFUJ_01581,FFUJ_00463,FFUJ_11668,FFUJ_03525,FFUJ_05857,FFUJ_06901,FFUJ_07105,FFUJ_01862,FFUJ_14387,FFUJ_10582,FFUJ_11896,FFUJ_08283,FFUJ_05455,FFUJ_03660,FFUJ_12536,FFUJ_05156,FFUJ_10457,FFUJ_10019,FFUJ_06522,FFUJ_11117,FFUJ_10713,FFUJ_09194	118	0.00796867	2.0302	4.03047e-06	0.000157425	0.00267623
20.01.27	drug/toxin transport	49	0.0247725	FFUJ_11823,FFUJ_12459,FFUJ_10180,FFUJ_11292,FFUJ_10404,FFUJ_06133,FFUJ_06261,FFUJ_04559,FFUJ_06444,FFUJ_02574,FFUJ_14263,FFUJ_13819,FFUJ_07035,FFUJ_10898,FFUJ_14590,FFUJ_11445,FFUJ_02991,FFUJ_07031,FFUJ_08754,FFUJ_02264,FFUJ_10047,FFUJ_12095,FFUJ_09778,FFUJ_06520,FFUJ_01115,FFUJ_14340,FFUJ_10701,FFUJ_11646,FFUJ_11460,FFUJ_05516,FFUJ_06829,FFUJ_05045,FFUJ_03633,FFUJ_07781,FFUJ_12433,FFUJ_05776,FFU…	218	0.0147218	1.68271	5.46514e-06	0.000190992	0.00362885
20.03.02	carrier (electrochemical potential-driven transport)	38	0.0192113	FFUJ_09247,FFUJ_11823,FFUJ_06133,FFUJ_00914,FFUJ_12276,FFUJ_02632,FFUJ_00785,FFUJ_11109,FFUJ_09235,FFUJ_10857,FFUJ_06981,FFUJ_02264,FFUJ_14604,FFUJ_06711,FFUJ_09973,FFUJ_09778,FFUJ_06864,FFUJ_05535,FFUJ_10701,FFUJ_14621,FFUJ_12042,FFUJ_06298,FFUJ_09694,FFUJ_13527,FFUJ_06045,FFUJ_14069,FFUJ_04212,FFUJ_06921,FFUJ_01226,FFUJ_04502,FFUJ_14671,FFUJ_05525,FFUJ_09120,FFUJ_06818,FFUJ_03439,FFUJ_09666,FFU…	153	0.0103323	1.85935	5.33216e-06	0.000190992	0.00354055
20.03.02.02	symporter	24	0.0121335	FFUJ_00914,FFUJ_02632,FFUJ_00785,FFUJ_11109,FFUJ_09235,FFUJ_10857,FFUJ_06981,FFUJ_14604,FFUJ_06711,FFUJ_09973,FFUJ_06864,FFUJ_14621,FFUJ_09694,FFUJ_13527,FFUJ_06045,FFUJ_14069,FFUJ_04212,FFUJ_06921,FFUJ_01226,FFUJ_14671,FFUJ_05525,FFUJ_09120,FFUJ_09666,FFUJ_11012	78	0.00526742	2.30349	6.10933e-06	0.00020283	0.00405659
01.05.25	regulation of C-compound and carbohydrate metabolism	52	0.0262892	FFUJ_09247,FFUJ_06446,FFUJ_06497,FFUJ_09117,FFUJ_02244,FFUJ_10657,FFUJ_05056,FFUJ_06078,FFUJ_00579,FFUJ_12033,FFUJ_07133,FFUJ_00411,FFUJ_02137,FFUJ_12262,FFUJ_04044,FFUJ_11426,FFUJ_12060,FFUJ_03525,FFUJ_01094,FFUJ_03786,FFUJ_08525,FFUJ_14855,FFUJ_07541,FFUJ_11102,FFUJ_05278,FFUJ_12814,FFUJ_01774,FFUJ_11206,FFUJ_12042,FFUJ_01160,FFUJ_04489,FFUJ_04837,FFUJ_06658,FFUJ_11808,FFUJ_13427,FFUJ_03671,FFU…	245	0.0165451	1.58894	1.60681e-05	0.000508058	0.0106692
32.07.01	detoxification involving cytochrome P450	27	0.0136502	FFUJ_06115,FFUJ_06114,FFUJ_04209,FFUJ_12965,FFUJ_14846,FFUJ_14337,FFUJ_06809,FFUJ_04027,FFUJ_10183,FFUJ_02058,FFUJ_11230,FFUJ_10688,FFUJ_09251,FFUJ_00049,FFUJ_12490,FFUJ_11921,FFUJ_11837,FFUJ_06429,FFUJ_10258,FFUJ_01882,FFUJ_14155,FFUJ_06405,FFUJ_10907,FFUJ_08065,FFUJ_06590,FFUJ_10425,FFUJ_10730	99	0.00668558	2.04173	1.99081e-05	0.000582679	0.013219
20.03.25	ABC transporters	29	0.0146613	FFUJ_12459,FFUJ_11292,FFUJ_10404,FFUJ_06444,FFUJ_02574,FFUJ_13205,FFUJ_10898,FFUJ_06987,FFUJ_11445,FFUJ_02991,FFUJ_07031,FFUJ_08754,FFUJ_10047,FFUJ_01115,FFUJ_14340,FFUJ_02247,FFUJ_11646,FFUJ_11460,FFUJ_05045,FFUJ_03633,FFUJ_12433,FFUJ_05481,FFUJ_05776,FFUJ_06337,FFUJ_01735,FFUJ_02360,FFUJ_01057,FFUJ_09294,FFUJ_02403	110	0.00742842	1.97367	2.01832e-05	0.000582679	0.0134016
01.06	lipid, fatty acid and isoprenoid metabolism	159	0.0803842	FFUJ_13713,FFUJ_09248,FFUJ_09242,FFUJ_10908,FFUJ_02248,FFUJ_03369,FFUJ_09246,FFUJ_12432,FFUJ_04618,FFUJ_09138,FFUJ_06114,FFUJ_06497,FFUJ_04209,FFUJ_12616,FFUJ_14797,FFUJ_14846,FFUJ_14825,FFUJ_11132,FFUJ_00785,FFUJ_14023,FFUJ_14336,FFUJ_11806,FFUJ_05270,FFUJ_04110,FFUJ_14816,FFUJ_07133,FFUJ_02544,FFUJ_09244,FFUJ_13205,FFUJ_05010,FFUJ_02045,FFUJ_05271,FFUJ_00076,FFUJ_12796,FFUJ_04068,FFUJ_12454,FFU…	1001	0.0675986	1.18914	4.01614e-05	0.00111113	0.0266671
01.05.11.07	aromate catabolism	26	0.0131446	FFUJ_12432,FFUJ_06114,FFUJ_14825,FFUJ_14023,FFUJ_11806,FFUJ_14816,FFUJ_09121,FFUJ_11168,FFUJ_11106,FFUJ_12668,FFUJ_11503,FFUJ_10248,FFUJ_14781,FFUJ_05509,FFUJ_11141,FFUJ_09762,FFUJ_12520,FFUJ_02281,FFUJ_01994,FFUJ_13401,FFUJ_05269,FFUJ_12662,FFUJ_11391,FFUJ_12041,FFUJ_06494,FFUJ_09305	103	0.0069557	1.88976	0.000116557	0.00309575	0.0773938
32.07.05	detoxification by export	39	0.0197169	FFUJ_11823,FFUJ_12459,FFUJ_10180,FFUJ_11292,FFUJ_10404,FFUJ_06133,FFUJ_06261,FFUJ_04559,FFUJ_06444,FFUJ_02574,FFUJ_14263,FFUJ_13819,FFUJ_07035,FFUJ_10898,FFUJ_14590,FFUJ_11445,FFUJ_02991,FFUJ_08754,FFUJ_10047,FFUJ_09778,FFUJ_06520,FFUJ_01115,FFUJ_14340,FFUJ_11646,FFUJ_11460,FFUJ_05516,FFUJ_06829,FFUJ_03633,FFUJ_07781,FFUJ_12433,FFUJ_05776,FFUJ_10133,FFUJ_02269,FFUJ_02360,FFUJ_01057,FFUJ_12476,FFU…	181	0.0122231	1.61308	0.000125517	0.00320551	0.0833433
20.01.07	amino acid/amino acid derivatives transport	31	0.0156724	FFUJ_03747,FFUJ_01902,FFUJ_00914,FFUJ_11132,FFUJ_00095,FFUJ_02249,FFUJ_11370,FFUJ_04110,FFUJ_13970,FFUJ_09191,FFUJ_11189,FFUJ_12724,FFUJ_11839,FFUJ_08106,FFUJ_11723,FFUJ_10091,FFUJ_10530,FFUJ_08308,FFUJ_06755,FFUJ_14306,FFUJ_09694,FFUJ_03718,FFUJ_11624,FFUJ_06045,FFUJ_07634,FFUJ_13022,FFUJ_02389,FFUJ_04502,FFUJ_09652,FFUJ_09118,FFUJ_12124	133	0.00898163	1.74494	0.00013603	0.00334533	0.090324
01.05.11.07.01	aerobic aromate catabolism	25	0.012639	FFUJ_12432,FFUJ_06114,FFUJ_14825,FFUJ_14023,FFUJ_11806,FFUJ_14816,FFUJ_09121,FFUJ_11168,FFUJ_12668,FFUJ_11503,FFUJ_10248,FFUJ_14781,FFUJ_05509,FFUJ_11141,FFUJ_09762,FFUJ_12520,FFUJ_02281,FFUJ_01994,FFUJ_13401,FFUJ_05269,FFUJ_12662,FFUJ_11391,FFUJ_12041,FFUJ_06494,FFUJ_09305	101	0.00682064	1.85306	0.000217895	0.00482275	0.144683
20.03.02.02.01	proton driven symporter	16	0.00808898	FFUJ_00914,FFUJ_00785,FFUJ_11109,FFUJ_10857,FFUJ_06981,FFUJ_14604,FFUJ_09973,FFUJ_06864,FFUJ_14621,FFUJ_13527,FFUJ_14069,FFUJ_04212,FFUJ_06921,FFUJ_01226,FFUJ_14671,FFUJ_05525	52	0.00351162	2.30349	0.000210721	0.00482275	0.139919
11.02.03.04	transcriptional control	139	0.070273	FFUJ_05048,FFUJ_06446,FFUJ_12646,FFUJ_03974,FFUJ_04390,FFUJ_11299,FFUJ_04380,FFUJ_02244,FFUJ_12519,FFUJ_10784,FFUJ_10657,FFUJ_05056,FFUJ_06078,FFUJ_02801,FFUJ_00433,FFUJ_12033,FFUJ_14716,FFUJ_00094,FFUJ_13327,FFUJ_08807,FFUJ_02011,FFUJ_05148,FFUJ_07577,FFUJ_08968,FFUJ_03600,FFUJ_10471,FFUJ_06863,FFUJ_06526,FFUJ_02137,FFUJ_12262,FFUJ_02010,FFUJ_05147,FFUJ_01634,FFUJ_04044,FFUJ_12060,FFUJ_06607,FFU…	886	0.0598325	1.1745	0.000216268	0.00482275	0.143602
01.05.11	aromate metabolism	30	0.0151668	FFUJ_12432,FFUJ_06114,FFUJ_14825,FFUJ_14023,FFUJ_11806,FFUJ_14816,FFUJ_05148,FFUJ_02010,FFUJ_09121,FFUJ_11168,FFUJ_11106,FFUJ_02012,FFUJ_07417,FFUJ_12668,FFUJ_11503,FFUJ_10248,FFUJ_14781,FFUJ_05509,FFUJ_11141,FFUJ_09762,FFUJ_12520,FFUJ_02281,FFUJ_01994,FFUJ_13401,FFUJ_05269,FFUJ_12662,FFUJ_11391,FFUJ_12041,FFUJ_06494,FFUJ_09305	131	0.00884657	1.71443	0.000240734	0.00515636	0.159847
01.02	nitrogen, sulfur and selenium metabolism	68	0.0343782	FFUJ_05048,FFUJ_06115,FFUJ_11797,FFUJ_11622,FFUJ_09138,FFUJ_11793,FFUJ_06497,FFUJ_04390,FFUJ_06379,FFUJ_00914,FFUJ_06717,FFUJ_10784,FFUJ_06887,FFUJ_07133,FFUJ_06809,FFUJ_00094,FFUJ_00093,FFUJ_04027,FFUJ_00578,FFUJ_02267,FFUJ_07577,FFUJ_14395,FFUJ_06521,FFUJ_03600,FFUJ_14822,FFUJ_12262,FFUJ_06213,FFUJ_01581,FFUJ_04036,FFUJ_00463,FFUJ_11668,FFUJ_03525,FFUJ_05857,FFUJ_06901,FFUJ_01330,FFUJ_07105,FFU…	385	0.0259995	1.32226	0.000396747	0.0082325	0.26344
20.01.03.01	sugar transport	17	0.00859454	FFUJ_13713,FFUJ_11109,FFUJ_10857,FFUJ_14330,FFUJ_04588,FFUJ_14604,FFUJ_09973,FFUJ_10927,FFUJ_14621,FFUJ_14069,FFUJ_04212,FFUJ_01226,FFUJ_11204,FFUJ_14671,FFUJ_05525,FFUJ_10096,FFUJ_11339	64	0.00432199	1.98856	0.000912088	0.0183523	0.605626
01.20.35.01.01	metabolism of melanins	11	0.00556117	FFUJ_14797,FFUJ_02045,FFUJ_08160,FFUJ_03813,FFUJ_01226,FFUJ_11869,FFUJ_13401,FFUJ_06591,FFUJ_11391,FFUJ_08071,FFUJ_06494	33	0.00222853	2.49545	0.000964642	0.0188389	0.640523
01.02.07.01	regulation of nitrogen metabolism	15	0.00758342	FFUJ_05048,FFUJ_07577,FFUJ_12262,FFUJ_01581,FFUJ_07105,FFUJ_14387,FFUJ_10582,FFUJ_11896,FFUJ_05455,FFUJ_03660,FFUJ_12536,FFUJ_05156,FFUJ_10457,FFUJ_10019,FFUJ_09194	54	0.00364668	2.07954	0.00109114	0.0201254	0.724515
20.01.26	neurotransmitter transport	15	0.00758342	FFUJ_03747,FFUJ_00095,FFUJ_13970,FFUJ_12724,FFUJ_09235,FFUJ_11839,FFUJ_11723,FFUJ_00651,FFUJ_14306,FFUJ_09694,FFUJ_03718,FFUJ_06045,FFUJ_13022,FFUJ_09120,FFUJ_12124	54	0.00364668	2.07954	0.00109114	0.0201254	0.724515
20.01.11	amine / polyamine transport	18	0.0091001	FFUJ_03747,FFUJ_00914,FFUJ_00095,FFUJ_13970,FFUJ_09191,FFUJ_12724,FFUJ_11839,FFUJ_11723,FFUJ_07035,FFUJ_14213,FFUJ_14306,FFUJ_09694,FFUJ_03718,FFUJ_06801,FFUJ_13022,FFUJ_06921,FFUJ_06818,FFUJ_12124	71	0.00479471	1.89795	0.00118026	0.0211809	0.783694
20.01.01	ion transport	59	0.0298281	FFUJ_09247,FFUJ_11805,FFUJ_08049,FFUJ_11292,FFUJ_11369,FFUJ_09699,FFUJ_06497,FFUJ_12276,FFUJ_02401,FFUJ_07133,FFUJ_11189,FFUJ_03847,FFUJ_03499,FFUJ_06630,FFUJ_09235,FFUJ_10165,FFUJ_00411,FFUJ_05413,FFUJ_11870,FFUJ_07031,FFUJ_11188,FFUJ_06711,FFUJ_03525,FFUJ_08600,FFUJ_05535,FFUJ_01350,FFUJ_12042,FFUJ_06298,FFUJ_13325,FFUJ_06801,FFUJ_11624,FFUJ_06045,FFUJ_00838,FFUJ_06527,FFUJ_12313,FFUJ_06921,FFU…	339	0.022893	1.30293	0.00133668	0.0233567	0.887556
11.02.03	mRNA synthesis	149	0.0753286	FFUJ_05048,FFUJ_06446,FFUJ_12646,FFUJ_03974,FFUJ_04390,FFUJ_11299,FFUJ_04380,FFUJ_02244,FFUJ_14136,FFUJ_12519,FFUJ_10784,FFUJ_10657,FFUJ_05056,FFUJ_06078,FFUJ_02801,FFUJ_00433,FFUJ_12033,FFUJ_14716,FFUJ_00094,FFUJ_13327,FFUJ_08807,FFUJ_02011,FFUJ_05148,FFUJ_07577,FFUJ_08968,FFUJ_03600,FFUJ_10471,FFUJ_06863,FFUJ_06526,FFUJ_02137,FFUJ_12262,FFUJ_02010,FFUJ_05147,FFUJ_01634,FFUJ_04044,FFUJ_12060,FFU…	1004	0.0678012	1.11102	0.00151853	0.0258539	1
20.09.16.07	non-vesicular cellular export	5	0.00252781	FFUJ_10180,FFUJ_14263,FFUJ_14340,FFUJ_03633,FFUJ_07781	9	0.00060778	4.15908	0.00189048	0.031382	1
20.01.01.01	cation transport (H+, Na+, K+, Ca2+ , NH4+, etc.)	49	0.0247725	FFUJ_11805,FFUJ_08049,FFUJ_11292,FFUJ_09699,FFUJ_12276,FFUJ_02401,FFUJ_11189,FFUJ_03847,FFUJ_03499,FFUJ_06630,FFUJ_09235,FFUJ_10165,FFUJ_00411,FFUJ_05413,FFUJ_11870,FFUJ_11188,FFUJ_06711,FFUJ_03525,FFUJ_08600,FFUJ_05535,FFUJ_01350,FFUJ_12042,FFUJ_06298,FFUJ_13325,FFUJ_06801,FFUJ_11624,FFUJ_06045,FFUJ_00838,FFUJ_06527,FFUJ_06921,FFUJ_14920,FFUJ_08231,FFUJ_13400,FFUJ_06611,FFUJ_09605,FFUJ_13401,FFU…	278	0.0187736	1.31954	0.00250609	0.0405864	1
32.05	disease, virulence and defense	86	0.0434783	FFUJ_07427,FFUJ_12459,FFUJ_10180,FFUJ_12432,FFUJ_11292,FFUJ_12663,FFUJ_06260,FFUJ_10280,FFUJ_10404,FFUJ_10239,FFUJ_06379,FFUJ_04028,FFUJ_08168,FFUJ_07736,FFUJ_06261,FFUJ_04559,FFUJ_06580,FFUJ_06444,FFUJ_05157,FFUJ_08211,FFUJ_14337,FFUJ_09250,FFUJ_11806,FFUJ_10164,FFUJ_11941,FFUJ_06111,FFUJ_13819,FFUJ_04027,FFUJ_07035,FFUJ_10898,FFUJ_09069,FFUJ_10660,FFUJ_11230,FFUJ_11445,FFUJ_02991,FFUJ_10740,FFU…	544	0.0367369	1.1835	0.00263768	0.0417005	1
20.09.16	cellular export and secretion	54	0.0273003	FFUJ_13713,FFUJ_11337,FFUJ_12459,FFUJ_10180,FFUJ_10404,FFUJ_06133,FFUJ_06261,FFUJ_04559,FFUJ_06444,FFUJ_00785,FFUJ_03816,FFUJ_02574,FFUJ_14263,FFUJ_13819,FFUJ_10898,FFUJ_14590,FFUJ_06981,FFUJ_00651,FFUJ_11445,FFUJ_02991,FFUJ_14330,FFUJ_08754,FFUJ_03390,FFUJ_02264,FFUJ_11668,FFUJ_06520,FFUJ_10927,FFUJ_01115,FFUJ_14340,FFUJ_10701,FFUJ_11646,FFUJ_11460,FFUJ_06829,FFUJ_05045,FFUJ_08493,FFUJ_03633,FFU…	314	0.0212048	1.28746	0.00271646	0.0419473	1
11.02	RNA synthesis	158	0.0798787	FFUJ_05048,FFUJ_06446,FFUJ_12646,FFUJ_03974,FFUJ_04390,FFUJ_14135,FFUJ_11299,FFUJ_04380,FFUJ_02244,FFUJ_14136,FFUJ_12519,FFUJ_10784,FFUJ_10657,FFUJ_05056,FFUJ_06078,FFUJ_02801,FFUJ_00433,FFUJ_12033,FFUJ_14716,FFUJ_00094,FFUJ_13327,FFUJ_08807,FFUJ_02011,FFUJ_05148,FFUJ_07577,FFUJ_08968,FFUJ_03600,FFUJ_10471,FFUJ_06863,FFUJ_06526,FFUJ_02137,FFUJ_12262,FFUJ_02010,FFUJ_05147,FFUJ_01634,FFUJ_04044,FFU…	1091	0.0736764	1.08418	0.00304166	0.0459014	1

## Sheet: d) areb.6GLN-wt.6GLN_up
S5d Table 'FunCat' analysis of genes up-regulated in the ∆AREB deletion mutant, cultivated under limiting (6 mM Gln) nitrogen conditions.
The comparison is done to p3_p185772_Fus_fujik_v21 containing 14452 annotated genes.
To correct for multiple comparisons in multiple hypothesis testing for the 845 taxonomical allowed FunCats, we calculated the Bonferroni correction as well as the False discovery rate (FDR) control with an experiment-wide significance level alpha of 0.05. The table is sorted by the P-value.
Category	Description	abs_SET	rel_SET	genes_SET	abs_GENOME	rel_GENOME	rel_SET.rel_GENOME	P-value	FDR	Bonferroni
99	UNCLASSIFIED PROTEINS	1066	0.532202	FFUJ_04531,FFUJ_06468,FFUJ_00264,FFUJ_09393,FFUJ_03445,FFUJ_14634,FFUJ_09918,FFUJ_06471,FFUJ_12834,FFUJ_10439,FFUJ_08165,FFUJ_05377,FFUJ_10633,FFUJ_10428,FFUJ_01929,FFUJ_05473,FFUJ_10757,FFUJ_14759,FFUJ_11791,FFUJ_02039,FFUJ_06315,FFUJ_10929,FFUJ_09487,FFUJ_12853,FFUJ_09399,FFUJ_12500,FFUJ_00296,FFUJ_10438,FFUJ_12414,FFUJ_09098,FFUJ_10016,FFUJ_13481,FFUJ_12849,FFUJ_05653,FFUJ_13631,FFUJ_14909,FFU…	6799	0.459144	1.15912	6.23201e-35	4.13806e-32	4.13806e-32
32.05	disease, virulence and defense	97	0.0484274	FFUJ_02817,FFUJ_01363,FFUJ_13912,FFUJ_07988,FFUJ_03806,FFUJ_11736,FFUJ_05084,FFUJ_02019,FFUJ_02162,FFUJ_12636,FFUJ_14648,FFUJ_10299,FFUJ_14723,FFUJ_01498,FFUJ_11980,FFUJ_12143,FFUJ_12637,FFUJ_12892,FFUJ_10053,FFUJ_01172,FFUJ_04465,FFUJ_09136,FFUJ_09878,FFUJ_14871,FFUJ_13962,FFUJ_07422,FFUJ_07654,FFUJ_11415,FFUJ_10259,FFUJ_11264,FFUJ_09835,FFUJ_09496,FFUJ_02254,FFUJ_05234,FFUJ_00111,FFUJ_13894,FFU…	544	0.0367369	1.31822	2.7124e-05	0.00900517	0.0180103
01.20	secondary metabolism	310	0.154768	FFUJ_05378,FFUJ_11815,FFUJ_03472,FFUJ_00043,FFUJ_00039,FFUJ_00011,FFUJ_14724,FFUJ_02209,FFUJ_10058,FFUJ_00265,FFUJ_10837,FFUJ_06575,FFUJ_10050,FFUJ_07332,FFUJ_02817,FFUJ_01363,FFUJ_12471,FFUJ_10306,FFUJ_08764,FFUJ_06878,FFUJ_14660,FFUJ_12797,FFUJ_02312,FFUJ_10692,FFUJ_11814,FFUJ_08181,FFUJ_13912,FFUJ_05805,FFUJ_03122,FFUJ_00013,FFUJ_10051,FFUJ_14721,FFUJ_02208,FFUJ_03566,FFUJ_13857,FFUJ_03616,FFU…	2126	0.143571	1.07799	4.22493e-05	0.00935117	0.0280535
34.11.10	response to biotic stimulus	10	0.00499251	FFUJ_12892,FFUJ_01301,FFUJ_02254,FFUJ_08481,FFUJ_10978,FFUJ_12107,FFUJ_14256,FFUJ_12958,FFUJ_09062,FFUJ_05118	21	0.00141815	3.52043	5.7209e-05	0.00949669	0.0379868
01.05.03.03.07	chitin catabolism	7	0.00349476	FFUJ_12892,FFUJ_01301,FFUJ_02254,FFUJ_08481,FFUJ_10978,FFUJ_12107,FFUJ_05118	11	0.000742842	4.70458	7.1948e-05	0.0095547	0.0477735
16.05	polysaccharide binding	13	0.00649026	FFUJ_12892,FFUJ_01301,FFUJ_02254,FFUJ_05362,FFUJ_09591,FFUJ_00453,FFUJ_08481,FFUJ_03668,FFUJ_10978,FFUJ_12107,FFUJ_05549,FFUJ_03455,FFUJ_05118	35	0.00236359	2.74594	0.000109124	0.0120763	0.072458
16.21	complex cofactor/cosubstrate/vitamine binding	99	0.0494259	FFUJ_00011,FFUJ_13860,FFUJ_07332,FFUJ_10144,FFUJ_03122,FFUJ_13857,FFUJ_13859,FFUJ_12183,FFUJ_07988,FFUJ_09642,FFUJ_04516,FFUJ_10838,FFUJ_02162,FFUJ_11813,FFUJ_07696,FFUJ_03614,FFUJ_03207,FFUJ_11994,FFUJ_12143,FFUJ_09350,FFUJ_13864,FFUJ_09088,FFUJ_03844,FFUJ_00527,FFUJ_11549,FFUJ_05130,FFUJ_08397,FFUJ_09376,FFUJ_06584,FFUJ_10330,FFUJ_08239,FFUJ_04170,FFUJ_10640,FFUJ_12277,FFUJ_03123,FFUJ_14698,FFU…	585	0.0395057	1.25111	0.000176854	0.0167759	0.117431
16.21.05	FAD/FMN binding	38	0.0189715	FFUJ_12183,FFUJ_04516,FFUJ_10838,FFUJ_07696,FFUJ_00527,FFUJ_08397,FFUJ_09376,FFUJ_06584,FFUJ_08239,FFUJ_12277,FFUJ_10742,FFUJ_08788,FFUJ_08828,FFUJ_01477,FFUJ_10818,FFUJ_06099,FFUJ_10996,FFUJ_08149,FFUJ_01599,FFUJ_02116,FFUJ_06900,FFUJ_14518,FFUJ_10668,FFUJ_06519,FFUJ_00498,FFUJ_06229,FFUJ_11907,FFUJ_06207,FFUJ_11803,FFUJ_04933,FFUJ_00436,FFUJ_03864,FFUJ_07013,FFUJ_06500,FFUJ_10731,FFUJ_05134,FFU…	179	0.0120881	1.56944	0.000262794	0.0218119	0.174495
01.01.11.02	metabolism of isoleucine	13	0.00649026	FFUJ_00011,FFUJ_08432,FFUJ_03614,FFUJ_11994,FFUJ_05130,FFUJ_06130,FFUJ_04170,FFUJ_10041,FFUJ_00403,FFUJ_02159,FFUJ_11908,FFUJ_08237,FFUJ_12266	39	0.00263371	2.4643	0.000379735	0.028016	0.252144
01.01.11.02.02	degradation of isoleucine	7	0.00349476	FFUJ_00011,FFUJ_03614,FFUJ_11994,FFUJ_05130,FFUJ_04170,FFUJ_10041,FFUJ_12266	14	0.000945435	3.69646	0.00054011	0.0350306	0.358633
32.10	degradation / modification of foreign (exogenous) compounds	19	0.00948577	FFUJ_13859,FFUJ_10838,FFUJ_12637,FFUJ_12850,FFUJ_09496,FFUJ_04834,FFUJ_10641,FFUJ_14350,FFUJ_02243,FFUJ_14767,FFUJ_12891,FFUJ_10841,FFUJ_09355,FFUJ_06351,FFUJ_14904,FFUJ_10590,FFUJ_08276,FFUJ_11368,FFUJ_10932	72	0.00486224	1.95091	0.000587021	0.0350306	0.389782
32.05.01	resistance proteins	43	0.0214678	FFUJ_02817,FFUJ_13912,FFUJ_02019,FFUJ_01498,FFUJ_11980,FFUJ_10053,FFUJ_04465,FFUJ_09878,FFUJ_13962,FFUJ_07654,FFUJ_11415,FFUJ_10259,FFUJ_11264,FFUJ_09835,FFUJ_05234,FFUJ_00111,FFUJ_04016,FFUJ_12769,FFUJ_10221,FFUJ_09188,FFUJ_02950,FFUJ_02118,FFUJ_09895,FFUJ_09948,FFUJ_05457,FFUJ_00004,FFUJ_04329,FFUJ_13883,FFUJ_10486,FFUJ_05884,FFUJ_14429,FFUJ_08084,FFUJ_14256,FFUJ_12445,FFUJ_01794,FFUJ_10078,FFU…	219	0.0147893	1.45158	0.000633084	0.0350306	0.420368
01.01.09.03.02	degradation of cysteine	7	0.00349476	FFUJ_11549,FFUJ_12277,FFUJ_03466,FFUJ_02831,FFUJ_11076,FFUJ_02523,FFUJ_01624	15	0.00101297	3.45002	0.000908853	0.0389009	0.603478
16.21.17	pyridoxal phosphate binding	19	0.00948577	FFUJ_00011,FFUJ_07332,FFUJ_10144,FFUJ_11994,FFUJ_09088,FFUJ_11549,FFUJ_05130,FFUJ_03123,FFUJ_00972,FFUJ_10041,FFUJ_00403,FFUJ_03591,FFUJ_03466,FFUJ_02831,FFUJ_00105,FFUJ_11076,FFUJ_06548,FFUJ_02523,FFUJ_01624	74	0.0049973	1.89818	0.00084583	0.0389009	0.561631
20.01.15	electron transport	77	0.0384423	FFUJ_13860,FFUJ_10692,FFUJ_06585,FFUJ_03122,FFUJ_10051,FFUJ_13857,FFUJ_13859,FFUJ_12183,FFUJ_07988,FFUJ_09642,FFUJ_11736,FFUJ_05398,FFUJ_10838,FFUJ_02162,FFUJ_07696,FFUJ_02055,FFUJ_12143,FFUJ_09350,FFUJ_13864,FFUJ_09436,FFUJ_08397,FFUJ_03535,FFUJ_14635,FFUJ_03481,FFUJ_08239,FFUJ_10640,FFUJ_12277,FFUJ_01440,FFUJ_09993,FFUJ_06989,FFUJ_08788,FFUJ_08828,FFUJ_09318,FFUJ_13070,FFUJ_10818,FFUJ_14035,FFU…	453	0.0305916	1.25663	0.000779443	0.0389009	0.51755
01	METABOLISM	650	0.324513	FFUJ_05378,FFUJ_02160,FFUJ_11815,FFUJ_03472,FFUJ_00043,FFUJ_10836,FFUJ_12694,FFUJ_00039,FFUJ_00011,FFUJ_14724,FFUJ_02209,FFUJ_13860,FFUJ_10058,FFUJ_00265,FFUJ_10837,FFUJ_06575,FFUJ_10050,FFUJ_07332,FFUJ_02817,FFUJ_02508,FFUJ_01363,FFUJ_05804,FFUJ_12471,FFUJ_10306,FFUJ_04299,FFUJ_10144,FFUJ_14394,FFUJ_08764,FFUJ_06878,FFUJ_14660,FFUJ_12797,FFUJ_02312,FFUJ_10692,FFUJ_11814,FFUJ_08181,FFUJ_13912,FFU…	4948	0.334144	0.971179	0.000937371	0.0389009	0.622415
34.11.12	perception of nutrients and nutritional adaptation	21	0.0104843	FFUJ_03472,FFUJ_13860,FFUJ_06575,FFUJ_06469,FFUJ_12892,FFUJ_10830,FFUJ_11817,FFUJ_01301,FFUJ_02254,FFUJ_05359,FFUJ_00070,FFUJ_09952,FFUJ_08481,FFUJ_09097,FFUJ_10978,FFUJ_12107,FFUJ_04023,FFUJ_09810,FFUJ_03656,FFUJ_00190,FFUJ_05118	87	0.0058752	1.7845	0.00110543	0.0431768	0.734006

## Sheet: e) areb.60GLN-wt.60GLN_down
S5e Table 'FunCat' analysis of genes down-regulated in the ∆AREB deletion mutant, cultivated under sufficient (60 mM Gln) nitrogen conditions.
The comparison is done to p3_p185772_Fus_fujik_v21 containing 14452 annotated genes.
To correct for multiple comparisons in multiple hypothesis testing for the 845 taxonomical allowed FunCats, we calculated the Bonferroni correction as well as the False discovery rate (FDR) control with an experiment-wide significance level alpha of 0.05. The table is sorted by the P-value.
Category	Description	abs_SET	rel_SET	genes_SET	abs_GENOME	rel_GENOME	rel_SET.rel_GENOME	P-value	FDR	Bonferroni
01	METABOLISM	853	0.40619	FFUJ_08131,FFUJ_00007,FFUJ_00013,FFUJ_00003,FFUJ_05048,FFUJ_08160,FFUJ_14324,FFUJ_10900,FFUJ_11523,FFUJ_00004,FFUJ_10257,FFUJ_06781,FFUJ_06379,FFUJ_01985,FFUJ_12033,FFUJ_14054,FFUJ_14326,FFUJ_00009,FFUJ_12941,FFUJ_14325,FFUJ_12809,FFUJ_02656,FFUJ_05432,FFUJ_05431,FFUJ_11292,FFUJ_00008,FFUJ_06717,FFUJ_00012,FFUJ_09094,FFUJ_04390,FFUJ_06723,FFUJ_10978,FFUJ_06446,FFUJ_12504,FFUJ_03389,FFUJ_03455,FFU…	4948	0.334144	1.21562	7.34839e-33	4.87933e-30	4.87933e-30
01.20	secondary metabolism	437	0.208095	FFUJ_00007,FFUJ_00013,FFUJ_00003,FFUJ_08160,FFUJ_10900,FFUJ_00004,FFUJ_01985,FFUJ_14054,FFUJ_00009,FFUJ_02656,FFUJ_05431,FFUJ_11292,FFUJ_00008,FFUJ_00012,FFUJ_06723,FFUJ_12504,FFUJ_02047,FFUJ_12808,FFUJ_10182,FFUJ_02244,FFUJ_05776,FFUJ_02219,FFUJ_11258,FFUJ_00027,FFUJ_02077,FFUJ_00010,FFUJ_11567,FFUJ_00018,FFUJ_11335,FFUJ_10047,FFUJ_04209,FFUJ_10270,FFUJ_06932,FFUJ_11179,FFUJ_12710,FFUJ_11420,FFU…	2126	0.143571	1.44942	2.57808e-30	8.55923e-28	1.71185e-27
01.05	C-compound and carbohydrate metabolism	360	0.171429	FFUJ_08131,FFUJ_08160,FFUJ_11523,FFUJ_06781,FFUJ_12033,FFUJ_14054,FFUJ_14326,FFUJ_14325,FFUJ_12809,FFUJ_05432,FFUJ_00008,FFUJ_00012,FFUJ_06723,FFUJ_10978,FFUJ_06446,FFUJ_03389,FFUJ_03455,FFUJ_11160,FFUJ_13119,FFUJ_02980,FFUJ_12808,FFUJ_05366,FFUJ_02244,FFUJ_11258,FFUJ_12796,FFUJ_11632,FFUJ_02077,FFUJ_11567,FFUJ_00018,FFUJ_11335,FFUJ_03648,FFUJ_05448,FFUJ_06932,FFUJ_03806,FFUJ_11109,FFUJ_11186,FFU…	1914	0.129254	1.32629	9.35297e-18	2.07012e-15	6.21037e-15
01.06	lipid, fatty acid and isoprenoid metabolism	189	0.09	FFUJ_08160,FFUJ_10257,FFUJ_00495,FFUJ_11258,FFUJ_12796,FFUJ_06376,FFUJ_02563,FFUJ_00010,FFUJ_11567,FFUJ_04209,FFUJ_00196,FFUJ_05518,FFUJ_13977,FFUJ_10384,FFUJ_12709,FFUJ_12029,FFUJ_10452,FFUJ_00204,FFUJ_06730,FFUJ_11230,FFUJ_12712,FFUJ_11113,FFUJ_11870,FFUJ_14270,FFUJ_06114,FFUJ_12801,FFUJ_01122,FFUJ_14119,FFUJ_05010,FFUJ_13701,FFUJ_10962,FFUJ_08121,FFUJ_06726,FFUJ_06105,FFUJ_01683,FFUJ_03122,FFU…	1001	0.0675986	1.33139	1.04262e-09	1.73074e-07	6.92297e-07
99	UNCLASSIFIED PROTEINS	966	0.46	FFUJ_09078,FFUJ_05430,FFUJ_10238,FFUJ_03450,FFUJ_03904,FFUJ_06377,FFUJ_12836,FFUJ_06557,FFUJ_09077,FFUJ_02245,FFUJ_06780,FFUJ_11684,FFUJ_11522,FFUJ_14002,FFUJ_14123,FFUJ_06640,FFUJ_11321,FFUJ_05377,FFUJ_11511,FFUJ_09083,FFUJ_11021,FFUJ_10481,FFUJ_07051,FFUJ_12942,FFUJ_12919,FFUJ_14122,FFUJ_03814,FFUJ_12473,FFUJ_12664,FFUJ_12947,FFUJ_13097,FFUJ_09608,FFUJ_11334,FFUJ_02391,FFUJ_14265,FFUJ_10476,FFU…	6799	0.459144	1.00186	5.15671e-09	6.84811e-07	3.42405e-06
01.06.05	fatty acid metabolism	52	0.0247619	FFUJ_08160,FFUJ_10257,FFUJ_00010,FFUJ_10384,FFUJ_10452,FFUJ_06730,FFUJ_01122,FFUJ_14119,FFUJ_05010,FFUJ_10962,FFUJ_08121,FFUJ_06726,FFUJ_12051,FFUJ_10256,FFUJ_08101,FFUJ_07112,FFUJ_03239,FFUJ_09242,FFUJ_00925,FFUJ_08124,FFUJ_13971,FFUJ_07074,FFUJ_01741,FFUJ_12569,FFUJ_05271,FFUJ_08683,FFUJ_02045,FFUJ_08103,FFUJ_08102,FFUJ_05989,FFUJ_02116,FFUJ_06366,FFUJ_05134,FFUJ_07024,FFUJ_01952,FFUJ_14654,FFU…	198	0.0133712	1.85189	8.46775e-08	9.37097e-06	5.62258e-05
01.20.70	regulation of secondary metabolism	31	0.0147619	FFUJ_06723,FFUJ_02244,FFUJ_02156,FFUJ_12060,FFUJ_00142,FFUJ_05426,FFUJ_12043,FFUJ_10471,FFUJ_01988,FFUJ_02149,FFUJ_08022,FFUJ_11351,FFUJ_08082,FFUJ_11800,FFUJ_08173,FFUJ_10864,FFUJ_00276,FFUJ_03495,FFUJ_11049,FFUJ_13720,FFUJ_03634,FFUJ_12448,FFUJ_07541,FFUJ_12938,FFUJ_11250,FFUJ_14748,FFUJ_07714,FFUJ_05403,FFUJ_08424,FFUJ_01774,FFUJ_08107	103	0.0069557	2.12227	1.54653e-06	0.0001467	0.0010269
32.07	detoxification	117	0.0557143	FFUJ_10898,FFUJ_00004,FFUJ_06379,FFUJ_05432,FFUJ_11292,FFUJ_05776,FFUJ_00027,FFUJ_14264,FFUJ_10047,FFUJ_04209,FFUJ_00196,FFUJ_14530,FFUJ_11391,FFUJ_05189,FFUJ_00204,FFUJ_14824,FFUJ_11230,FFUJ_12712,FFUJ_11706,FFUJ_06114,FFUJ_05351,FFUJ_14863,FFUJ_08754,FFUJ_11823,FFUJ_12847,FFUJ_09778,FFUJ_10404,FFUJ_02413,FFUJ_02118,FFUJ_10477,FFUJ_03451,FFUJ_11200,FFUJ_14263,FFUJ_04618,FFUJ_11440,FFUJ_11070,FFU…	621	0.0419368	1.32853	1.99431e-06	0.000165528	0.00132422
02.16.01	alcohol fermentation	24	0.0114286	FFUJ_06781,FFUJ_00196,FFUJ_00028,FFUJ_10855,FFUJ_09007,FFUJ_04618,FFUJ_11440,FFUJ_12615,FFUJ_10810,FFUJ_06605,FFUJ_09665,FFUJ_03404,FFUJ_11239,FFUJ_08014,FFUJ_10220,FFUJ_14648,FFUJ_05272,FFUJ_10052,FFUJ_12752,FFUJ_06830,FFUJ_10271,FFUJ_11598,FFUJ_11821,FFUJ_10154	74	0.0049973	2.28695	5.48471e-06	0.00040465	0.00364185
32.05	disease, virulence and defense	103	0.0490476	FFUJ_10899,FFUJ_00003,FFUJ_10898,FFUJ_00004,FFUJ_06379,FFUJ_12663,FFUJ_11292,FFUJ_10978,FFUJ_05776,FFUJ_00018,FFUJ_03806,FFUJ_00196,FFUJ_14530,FFUJ_09923,FFUJ_11391,FFUJ_11554,FFUJ_14824,FFUJ_11230,FFUJ_12712,FFUJ_07736,FFUJ_11113,FFUJ_08754,FFUJ_12847,FFUJ_10581,FFUJ_10404,FFUJ_02118,FFUJ_07484,FFUJ_12410,FFUJ_02162,FFUJ_01794,FFUJ_11670,FFUJ_02105,FFUJ_04414,FFUJ_12496,FFUJ_12006,FFUJ_10660,FFU…	544	0.0367369	1.33511	6.5204e-06	0.000432955	0.00432955
01.20.05	metabolism of acetic acid derivatives	23	0.0109524	FFUJ_10900,FFUJ_02219,FFUJ_12709,FFUJ_10962,FFUJ_00021,FFUJ_12051,FFUJ_10256,FFUJ_02105,FFUJ_09006,FFUJ_03607,FFUJ_08124,FFUJ_09667,FFUJ_14073,FFUJ_11209,FFUJ_08103,FFUJ_08102,FFUJ_09241,FFUJ_10058,FFUJ_05989,FFUJ_14588,FFUJ_12765,FFUJ_11199,FFUJ_11233	75	0.00506483	2.16244	2.39257e-05	0.00144424	0.0158867
02.16	fermentation	35	0.0166667	FFUJ_06781,FFUJ_00196,FFUJ_00028,FFUJ_11103,FFUJ_10855,FFUJ_09007,FFUJ_03452,FFUJ_00833,FFUJ_04618,FFUJ_11440,FFUJ_02162,FFUJ_12615,FFUJ_03704,FFUJ_10810,FFUJ_01741,FFUJ_06605,FFUJ_09665,FFUJ_03404,FFUJ_11239,FFUJ_08014,FFUJ_10220,FFUJ_14648,FFUJ_08077,FFUJ_05272,FFUJ_10052,FFUJ_12752,FFUJ_06830,FFUJ_10271,FFUJ_03669,FFUJ_13324,FFUJ_05481,FFUJ_11598,FFUJ_11821,FFUJ_06729,FFUJ_10154	139	0.00938682	1.77554	2.78984e-05	0.00154371	0.0185245
11.02.03.04.01	transcription activation	51	0.0242857	FFUJ_05048,FFUJ_12033,FFUJ_04390,FFUJ_06723,FFUJ_06446,FFUJ_12646,FFUJ_02244,FFUJ_03660,FFUJ_12060,FFUJ_14269,FFUJ_11102,FFUJ_10855,FFUJ_11236,FFUJ_12519,FFUJ_08968,FFUJ_12972,FFUJ_14716,FFUJ_13806,FFUJ_01988,FFUJ_08082,FFUJ_12615,FFUJ_11191,FFUJ_00151,FFUJ_14387,FFUJ_03495,FFUJ_01581,FFUJ_11536,FFUJ_10394,FFUJ_14855,FFUJ_09309,FFUJ_02475,FFUJ_05278,FFUJ_07278,FFUJ_06964,FFUJ_12448,FFUJ_07541,FFU…	245	0.0165451	1.46785	0.000130205	0.00665049	0.0864564
01.01.13	regulation of amino acid metabolism	24	0.0114286	FFUJ_12033,FFUJ_02656,FFUJ_04390,FFUJ_03660,FFUJ_06675,FFUJ_14821,FFUJ_13806,FFUJ_03380,FFUJ_12506,FFUJ_11800,FFUJ_14387,FFUJ_02107,FFUJ_03585,FFUJ_05520,FFUJ_11484,FFUJ_11117,FFUJ_11668,FFUJ_05246,FFUJ_06964,FFUJ_14673,FFUJ_14375,FFUJ_14087,FFUJ_08895,FFUJ_12536	89	0.00601026	1.90151	0.000157565	0.00747306	0.104623
01.25	extracellular metabolism	20	0.00952381	FFUJ_14326,FFUJ_03455,FFUJ_03806,FFUJ_11391,FFUJ_12943,FFUJ_13305,FFUJ_13123,FFUJ_02243,FFUJ_02103,FFUJ_08385,FFUJ_02195,FFUJ_12480,FFUJ_12495,FFUJ_04297,FFUJ_10233,FFUJ_03961,FFUJ_05315,FFUJ_11059,FFUJ_07054,FFUJ_03777	72	0.00486224	1.95873	0.000353662	0.0156554	0.234831
01.20.05.11	metabolism of polyketides	12	0.00571429	FFUJ_10900,FFUJ_02219,FFUJ_00021,FFUJ_02105,FFUJ_09006,FFUJ_09667,FFUJ_14073,FFUJ_09241,FFUJ_10058,FFUJ_14588,FFUJ_12765,FFUJ_11199	35	0.00236359	2.41763	0.000692611	0.0287434	0.459894
01.05.06	C-2 compound and organic acid metabolism	16	0.00761905	FFUJ_00196,FFUJ_10384,FFUJ_10855,FFUJ_00833,FFUJ_11440,FFUJ_02162,FFUJ_12615,FFUJ_10810,FFUJ_01741,FFUJ_06605,FFUJ_14648,FFUJ_05272,FFUJ_02116,FFUJ_10799,FFUJ_11821,FFUJ_10154	56	0.00378174	2.01469	0.000958263	0.0363395	0.636286
01.01	amino acid metabolism	126	0.06	FFUJ_00013,FFUJ_00003,FFUJ_06379,FFUJ_12033,FFUJ_02656,FFUJ_06717,FFUJ_04390,FFUJ_14312,FFUJ_11797,FFUJ_12808,FFUJ_00027,FFUJ_02077,FFUJ_10270,FFUJ_12961,FFUJ_11106,FFUJ_03660,FFUJ_12962,FFUJ_00015,FFUJ_06730,FFUJ_10855,FFUJ_09095,FFUJ_06710,FFUJ_11175,FFUJ_06675,FFUJ_11907,FFUJ_03122,FFUJ_14371,FFUJ_11010,FFUJ_06422,FFUJ_11908,FFUJ_14821,FFUJ_11645,FFUJ_13806,FFUJ_02114,FFUJ_08771,FFUJ_00011,FFU…	779	0.0526067	1.14054	0.000985108	0.0363395	0.654112
34.11.01	photoperception and response	16	0.00761905	FFUJ_12796,FFUJ_06932,FFUJ_13701,FFUJ_05283,FFUJ_11495,FFUJ_08172,FFUJ_09110,FFUJ_10251,FFUJ_09934,FFUJ_08135,FFUJ_00301,FFUJ_06359,FFUJ_08924,FFUJ_02424,FFUJ_05075,FFUJ_11879	58	0.0039168	1.94522	0.00144572	0.0430264	0.959961
01.05.11.07	aromate catabolism	24	0.0114286	FFUJ_12809,FFUJ_12808,FFUJ_03648,FFUJ_11106,FFUJ_11391,FFUJ_12668,FFUJ_06114,FFUJ_05429,FFUJ_10195,FFUJ_09218,FFUJ_12743,FFUJ_14393,FFUJ_12432,FFUJ_14816,FFUJ_11503,FFUJ_12520,FFUJ_10569,FFUJ_12041,FFUJ_12662,FFUJ_01994,FFUJ_07054,FFUJ_03622,FFUJ_11170,FFUJ_10665	103	0.0069557	1.64305	0.00155517	0.0430264	1
01.05.11	aromate metabolism	29	0.0138095	FFUJ_12809,FFUJ_12808,FFUJ_03648,FFUJ_11106,FFUJ_11391,FFUJ_12668,FFUJ_06114,FFUJ_05429,FFUJ_10195,FFUJ_11899,FFUJ_11070,FFUJ_09218,FFUJ_12743,FFUJ_14393,FFUJ_12432,FFUJ_14816,FFUJ_11503,FFUJ_12520,FFUJ_10569,FFUJ_12041,FFUJ_12662,FFUJ_01994,FFUJ_07417,FFUJ_02010,FFUJ_07054,FFUJ_04078,FFUJ_03622,FFUJ_11170,FFUJ_10665	131	0.00884657	1.561	0.00127919	0.0430264	0.849385
16.21.07	NAD/NADP binding	53	0.0252381	FFUJ_04209,FFUJ_00196,FFUJ_00028,FFUJ_11103,FFUJ_14270,FFUJ_06114,FFUJ_10962,FFUJ_03122,FFUJ_10851,FFUJ_11010,FFUJ_12952,FFUJ_04469,FFUJ_04618,FFUJ_02162,FFUJ_04055,FFUJ_10401,FFUJ_03239,FFUJ_12015,FFUJ_13176,FFUJ_03003,FFUJ_02355,FFUJ_00925,FFUJ_14313,FFUJ_12432,FFUJ_08124,FFUJ_10535,FFUJ_11239,FFUJ_00033,FFUJ_04808,FFUJ_11209,FFUJ_08077,FFUJ_00322,FFUJ_11538,FFUJ_05989,FFUJ_05358,FFUJ_08100,FFU…	284	0.0191788	1.31594	0.00149972	0.0430264	0.995813
32.05.05	virulence, disease factors	42	0.02	FFUJ_06379,FFUJ_12663,FFUJ_00018,FFUJ_03806,FFUJ_09923,FFUJ_11554,FFUJ_11230,FFUJ_12712,FFUJ_07736,FFUJ_11113,FFUJ_10581,FFUJ_07484,FFUJ_12410,FFUJ_11670,FFUJ_02105,FFUJ_12496,FFUJ_12006,FFUJ_04957,FFUJ_05540,FFUJ_08023,FFUJ_09250,FFUJ_10860,FFUJ_10227,FFUJ_08211,FFUJ_11756,FFUJ_14073,FFUJ_06432,FFUJ_09241,FFUJ_08601,FFUJ_04297,FFUJ_08166,FFUJ_11646,FFUJ_14591,FFUJ_11199,FFUJ_11213,FFUJ_05150,FFU…	213	0.0143841	1.39042	0.00151613	0.0430264	1
01.05.25	regulation of C-compound and carbohydrate metabolism	47	0.022381	FFUJ_12033,FFUJ_14054,FFUJ_06723,FFUJ_06446,FFUJ_02244,FFUJ_07657,FFUJ_12060,FFUJ_11102,FFUJ_00142,FFUJ_01683,FFUJ_00579,FFUJ_08022,FFUJ_11800,FFUJ_11426,FFUJ_01754,FFUJ_06146,FFUJ_09822,FFUJ_01970,FFUJ_10864,FFUJ_01471,FFUJ_02858,FFUJ_10657,FFUJ_07449,FFUJ_13804,FFUJ_12045,FFUJ_10394,FFUJ_14855,FFUJ_08364,FFUJ_05929,FFUJ_08766,FFUJ_05278,FFUJ_06064,FFUJ_07541,FFUJ_00294,FFUJ_02424,FFUJ_11945,FFU…	245	0.0165451	1.35272	0.00150705	0.0430264	1
01.25.07	extracellular ester compound degradation	7	0.00333333	FFUJ_13123,FFUJ_02243,FFUJ_02103,FFUJ_02195,FFUJ_12480,FFUJ_12495,FFUJ_03961	16	0.0010805	3.085	0.00185765	0.0493393	1
01.05.02.07	sugar, glucoside, polyol and carboxylate catabolism	49	0.0233333	FFUJ_03455,FFUJ_11160,FFUJ_05366,FFUJ_05448,FFUJ_03806,FFUJ_05447,FFUJ_06773,FFUJ_10234,FFUJ_11863,FFUJ_11939,FFUJ_03041,FFUJ_10750,FFUJ_12952,FFUJ_11362,FFUJ_11772,FFUJ_12099,FFUJ_03677,FFUJ_13805,FFUJ_12835,FFUJ_13687,FFUJ_12047,FFUJ_01586,FFUJ_03676,FFUJ_04652,FFUJ_12158,FFUJ_13906,FFUJ_00427,FFUJ_10858,FFUJ_00069,FFUJ_10572,FFUJ_11945,FFUJ_06884,FFUJ_10799,FFUJ_14709,FFUJ_09503,FFUJ_10191,FFU…	261	0.0176256	1.32383	0.00194349	0.0496337	1

## Sheet: f) areb.60GLN-wt.60GLN_up
S5f Table 'FunCat' analysis of genes up-regulated in the ∆AREB deletion mutant, cultivated under sufficient (60 mM Gln) nitrogen conditions.
The comparison is done to p3_p185772_Fus_fujik_v21 containing 14452 annotated genes.
To correct for multiple comparisons in multiple hypothesis testing for the 845 taxonomical allowed FunCats, we calculated the Bonferroni correction as well as the False discovery rate (FDR) control with an experiment-wide significance level alpha of 0.05. The table is sorted by the P-value.
Category	Description	abs_SET	rel_SET	genes_SET	abs_GENOME	rel_GENOME	rel_SET.rel_GENOME	P-value	FDR	Bonferroni
99	UNCLASSIFIED PROTEINS	1255	0.538165	FFUJ_10439,FFUJ_10438,FFUJ_13481,FFUJ_09399,FFUJ_06468,FFUJ_14874,FFUJ_10633,FFUJ_10597,FFUJ_14912,FFUJ_05709,FFUJ_02266,FFUJ_13947,FFUJ_06554,FFUJ_06315,FFUJ_00642,FFUJ_10929,FFUJ_14084,FFUJ_02380,FFUJ_13238,FFUJ_05097,FFUJ_01929,FFUJ_02769,FFUJ_00457,FFUJ_06966,FFUJ_05713,FFUJ_06467,FFUJ_09468,FFUJ_10941,FFUJ_10757,FFUJ_09478,FFUJ_13270,FFUJ_13733,FFUJ_10960,FFUJ_09419,FFUJ_02147,FFUJ_02359,FFU…	6799	0.459144	1.17211	3.88014e-50	2.57641e-47	2.57641e-47
12.01.01	ribosomal proteins	70	0.0300172	FFUJ_12390,FFUJ_07078,FFUJ_03114,FFUJ_00430,FFUJ_07596,FFUJ_00622,FFUJ_08628,FFUJ_02657,FFUJ_13524,FFUJ_01432,FFUJ_06180,FFUJ_03165,FFUJ_07440,FFUJ_06032,FFUJ_08294,FFUJ_09581,FFUJ_07271,FFUJ_05681,FFUJ_08776,FFUJ_02933,FFUJ_08247,FFUJ_08357,FFUJ_12187,FFUJ_07894,FFUJ_05682,FFUJ_07822,FFUJ_13841,FFUJ_01702,FFUJ_01196,FFUJ_08563,FFUJ_07203,FFUJ_09594,FFUJ_03166,FFUJ_01474,FFUJ_03416,FFUJ_08740,FFU…	165	0.0111426	2.6939	6.69725e-20	2.22349e-17	4.44698e-17
12.04	translation	75	0.0321612	FFUJ_10623,FFUJ_12321,FFUJ_12390,FFUJ_07078,FFUJ_03114,FFUJ_00430,FFUJ_07596,FFUJ_13271,FFUJ_00622,FFUJ_08628,FFUJ_02657,FFUJ_13524,FFUJ_01432,FFUJ_06180,FFUJ_03165,FFUJ_07440,FFUJ_06032,FFUJ_08294,FFUJ_09581,FFUJ_00855,FFUJ_05681,FFUJ_08776,FFUJ_02933,FFUJ_08247,FFUJ_08357,FFUJ_12187,FFUJ_07894,FFUJ_05682,FFUJ_07822,FFUJ_13841,FFUJ_01702,FFUJ_01196,FFUJ_08563,FFUJ_07203,FFUJ_09594,FFUJ_01474,FFU…	227	0.0153296	2.09799	4.20276e-14	9.30211e-12	2.79063e-11
12.01	ribosome biogenesis	73	0.0313036	FFUJ_12390,FFUJ_07078,FFUJ_03114,FFUJ_00430,FFUJ_07596,FFUJ_00622,FFUJ_08628,FFUJ_02657,FFUJ_13524,FFUJ_01432,FFUJ_06180,FFUJ_03165,FFUJ_07440,FFUJ_06032,FFUJ_08294,FFUJ_09581,FFUJ_07271,FFUJ_05681,FFUJ_08776,FFUJ_02933,FFUJ_08247,FFUJ_08357,FFUJ_12187,FFUJ_07894,FFUJ_05682,FFUJ_07822,FFUJ_13841,FFUJ_01702,FFUJ_01196,FFUJ_08563,FFUJ_07203,FFUJ_09594,FFUJ_03166,FFUJ_01474,FFUJ_03416,FFUJ_08740,FFU…	259	0.0174905	1.78974	4.37351e-10	7.26002e-08	2.90401e-07
01.20	secondary metabolism	366	0.156947	FFUJ_02817,FFUJ_10742,FFUJ_10602,FFUJ_13912,FFUJ_10283,FFUJ_06828,FFUJ_13293,FFUJ_12365,FFUJ_14769,FFUJ_06985,FFUJ_02022,FFUJ_10259,FFUJ_11839,FFUJ_12312,FFUJ_02019,FFUJ_10200,FFUJ_11156,FFUJ_07332,FFUJ_06948,FFUJ_03185,FFUJ_10553,FFUJ_06878,FFUJ_09955,FFUJ_03998,FFUJ_13863,FFUJ_12003,FFUJ_02212,FFUJ_14660,FFUJ_07466,FFUJ_06260,FFUJ_13127,FFUJ_02574,FFUJ_00135,FFUJ_13864,FFUJ_11468,FFUJ_05487,FFU…	2126	0.143571	1.09316	2.68035e-07	3.5595e-05	0.000177975
01.05.03.03.07	chitin catabolism	8	0.00343053	FFUJ_12107,FFUJ_08481,FFUJ_02254,FFUJ_02318,FFUJ_01301,FFUJ_12892,FFUJ_09588,FFUJ_05118	11	0.000742842	4.61812	1.30498e-05	0.00144418	0.00866505
01.01.11.02.02	degradation of isoleucine	9	0.00385935	FFUJ_12360,FFUJ_11994,FFUJ_04170,FFUJ_03614,FFUJ_05130,FFUJ_10041,FFUJ_04846,FFUJ_04860,FFUJ_12266	14	0.000945435	4.08209	1.6494e-05	0.00156457	0.010952
01.01.11.04.02	degradation of leucine	12	0.0051458	FFUJ_08239,FFUJ_12360,FFUJ_11994,FFUJ_04170,FFUJ_03614,FFUJ_05998,FFUJ_05130,FFUJ_06201,FFUJ_05997,FFUJ_10041,FFUJ_04860,FFUJ_12266	26	0.00175581	2.93073	5.91014e-05	0.00490542	0.0392433
01.01.11.03.02	degradation of valine	9	0.00385935	FFUJ_12360,FFUJ_11994,FFUJ_04170,FFUJ_03614,FFUJ_05130,FFUJ_10041,FFUJ_04846,FFUJ_04860,FFUJ_12266	17	0.00114803	3.36172	0.000136025	0.0100356	0.0903206
34.11.10	response to biotic stimulus	10	0.00428816	FFUJ_12107,FFUJ_08481,FFUJ_04116,FFUJ_02254,FFUJ_02318,FFUJ_01301,FFUJ_12958,FFUJ_12892,FFUJ_09062,FFUJ_05118	21	0.00141815	3.02377	0.000179099	0.0108111	0.118922
34.11.12	perception of nutrients and nutritional adaptation	25	0.0107204	FFUJ_13860,FFUJ_12107,FFUJ_08481,FFUJ_11468,FFUJ_02254,FFUJ_06469,FFUJ_11705,FFUJ_02318,FFUJ_14280,FFUJ_11749,FFUJ_01301,FFUJ_14831,FFUJ_12892,FFUJ_10530,FFUJ_02830,FFUJ_04610,FFUJ_13995,FFUJ_12548,FFUJ_09810,FFUJ_04023,FFUJ_05118,FFUJ_07073,FFUJ_06575,FFUJ_05417,FFUJ_06547	87	0.0058752	1.82469	0.000165678	0.0108111	0.11001
40.01.03.03	guidance of longitudinal cell extension (e.g. pollen tube guidance, axonal pathfinding)	22	0.00943396	FFUJ_10283,FFUJ_00170,FFUJ_10281,FFUJ_12703,FFUJ_14624,FFUJ_14298,FFUJ_00078,FFUJ_06856,FFUJ_10632,FFUJ_12655,FFUJ_02064,FFUJ_01066,FFUJ_10285,FFUJ_11487,FFUJ_06660,FFUJ_14011,FFUJ_11214,FFUJ_12461,FFUJ_12939,FFUJ_10010,FFUJ_02210,FFUJ_12326	74	0.0049973	1.88781	0.000234639	0.0129834	0.155801
32.05.01	resistance proteins	49	0.021012	FFUJ_02817,FFUJ_13912,FFUJ_06828,FFUJ_06985,FFUJ_10259,FFUJ_02019,FFUJ_08797,FFUJ_09878,FFUJ_12600,FFUJ_04559,FFUJ_06310,FFUJ_09549,FFUJ_05766,FFUJ_09634,FFUJ_11000,FFUJ_10563,FFUJ_12459,FFUJ_05054,FFUJ_12958,FFUJ_13032,FFUJ_06747,FFUJ_02950,FFUJ_04796,FFUJ_02580,FFUJ_04734,FFUJ_07781,FFUJ_06750,FFUJ_04465,FFUJ_04071,FFUJ_09431,FFUJ_08114,FFUJ_13283,FFUJ_01498,FFUJ_03099,FFUJ_06337,FFUJ_12445,FFU…	219	0.0147893	1.42076	0.000254606	0.0130045	0.169058
20.03.22	transport ATPases	33	0.0141509	FFUJ_12456,FFUJ_04206,FFUJ_13128,FFUJ_13865,FFUJ_10761,FFUJ_06504,FFUJ_11968,FFUJ_05766,FFUJ_06528,FFUJ_11905,FFUJ_09989,FFUJ_08266,FFUJ_04859,FFUJ_03459,FFUJ_13106,FFUJ_13827,FFUJ_08985,FFUJ_09623,FFUJ_04144,FFUJ_10075,FFUJ_02348,FFUJ_04824,FFUJ_06585,FFUJ_01978,FFUJ_06527,FFUJ_07428,FFUJ_04071,FFUJ_00575,FFUJ_09431,FFUJ_03764,FFUJ_02369,FFUJ_03331,FFUJ_04331	136	0.00918422	1.54079	0.000558181	0.0264737	0.370632
16.21.17	pyridoxal phosphate binding	21	0.00900515	FFUJ_10144,FFUJ_10200,FFUJ_07332,FFUJ_11994,FFUJ_14286,FFUJ_06548,FFUJ_04519,FFUJ_11549,FFUJ_06068,FFUJ_12522,FFUJ_01481,FFUJ_03591,FFUJ_09576,FFUJ_14549,FFUJ_08760,FFUJ_07252,FFUJ_05130,FFUJ_01624,FFUJ_04532,FFUJ_10041,FFUJ_11076	74	0.0049973	1.802	0.000642903	0.0268689	0.426888
01.01.11.04	metabolism of leucine	14	0.00600343	FFUJ_08239,FFUJ_12360,FFUJ_11994,FFUJ_04170,FFUJ_03360,FFUJ_06130,FFUJ_03614,FFUJ_05998,FFUJ_05130,FFUJ_06201,FFUJ_05997,FFUJ_10041,FFUJ_04860,FFUJ_12266	41	0.00276877	2.16826	0.000685488	0.0268689	0.455164
12	PROTEIN SYNTHESIS	86	0.0368782	FFUJ_10623,FFUJ_12321,FFUJ_12390,FFUJ_07078,FFUJ_03114,FFUJ_00430,FFUJ_07596,FFUJ_13271,FFUJ_00622,FFUJ_08628,FFUJ_02657,FFUJ_13524,FFUJ_04797,FFUJ_01432,FFUJ_06180,FFUJ_03165,FFUJ_07440,FFUJ_06032,FFUJ_08294,FFUJ_09581,FFUJ_00855,FFUJ_07271,FFUJ_05681,FFUJ_08776,FFUJ_02933,FFUJ_08247,FFUJ_08357,FFUJ_12187,FFUJ_07894,FFUJ_05682,FFUJ_07822,FFUJ_13841,FFUJ_01702,FFUJ_01196,FFUJ_08563,FFUJ_07203,FFU…	452	0.030524	1.20817	0.000687909	0.0268689	0.456772
01.01.03.05.01	biosynthesis of arginine	12	0.0051458	FFUJ_10144,FFUJ_13293,FFUJ_07761,FFUJ_13724,FFUJ_13289,FFUJ_13514,FFUJ_03887,FFUJ_05967,FFUJ_01782,FFUJ_12268,FFUJ_01700,FFUJ_13974	33	0.00222853	2.30906	0.000866075	0.0319485	0.575074
20.03	transport facilities	163	0.0698971	FFUJ_12456,FFUJ_13912,FFUJ_10283,FFUJ_11841,FFUJ_06828,FFUJ_10259,FFUJ_11839,FFUJ_02019,FFUJ_06948,FFUJ_01172,FFUJ_01840,FFUJ_12321,FFUJ_11533,FFUJ_04206,FFUJ_13128,FFUJ_07466,FFUJ_02574,FFUJ_13865,FFUJ_10761,FFUJ_06504,FFUJ_12600,FFUJ_06310,FFUJ_11968,FFUJ_00914,FFUJ_11829,FFUJ_06045,FFUJ_05766,FFUJ_09634,FFUJ_07087,FFUJ_14397,FFUJ_04596,FFUJ_06528,FFUJ_11905,FFUJ_04797,FFUJ_09989,FFUJ_05525,FFU…	953	0.0643571	1.08608	0.000946734	0.0330859	0.628631
01.01.11	metabolism of the pyruvate family (alanine, isoleucine, leucine, valine) and D-alanine	23	0.00986278	FFUJ_07332,FFUJ_08239,FFUJ_12360,FFUJ_11994,FFUJ_04853,FFUJ_04170,FFUJ_06068,FFUJ_03360,FFUJ_06130,FFUJ_03614,FFUJ_05998,FFUJ_08237,FFUJ_00140,FFUJ_05130,FFUJ_06201,FFUJ_05997,FFUJ_06900,FFUJ_00420,FFUJ_08432,FFUJ_10041,FFUJ_04846,FFUJ_04860,FFUJ_12266	87	0.0058752	1.67871	0.00107457	0.0356759	0.713517
01.01.05	metabolism of urea cycle, creatine and polyamines	17	0.00728988	FFUJ_13293,FFUJ_14769,FFUJ_07761,FFUJ_01743,FFUJ_04872,FFUJ_13514,FFUJ_09669,FFUJ_11510,FFUJ_05967,FFUJ_10614,FFUJ_12132,FFUJ_01782,FFUJ_06750,FFUJ_12268,FFUJ_01700,FFUJ_13974,FFUJ_05092	58	0.0039168	1.86118	0.00138162	0.0416997	0.917394
32.05	disease, virulence and defense	99	0.0424528	FFUJ_02817,FFUJ_13912,FFUJ_06828,FFUJ_06985,FFUJ_11018,FFUJ_10259,FFUJ_02019,FFUJ_08797,FFUJ_06113,FFUJ_12107,FFUJ_01172,FFUJ_11840,FFUJ_03998,FFUJ_13863,FFUJ_09878,FFUJ_06260,FFUJ_12600,FFUJ_04559,FFUJ_06310,FFUJ_09136,FFUJ_02254,FFUJ_09549,FFUJ_12185,FFUJ_03988,FFUJ_05766,FFUJ_09634,FFUJ_13894,FFUJ_02318,FFUJ_11000,FFUJ_00101,FFUJ_10743,FFUJ_12891,FFUJ_03469,FFUJ_10563,FFUJ_12459,FFUJ_13958,FFU…	544	0.0367369	1.15559	0.00133677	0.0416997	0.887613
16.05	polysaccharide binding	12	0.0051458	FFUJ_12107,FFUJ_09591,FFUJ_08481,FFUJ_02254,FFUJ_02318,FFUJ_05549,FFUJ_01301,FFUJ_08500,FFUJ_12892,FFUJ_07366,FFUJ_05118,FFUJ_06855	35	0.00236359	2.17711	0.00156867	0.0452867	1

## Sheet: g) wt.60GLN-wt.6GLN_down
S5g Table 'FunCat' analysis of genes down-regulated in the WT, cultivated under sufficient (60 mM Gln) compared to limiting (6 mM Gln) nitrogen conditions.
The comparison is done to p3_p185772_Fus_fujik_v21 containing 14452 annotated genes.
To correct for multiple comparisons in multiple hypothesis testing for the 845 taxonomical allowed FunCats, we calculated the Bonferroni correction as well as the False discovery rate (FDR) control with an experiment-wide significance level alpha of 0.05. The table is sorted by the P-value.
Category	Description	abs_SET	rel_SET	genes_SET	abs_GENOME	rel_GENOME	rel_SET.rel_GENOME	P-value	FDR	Bonferroni
01.20	secondary metabolism	530	0.23608	FFUJ_03458,FFUJ_10164,FFUJ_08106,FFUJ_12515,FFUJ_10190,FFUJ_06828,FFUJ_09249,FFUJ_10194,FFUJ_14336,FFUJ_09248,FFUJ_11919,FFUJ_02574,FFUJ_05387,FFUJ_12459,FFUJ_11805,FFUJ_02287,FFUJ_02312,FFUJ_06782,FFUJ_14335,FFUJ_09247,FFUJ_09123,FFUJ_03368,FFUJ_06829,FFUJ_09243,FFUJ_12514,FFUJ_09174,FFUJ_09245,FFUJ_09138,FFUJ_09254,FFUJ_00212,FFUJ_06899,FFUJ_14337,FFUJ_03736,FFUJ_12802,FFUJ_13963,FFUJ_08827,FFU…	2126	0.143571	1.64434	1.75059e-56	1.16239e-53	1.16239e-53
20.03	transport facilities	261	0.116258	FFUJ_03458,FFUJ_10164,FFUJ_12515,FFUJ_10190,FFUJ_06828,FFUJ_02574,FFUJ_09191,FFUJ_11072,FFUJ_12459,FFUJ_11805,FFUJ_02312,FFUJ_06711,FFUJ_11624,FFUJ_13713,FFUJ_09247,FFUJ_06829,FFUJ_11337,FFUJ_11369,FFUJ_12935,FFUJ_09254,FFUJ_03598,FFUJ_14302,FFUJ_12802,FFUJ_09905,FFUJ_11823,FFUJ_10376,FFUJ_11723,FFUJ_14389,FFUJ_09246,FFUJ_02078,FFUJ_14649,FFUJ_01944,FFUJ_14306,FFUJ_00914,FFUJ_10307,FFUJ_13134,FFU…	953	0.0643571	1.80646	1.5962e-33	5.29938e-31	1.05988e-30
20.09.18	cellular import	196	0.0873051	FFUJ_03458,FFUJ_08106,FFUJ_12515,FFUJ_10190,FFUJ_09191,FFUJ_11072,FFUJ_11805,FFUJ_02312,FFUJ_11624,FFUJ_13713,FFUJ_11369,FFUJ_12935,FFUJ_03598,FFUJ_14302,FFUJ_09905,FFUJ_10376,FFUJ_11723,FFUJ_04069,FFUJ_14389,FFUJ_14649,FFUJ_01944,FFUJ_14306,FFUJ_00914,FFUJ_10307,FFUJ_11208,FFUJ_01902,FFUJ_09118,FFUJ_09628,FFUJ_00095,FFUJ_06504,FFUJ_00202,FFUJ_06688,FFUJ_11573,FFUJ_05120,FFUJ_03563,FFUJ_09117,FFU…	629	0.042477	2.05535	3.48613e-33	7.71596e-31	2.31479e-30
20.09.18.07	non-vesicular cellular import	127	0.0565702	FFUJ_08106,FFUJ_10190,FFUJ_09191,FFUJ_11072,FFUJ_11805,FFUJ_02312,FFUJ_11624,FFUJ_13713,FFUJ_12935,FFUJ_03598,FFUJ_14302,FFUJ_09905,FFUJ_10376,FFUJ_04069,FFUJ_14389,FFUJ_01944,FFUJ_11208,FFUJ_01902,FFUJ_09118,FFUJ_09628,FFUJ_00202,FFUJ_06688,FFUJ_11573,FFUJ_05120,FFUJ_03563,FFUJ_09117,FFUJ_00040,FFUJ_14213,FFUJ_14621,FFUJ_03910,FFUJ_11142,FFUJ_01840,FFUJ_12131,FFUJ_00058,FFUJ_08080,FFUJ_03661,FFU…	353	0.0238385	2.37306	3.18761e-28	5.29143e-26	2.11657e-25
20.01	transported compounds (substrates)	395	0.175947	FFUJ_03458,FFUJ_10164,FFUJ_08106,FFUJ_12515,FFUJ_10190,FFUJ_02574,FFUJ_09191,FFUJ_11072,FFUJ_12459,FFUJ_11805,FFUJ_11622,FFUJ_02287,FFUJ_02312,FFUJ_06711,FFUJ_11624,FFUJ_13713,FFUJ_09247,FFUJ_06829,FFUJ_14135,FFUJ_11337,FFUJ_11369,FFUJ_12935,FFUJ_00212,FFUJ_03598,FFUJ_14302,FFUJ_12802,FFUJ_09905,FFUJ_11823,FFUJ_10376,FFUJ_11723,FFUJ_04069,FFUJ_14389,FFUJ_09246,FFUJ_02078,FFUJ_14649,FFUJ_01944,FFU…	1836	0.123987	1.41907	5.09094e-26	6.76077e-24	3.38038e-23
01	METABOLISM	859	0.382628	FFUJ_03458,FFUJ_10164,FFUJ_08106,FFUJ_12515,FFUJ_10190,FFUJ_06828,FFUJ_09249,FFUJ_10194,FFUJ_14336,FFUJ_09248,FFUJ_11919,FFUJ_02574,FFUJ_09191,FFUJ_05387,FFUJ_11794,FFUJ_12459,FFUJ_11805,FFUJ_11622,FFUJ_02287,FFUJ_02312,FFUJ_06782,FFUJ_14335,FFUJ_13713,FFUJ_09247,FFUJ_09123,FFUJ_12429,FFUJ_03368,FFUJ_06829,FFUJ_09243,FFUJ_12514,FFUJ_09174,FFUJ_09245,FFUJ_09138,FFUJ_12935,FFUJ_09254,FFUJ_00212,FFU…	4948	0.334144	1.1451	2.49537e-24	2.76154e-22	1.65692e-21
20.01.03	C-compound and carbohydrate transport	128	0.0570156	FFUJ_03458,FFUJ_10164,FFUJ_12515,FFUJ_02312,FFUJ_06711,FFUJ_13713,FFUJ_09247,FFUJ_09905,FFUJ_10376,FFUJ_11723,FFUJ_14649,FFUJ_14306,FFUJ_10307,FFUJ_11208,FFUJ_00095,FFUJ_00202,FFUJ_06688,FFUJ_11573,FFUJ_05120,FFUJ_09117,FFUJ_14621,FFUJ_03910,FFUJ_00045,FFUJ_12724,FFUJ_06692,FFUJ_03747,FFUJ_14583,FFUJ_03718,FFUJ_11839,FFUJ_11347,FFUJ_03661,FFUJ_13436,FFUJ_07133,FFUJ_10891,FFUJ_10180,FFUJ_13339,FFU…	398	0.0268774	2.12132	2.73365e-23	2.59307e-21	1.81515e-20
20.01.11	amine / polyamine transport	41	0.0182628	FFUJ_03458,FFUJ_12515,FFUJ_09191,FFUJ_12935,FFUJ_14302,FFUJ_11723,FFUJ_14649,FFUJ_14306,FFUJ_00914,FFUJ_10307,FFUJ_00095,FFUJ_14213,FFUJ_00045,FFUJ_12724,FFUJ_03747,FFUJ_14583,FFUJ_03718,FFUJ_11839,FFUJ_08074,FFUJ_11664,FFUJ_09694,FFUJ_06921,FFUJ_11675,FFUJ_13022,FFUJ_07035,FFUJ_03523,FFUJ_13962,FFUJ_04867,FFUJ_13970,FFUJ_12528,FFUJ_07760,FFUJ_00492,FFUJ_12361,FFUJ_13982,FFUJ_06801,FFUJ_12124,FFU…	71	0.00479471	3.80895	9.50762e-19	7.89133e-17	6.31306e-16
20	CELLULAR TRANSPORT, TRANSPORT FACILITIES AND TRANSPORT ROUTES	430	0.191537	FFUJ_03458,FFUJ_10164,FFUJ_08106,FFUJ_12515,FFUJ_10190,FFUJ_06828,FFUJ_02574,FFUJ_09191,FFUJ_11072,FFUJ_12459,FFUJ_11805,FFUJ_11622,FFUJ_02287,FFUJ_02312,FFUJ_06711,FFUJ_11624,FFUJ_13713,FFUJ_09247,FFUJ_06829,FFUJ_14135,FFUJ_11337,FFUJ_11369,FFUJ_12935,FFUJ_09254,FFUJ_00212,FFUJ_03598,FFUJ_14302,FFUJ_12802,FFUJ_09905,FFUJ_11823,FFUJ_10376,FFUJ_11723,FFUJ_04069,FFUJ_14389,FFUJ_09246,FFUJ_02078,FFU…	2263	0.152823	1.25333	2.18098e-17	1.60908e-15	1.44817e-14
20.01.07	amino acid/amino acid derivatives transport	56	0.0249443	FFUJ_03458,FFUJ_08106,FFUJ_12515,FFUJ_09191,FFUJ_11624,FFUJ_12935,FFUJ_11723,FFUJ_04069,FFUJ_14649,FFUJ_14306,FFUJ_00914,FFUJ_10307,FFUJ_01902,FFUJ_09118,FFUJ_09628,FFUJ_00095,FFUJ_10530,FFUJ_11189,FFUJ_00045,FFUJ_11142,FFUJ_12724,FFUJ_03747,FFUJ_14583,FFUJ_03718,FFUJ_11839,FFUJ_08080,FFUJ_08308,FFUJ_09694,FFUJ_11132,FFUJ_06755,FFUJ_04110,FFUJ_02249,FFUJ_11817,FFUJ_13022,FFUJ_02389,FFUJ_05331,FFU…	133	0.00898163	2.77726	1.14736e-16	7.61849e-15	7.61849e-14
20.01.23	allantoin and allantoate transport	44	0.0195991	FFUJ_10190,FFUJ_09191,FFUJ_11072,FFUJ_12935,FFUJ_03598,FFUJ_14302,FFUJ_09905,FFUJ_10376,FFUJ_14389,FFUJ_01944,FFUJ_05120,FFUJ_03563,FFUJ_00040,FFUJ_14213,FFUJ_03910,FFUJ_01840,FFUJ_12131,FFUJ_00058,FFUJ_08074,FFUJ_06755,FFUJ_13818,FFUJ_04437,FFUJ_11599,FFUJ_04867,FFUJ_00288,FFUJ_05279,FFUJ_10787,FFUJ_14033,FFUJ_11583,FFUJ_02193,FFUJ_04906,FFUJ_00187,FFUJ_11057,FFUJ_00141,FFUJ_06609,FFUJ_08076,FFU…	109	0.00736089	2.6626	1.25119e-12	7.55265e-11	8.30792e-10
20.09	transport routes	270	0.120267	FFUJ_03458,FFUJ_08106,FFUJ_12515,FFUJ_10190,FFUJ_02574,FFUJ_09191,FFUJ_11072,FFUJ_12459,FFUJ_11805,FFUJ_02312,FFUJ_11624,FFUJ_13713,FFUJ_09247,FFUJ_06829,FFUJ_14135,FFUJ_11337,FFUJ_11369,FFUJ_12935,FFUJ_03598,FFUJ_14302,FFUJ_12802,FFUJ_09905,FFUJ_10376,FFUJ_11723,FFUJ_04069,FFUJ_14389,FFUJ_02078,FFUJ_14649,FFUJ_01944,FFUJ_14306,FFUJ_00914,FFUJ_09253,FFUJ_10307,FFUJ_11208,FFUJ_01902,FFUJ_13134,FFU…	1395	0.0942058	1.27664	7.51626e-12	4.159e-10	4.99079e-09
20.01.26	neurotransmitter transport	28	0.0124722	FFUJ_03458,FFUJ_12515,FFUJ_11723,FFUJ_14649,FFUJ_14306,FFUJ_10307,FFUJ_00095,FFUJ_00045,FFUJ_12724,FFUJ_03747,FFUJ_14583,FFUJ_03718,FFUJ_11839,FFUJ_09694,FFUJ_09120,FFUJ_13022,FFUJ_09235,FFUJ_03523,FFUJ_06045,FFUJ_13970,FFUJ_12528,FFUJ_07889,FFUJ_07760,FFUJ_12361,FFUJ_13982,FFUJ_12124,FFUJ_05835,FFUJ_06434	54	0.00364668	3.42014	1.09343e-11	5.58491e-10	7.26038e-09
20.01.25	vitamine/cofactor transport	43	0.0191537	FFUJ_08106,FFUJ_10190,FFUJ_03598,FFUJ_09905,FFUJ_10376,FFUJ_04069,FFUJ_14389,FFUJ_14306,FFUJ_09628,FFUJ_05120,FFUJ_03563,FFUJ_00040,FFUJ_14213,FFUJ_03910,FFUJ_01840,FFUJ_12131,FFUJ_03747,FFUJ_00058,FFUJ_03718,FFUJ_07133,FFUJ_08074,FFUJ_11132,FFUJ_06755,FFUJ_04110,FFUJ_04796,FFUJ_13818,FFUJ_04437,FFUJ_03525,FFUJ_11599,FFUJ_06404,FFUJ_13970,FFUJ_05279,FFUJ_10787,FFUJ_14033,FFUJ_04906,FFUJ_00187,FFU…	116	0.0078336	2.44507	6.28259e-11	2.97974e-09	4.17164e-08
32.07	detoxification	137	0.0610245	FFUJ_09249,FFUJ_02574,FFUJ_12459,FFUJ_06829,FFUJ_14337,FFUJ_12802,FFUJ_11823,FFUJ_02078,FFUJ_13134,FFUJ_06115,FFUJ_10198,FFUJ_03998,FFUJ_06520,FFUJ_04559,FFUJ_12957,FFUJ_14390,FFUJ_14825,FFUJ_09233,FFUJ_04697,FFUJ_11788,FFUJ_14667,FFUJ_12143,FFUJ_12476,FFUJ_04209,FFUJ_12432,FFUJ_08556,FFUJ_10280,FFUJ_08217,FFUJ_04859,FFUJ_02216,FFUJ_06114,FFUJ_10404,FFUJ_05660,FFUJ_02281,FFUJ_14394,FFUJ_10180,FFU…	621	0.0419368	1.45515	3.60689e-10	1.59665e-08	2.39498e-07
20.01.13	lipid/fatty acid transport	50	0.0222717	FFUJ_03458,FFUJ_08106,FFUJ_12515,FFUJ_13713,FFUJ_11723,FFUJ_04069,FFUJ_09246,FFUJ_14649,FFUJ_14306,FFUJ_10307,FFUJ_09628,FFUJ_00095,FFUJ_09252,FFUJ_06421,FFUJ_00045,FFUJ_04859,FFUJ_08266,FFUJ_12724,FFUJ_03747,FFUJ_14583,FFUJ_03718,FFUJ_11839,FFUJ_11132,FFUJ_05766,FFUJ_00785,FFUJ_04110,FFUJ_13022,FFUJ_07428,FFUJ_03523,FFUJ_13205,FFUJ_14330,FFUJ_13970,FFUJ_07464,FFUJ_13865,FFUJ_14775,FFUJ_06981,FFU…	164	0.0110751	2.01097	4.98073e-09	2.067e-07	3.3072e-06
99	UNCLASSIFIED PROTEINS	1016	0.452561	FFUJ_06691,FFUJ_10196,FFUJ_08824,FFUJ_04902,FFUJ_05713,FFUJ_06762,FFUJ_06690,FFUJ_09148,FFUJ_14303,FFUJ_12803,FFUJ_05548,FFUJ_14304,FFUJ_10192,FFUJ_14912,FFUJ_12859,FFUJ_02087,FFUJ_02892,FFUJ_14341,FFUJ_12513,FFUJ_08144,FFUJ_11574,FFUJ_11184,FFUJ_05179,FFUJ_00423,FFUJ_10600,FFUJ_00642,FFUJ_06313,FFUJ_06778,FFUJ_06777,FFUJ_10381,FFUJ_08826,FFUJ_11231,FFUJ_06478,FFUJ_02288,FFUJ_02385,FFUJ_06505,FFU…	6799	0.459144	0.985664	1.50377e-08	5.87357e-07	9.98506e-06
20.03.02	carrier (electrochemical potential-driven transport)	46	0.02049	FFUJ_06711,FFUJ_09247,FFUJ_11823,FFUJ_00914,FFUJ_04697,FFUJ_14621,FFUJ_11664,FFUJ_02632,FFUJ_09694,FFUJ_14582,FFUJ_00785,FFUJ_06133,FFUJ_06921,FFUJ_09120,FFUJ_10768,FFUJ_02264,FFUJ_09235,FFUJ_12042,FFUJ_06045,FFUJ_05525,FFUJ_11841,FFUJ_06981,FFUJ_07889,FFUJ_04693,FFUJ_12361,FFUJ_12386,FFUJ_04975,FFUJ_05535,FFUJ_10701,FFUJ_01226,FFUJ_00046,FFUJ_01784,FFUJ_14604,FFUJ_06298,FFUJ_06864,FFUJ_14069,FFU…	153	0.0103323	1.98311	3.2577e-08	1.20173e-06	2.16311e-05
32.05	disease, virulence and defense	113	0.0503341	FFUJ_10164,FFUJ_06828,FFUJ_12459,FFUJ_07427,FFUJ_09254,FFUJ_14337,FFUJ_06260,FFUJ_09357,FFUJ_11941,FFUJ_03998,FFUJ_11018,FFUJ_04559,FFUJ_12143,FFUJ_04749,FFUJ_12432,FFUJ_00044,FFUJ_10280,FFUJ_05157,FFUJ_04028,FFUJ_10404,FFUJ_11347,FFUJ_06968,FFUJ_04576,FFUJ_06580,FFUJ_05445,FFUJ_10891,FFUJ_10180,FFUJ_09062,FFUJ_10563,FFUJ_06261,FFUJ_10740,FFUJ_11664,FFUJ_03988,FFUJ_08168,FFUJ_05766,FFUJ_06111,FFU…	544	0.0367369	1.37012	3.68763e-07	1.28873e-05	0.000244859
20.01.27	drug/toxin transport	56	0.0249443	FFUJ_02574,FFUJ_12459,FFUJ_06829,FFUJ_12802,FFUJ_11823,FFUJ_02078,FFUJ_13134,FFUJ_06520,FFUJ_04559,FFUJ_12957,FFUJ_04697,FFUJ_12476,FFUJ_10404,FFUJ_10180,FFUJ_06261,FFUJ_11664,FFUJ_14582,FFUJ_05766,FFUJ_06133,FFUJ_06310,FFUJ_02269,FFUJ_02264,FFUJ_07035,FFUJ_07742,FFUJ_02817,FFUJ_13962,FFUJ_14340,FFUJ_07031,FFUJ_07781,FFUJ_09634,FFUJ_11841,FFUJ_06747,FFUJ_09188,FFUJ_10770,FFUJ_04693,FFUJ_05516,FFU…	218	0.0147218	1.69438	4.42324e-07	1.46852e-05	0.000293703
32.07.05	detoxification by export	48	0.0213808	FFUJ_02574,FFUJ_12459,FFUJ_06829,FFUJ_12802,FFUJ_11823,FFUJ_02078,FFUJ_13134,FFUJ_06520,FFUJ_04559,FFUJ_12957,FFUJ_12476,FFUJ_10404,FFUJ_10180,FFUJ_06261,FFUJ_11664,FFUJ_14582,FFUJ_05766,FFUJ_06133,FFUJ_06310,FFUJ_02269,FFUJ_07035,FFUJ_07742,FFUJ_02817,FFUJ_13962,FFUJ_14340,FFUJ_07781,FFUJ_09634,FFUJ_11841,FFUJ_06747,FFUJ_09188,FFUJ_10770,FFUJ_04693,FFUJ_05516,FFUJ_13626,FFUJ_04975,FFUJ_13819,FFU…	181	0.0122231	1.74921	1.07751e-06	3.40698e-05	0.000715466
32.05.03	defense related proteins	29	0.0129176	FFUJ_14337,FFUJ_03998,FFUJ_12143,FFUJ_10280,FFUJ_04576,FFUJ_06580,FFUJ_09062,FFUJ_10563,FFUJ_14648,FFUJ_14256,FFUJ_12185,FFUJ_08797,FFUJ_09635,FFUJ_14317,FFUJ_12958,FFUJ_10934,FFUJ_00196,FFUJ_12480,FFUJ_14332,FFUJ_04027,FFUJ_13084,FFUJ_10746,FFUJ_02154,FFUJ_14393,FFUJ_14333,FFUJ_08065,FFUJ_02440,FFUJ_00634,FFUJ_14334	90	0.0060778	2.12537	2.33085e-06	7.03494e-05	0.00154769
20.03.02.02	symporter	26	0.0115813	FFUJ_06711,FFUJ_00914,FFUJ_14621,FFUJ_02632,FFUJ_09694,FFUJ_00785,FFUJ_06921,FFUJ_09120,FFUJ_10768,FFUJ_09235,FFUJ_06045,FFUJ_05525,FFUJ_06981,FFUJ_07889,FFUJ_12361,FFUJ_01226,FFUJ_00046,FFUJ_14604,FFUJ_06864,FFUJ_14069,FFUJ_12681,FFUJ_09334,FFUJ_12100,FFUJ_05534,FFUJ_09666,FFUJ_11016	78	0.00526742	2.19866	3.7856e-06	0.000109289	0.00251364
01.20.17.03	metabolism of amines	20	0.00890869	FFUJ_02287,FFUJ_09174,FFUJ_00212,FFUJ_03736,FFUJ_06712,FFUJ_06689,FFUJ_11619,FFUJ_06518,FFUJ_13976,FFUJ_14369,FFUJ_02046,FFUJ_10878,FFUJ_09299,FFUJ_00146,FFUJ_13176,FFUJ_14650,FFUJ_14102,FFUJ_09232,FFUJ_03819,FFUJ_10603	53	0.00357915	2.48905	5.8686e-06	0.000162364	0.00389675
01.02	nitrogen, sulfur and selenium metabolism	81	0.0360802	FFUJ_10194,FFUJ_11622,FFUJ_09138,FFUJ_06717,FFUJ_12801,FFUJ_09094,FFUJ_00914,FFUJ_06521,FFUJ_10197,FFUJ_14666,FFUJ_06115,FFUJ_10468,FFUJ_14214,FFUJ_05398,FFUJ_13135,FFUJ_11062,FFUJ_07133,FFUJ_14259,FFUJ_01882,FFUJ_06522,FFUJ_11074,FFUJ_06099,FFUJ_07134,FFUJ_14395,FFUJ_00934,FFUJ_11837,FFUJ_12277,FFUJ_04390,FFUJ_07577,FFUJ_11793,FFUJ_14691,FFUJ_03525,FFUJ_02267,FFUJ_06809,FFUJ_04036,FFUJ_00094,FFU…	385	0.0259995	1.38773	9.95158e-06	0.000264314	0.00660785
40.01.03.03	guidance of longitudinal cell extension (e.g. pollen tube guidance, axonal pathfinding)	24	0.0106904	FFUJ_08049,FFUJ_10113,FFUJ_09255,FFUJ_14624,FFUJ_14150,FFUJ_14329,FFUJ_02313,FFUJ_00170,FFUJ_06630,FFUJ_02188,FFUJ_13327,FFUJ_12939,FFUJ_05480,FFUJ_00078,FFUJ_02227,FFUJ_11150,FFUJ_06660,FFUJ_14298,FFUJ_12461,FFUJ_08231,FFUJ_10469,FFUJ_10281,FFUJ_11214,FFUJ_14097	74	0.0049973	2.13924	1.49661e-05	0.000382211	0.00993748
20.09.16	cellular export and secretion	68	0.0302895	FFUJ_02574,FFUJ_12459,FFUJ_11624,FFUJ_13713,FFUJ_06829,FFUJ_11337,FFUJ_12802,FFUJ_02078,FFUJ_13134,FFUJ_09118,FFUJ_06520,FFUJ_04559,FFUJ_12957,FFUJ_04697,FFUJ_12476,FFUJ_03816,FFUJ_10404,FFUJ_10180,FFUJ_06261,FFUJ_06522,FFUJ_11664,FFUJ_05766,FFUJ_00785,FFUJ_06133,FFUJ_03459,FFUJ_06310,FFUJ_02269,FFUJ_10927,FFUJ_02264,FFUJ_05331,FFUJ_07742,FFUJ_02817,FFUJ_13962,FFUJ_14340,FFUJ_14330,FFUJ_07781,FFU…	314	0.0212048	1.42843	1.89779e-05	0.000466716	0.0126013
20.03.25	ABC transporters	31	0.0138085	FFUJ_06828,FFUJ_02574,FFUJ_12459,FFUJ_09254,FFUJ_10404,FFUJ_06987,FFUJ_06695,FFUJ_05766,FFUJ_06337,FFUJ_06310,FFUJ_04796,FFUJ_14340,FFUJ_07031,FFUJ_13205,FFUJ_09634,FFUJ_05054,FFUJ_09188,FFUJ_02247,FFUJ_13626,FFUJ_01735,FFUJ_11445,FFUJ_14680,FFUJ_11460,FFUJ_06444,FFUJ_14693,FFUJ_05045,FFUJ_08722,FFUJ_12433,FFUJ_06461,FFUJ_11646,FFUJ_06988	110	0.00742842	1.85887	2.29485e-05	0.000544207	0.0152378
01.20.17	metabolism of secondary products derived from primary amino acids	31	0.0138085	FFUJ_02287,FFUJ_09174,FFUJ_00212,FFUJ_03736,FFUJ_06712,FFUJ_06689,FFUJ_11619,FFUJ_06518,FFUJ_13976,FFUJ_10200,FFUJ_14369,FFUJ_02046,FFUJ_10878,FFUJ_02656,FFUJ_14648,FFUJ_09299,FFUJ_00146,FFUJ_09635,FFUJ_14317,FFUJ_01772,FFUJ_00715,FFUJ_13176,FFUJ_14650,FFUJ_01503,FFUJ_14102,FFUJ_05340,FFUJ_09232,FFUJ_03819,FFUJ_10603,FFUJ_10553,FFUJ_14675	112	0.00756348	1.82568	3.37471e-05	0.000772692	0.0224081
01.01.03	assimilation of ammonia, metabolism of the glutamate group	37	0.0164811	FFUJ_11794,FFUJ_14666,FFUJ_10375,FFUJ_06621,FFUJ_04035,FFUJ_00214,FFUJ_06522,FFUJ_11074,FFUJ_09201,FFUJ_00934,FFUJ_03887,FFUJ_12277,FFUJ_08307,FFUJ_14581,FFUJ_11793,FFUJ_00211,FFUJ_04036,FFUJ_13724,FFUJ_06068,FFUJ_04033,FFUJ_02155,FFUJ_13271,FFUJ_11797,FFUJ_00560,FFUJ_00239,FFUJ_04693,FFUJ_13293,FFUJ_12962,FFUJ_13974,FFUJ_07242,FFUJ_14513,FFUJ_11086,FFUJ_05340,FFUJ_11795,FFUJ_02669,FFUJ_01743,FFU…	145	0.009792	1.68311	4.4034e-05	0.000974619	0.0292386
32	CELL RESCUE, DEFENSE AND VIRULENCE	262	0.116704	FFUJ_10164,FFUJ_08106,FFUJ_06828,FFUJ_09249,FFUJ_02574,FFUJ_11794,FFUJ_12459,FFUJ_07427,FFUJ_06829,FFUJ_09254,FFUJ_14337,FFUJ_12802,FFUJ_11823,FFUJ_04069,FFUJ_02078,FFUJ_06260,FFUJ_09357,FFUJ_13134,FFUJ_09628,FFUJ_06115,FFUJ_11941,FFUJ_10198,FFUJ_03998,FFUJ_02248,FFUJ_11018,FFUJ_06520,FFUJ_04559,FFUJ_12957,FFUJ_14390,FFUJ_14825,FFUJ_09233,FFUJ_04697,FFUJ_11788,FFUJ_14667,FFUJ_12143,FFUJ_04749,FFU…	1602	0.108185	1.07875	6.47268e-05	0.00138641	0.0429786
01.01.03.03.02	degradation of proline	12	0.00534521	FFUJ_11794,FFUJ_04035,FFUJ_03887,FFUJ_08307,FFUJ_14581,FFUJ_00211,FFUJ_04036,FFUJ_04033,FFUJ_11797,FFUJ_13974,FFUJ_11795,FFUJ_02669	27	0.00182334	2.93155	6.72008e-05	0.00139442	0.0446214
01.01.03.03	metabolism of proline	14	0.00623608	FFUJ_11794,FFUJ_04035,FFUJ_03887,FFUJ_08307,FFUJ_14581,FFUJ_00211,FFUJ_04036,FFUJ_04033,FFUJ_11797,FFUJ_13974,FFUJ_05340,FFUJ_11795,FFUJ_02669,FFUJ_01743	37	0.00249865	2.49578	0.000141305	0.00284323	0.0938266
20.01.17	nucleotide/nucleoside/nucleobase transport	13	0.00579065	FFUJ_09191,FFUJ_12935,FFUJ_14302,FFUJ_14213,FFUJ_08074,FFUJ_06755,FFUJ_02421,FFUJ_06921,FFUJ_04867,FFUJ_04588,FFUJ_11163,FFUJ_03141,FFUJ_10451	33	0.00222853	2.59842	0.000151164	0.00295215	0.100373
16.21	complex cofactor/cosubstrate/vitamine binding	107	0.0476615	FFUJ_11622,FFUJ_02287,FFUJ_09243,FFUJ_00212,FFUJ_14337,FFUJ_11071,FFUJ_10197,FFUJ_14666,FFUJ_03998,FFUJ_06689,FFUJ_06774,FFUJ_14549,FFUJ_06518,FFUJ_14667,FFUJ_12143,FFUJ_06946,FFUJ_04209,FFUJ_13976,FFUJ_12432,FFUJ_10280,FFUJ_06621,FFUJ_10200,FFUJ_13135,FFUJ_09187,FFUJ_02216,FFUJ_06114,FFUJ_08615,FFUJ_04576,FFUJ_02046,FFUJ_11358,FFUJ_00214,FFUJ_12804,FFUJ_06987,FFUJ_02656,FFUJ_11074,FFUJ_06099,FFU…	585	0.0395057	1.20645	0.000217613	0.00412843	0.144495
20.03.02.02.01	proton driven symporter	17	0.00757238	FFUJ_00914,FFUJ_14621,FFUJ_00785,FFUJ_06921,FFUJ_05525,FFUJ_06981,FFUJ_07889,FFUJ_01226,FFUJ_00046,FFUJ_14604,FFUJ_06864,FFUJ_14069,FFUJ_12681,FFUJ_09334,FFUJ_12100,FFUJ_05534,FFUJ_11016	52	0.00351162	2.15638	0.000229685	0.00423641	0.152511
43	CELL TYPE DIFFERENTIATION	127	0.0565702	FFUJ_10164,FFUJ_11805,FFUJ_07427,FFUJ_00124,FFUJ_03876,FFUJ_06579,FFUJ_00044,FFUJ_01968,FFUJ_05157,FFUJ_10431,FFUJ_14134,FFUJ_11062,FFUJ_11347,FFUJ_05379,FFUJ_13836,FFUJ_10891,FFUJ_14338,FFUJ_11004,FFUJ_10740,FFUJ_14307,FFUJ_14106,FFUJ_06111,FFUJ_03957,FFUJ_11838,FFUJ_01144,FFUJ_11840,FFUJ_14223,FFUJ_03461,FFUJ_13989,FFUJ_10239,FFUJ_14682,FFUJ_08294,FFUJ_13820,FFUJ_11727,FFUJ_03792,FFUJ_14001,FFU…	726	0.0490276	1.15384	0.00040729	0.00693437	0.27044
43.01	fungal/microorganismic cell type differentiation	127	0.0565702	FFUJ_10164,FFUJ_11805,FFUJ_07427,FFUJ_00124,FFUJ_03876,FFUJ_06579,FFUJ_00044,FFUJ_01968,FFUJ_05157,FFUJ_10431,FFUJ_14134,FFUJ_11062,FFUJ_11347,FFUJ_05379,FFUJ_13836,FFUJ_10891,FFUJ_14338,FFUJ_11004,FFUJ_10740,FFUJ_14307,FFUJ_14106,FFUJ_06111,FFUJ_03957,FFUJ_11838,FFUJ_01144,FFUJ_11840,FFUJ_14223,FFUJ_03461,FFUJ_13989,FFUJ_10239,FFUJ_14682,FFUJ_08294,FFUJ_13820,FFUJ_11727,FFUJ_03792,FFUJ_14001,FFU…	726	0.0490276	1.15384	0.00040729	0.00693437	0.27044
43.01.03	fungal and other eukaryotic cell type differentiation	127	0.0565702	FFUJ_10164,FFUJ_11805,FFUJ_07427,FFUJ_00124,FFUJ_03876,FFUJ_06579,FFUJ_00044,FFUJ_01968,FFUJ_05157,FFUJ_10431,FFUJ_14134,FFUJ_11062,FFUJ_11347,FFUJ_05379,FFUJ_13836,FFUJ_10891,FFUJ_14338,FFUJ_11004,FFUJ_10740,FFUJ_14307,FFUJ_14106,FFUJ_06111,FFUJ_03957,FFUJ_11838,FFUJ_01144,FFUJ_11840,FFUJ_14223,FFUJ_03461,FFUJ_13989,FFUJ_10239,FFUJ_14682,FFUJ_08294,FFUJ_13820,FFUJ_11727,FFUJ_03792,FFUJ_14001,FFU…	726	0.0490276	1.15384	0.00040729	0.00693437	0.27044
01.20.01.09	metabolism of aminoglycoside antibiotics	7	0.00311804	FFUJ_11788,FFUJ_11133,FFUJ_06695,FFUJ_10323,FFUJ_11211,FFUJ_06988,FFUJ_14038	13	0.000877904	3.55169	0.000563192	0.00934898	0.373959
01.01.09.04	metabolism of phenylalanine	27	0.0120267	FFUJ_06115,FFUJ_08556,FFUJ_10200,FFUJ_14259,FFUJ_02656,FFUJ_14395,FFUJ_10688,FFUJ_06809,FFUJ_06703,FFUJ_02058,FFUJ_11168,FFUJ_12962,FFUJ_04138,FFUJ_09435,FFUJ_05747,FFUJ_11921,FFUJ_10907,FFUJ_05273,FFUJ_04931,FFUJ_13194,FFUJ_05512,FFUJ_02012,FFUJ_10425,FFUJ_03448,FFUJ_06988,FFUJ_14038,FFUJ_05139	109	0.00736089	1.63387	0.000739815	0.0119814	0.491237
32.07.01	detoxification involving cytochrome P450	25	0.0111359	FFUJ_14337,FFUJ_06115,FFUJ_03998,FFUJ_04209,FFUJ_08556,FFUJ_06114,FFUJ_01882,FFUJ_11837,FFUJ_10688,FFUJ_12185,FFUJ_14846,FFUJ_06809,FFUJ_09251,FFUJ_12965,FFUJ_02058,FFUJ_04027,FFUJ_02154,FFUJ_09435,FFUJ_11921,FFUJ_10907,FFUJ_14155,FFUJ_08065,FFUJ_01231,FFUJ_10730,FFUJ_10425	99	0.00668558	1.66565	0.000846356	0.0133805	0.561981
01.01.09.04.01	biosynthesis of phenylalanine	18	0.00801782	FFUJ_06115,FFUJ_08556,FFUJ_14395,FFUJ_10688,FFUJ_06809,FFUJ_06703,FFUJ_02058,FFUJ_04138,FFUJ_09435,FFUJ_05747,FFUJ_11921,FFUJ_10907,FFUJ_05273,FFUJ_13194,FFUJ_05512,FFUJ_10425,FFUJ_03448,FFUJ_05139	63	0.00425446	1.88457	0.000952004	0.0143666	0.63213
01.01.03.05	metabolism of arginine	16	0.00712695	FFUJ_11794,FFUJ_10375,FFUJ_04035,FFUJ_06522,FFUJ_03887,FFUJ_14581,FFUJ_13724,FFUJ_02155,FFUJ_04693,FFUJ_13293,FFUJ_12962,FFUJ_13974,FFUJ_05340,FFUJ_02669,FFUJ_01743,FFUJ_11117	53	0.00357915	1.99124	0.000937246	0.0143666	0.622332
01.01.03.02.01	biosynthesis of glutamate	14	0.00623608	FFUJ_11794,FFUJ_04035,FFUJ_11074,FFUJ_03887,FFUJ_11793,FFUJ_04036,FFUJ_02155,FFUJ_11797,FFUJ_00239,FFUJ_07242,FFUJ_11086,FFUJ_11795,FFUJ_02669,FFUJ_01743	44	0.00297137	2.09872	0.0010874	0.0160451	0.722031
34.05.01	cell migration	23	0.010245	FFUJ_08049,FFUJ_10113,FFUJ_09255,FFUJ_14624,FFUJ_14150,FFUJ_14329,FFUJ_02313,FFUJ_00170,FFUJ_06630,FFUJ_02188,FFUJ_12939,FFUJ_05480,FFUJ_00078,FFUJ_02227,FFUJ_11150,FFUJ_06660,FFUJ_14298,FFUJ_12461,FFUJ_08231,FFUJ_10469,FFUJ_10281,FFUJ_11214,FFUJ_14097	90	0.0060778	1.68564	0.00112538	0.0162447	0.747254
32.05.01	resistance proteins	45	0.0200445	FFUJ_06828,FFUJ_12459,FFUJ_09254,FFUJ_04559,FFUJ_12432,FFUJ_10404,FFUJ_10180,FFUJ_10563,FFUJ_06261,FFUJ_11664,FFUJ_05766,FFUJ_06337,FFUJ_14256,FFUJ_06310,FFUJ_04796,FFUJ_08797,FFUJ_11806,FFUJ_06750,FFUJ_02817,FFUJ_13962,FFUJ_12958,FFUJ_07031,FFUJ_07781,FFUJ_09634,FFUJ_05054,FFUJ_06747,FFUJ_09188,FFUJ_04693,FFUJ_11000,FFUJ_13084,FFUJ_13626,FFUJ_12095,FFUJ_13819,FFUJ_11445,FFUJ_11460,FFUJ_13283,FFU…	219	0.0147893	1.35534	0.00144524	0.0204179	0.959639
20.01.09	peptide transport	10	0.00445434	FFUJ_11337,FFUJ_10468,FFUJ_10431,FFUJ_03816,FFUJ_11062,FFUJ_06898,FFUJ_02632,FFUJ_10768,FFUJ_06179,FFUJ_05539	27	0.00182334	2.44296	0.0015311	0.0211802	1
01.01	amino acid metabolism	131	0.0583519	FFUJ_05387,FFUJ_11794,FFUJ_11622,FFUJ_02287,FFUJ_06717,FFUJ_14666,FFUJ_06115,FFUJ_06689,FFUJ_10375,FFUJ_11788,FFUJ_05398,FFUJ_14549,FFUJ_08556,FFUJ_06621,FFUJ_10200,FFUJ_13135,FFUJ_04035,FFUJ_09095,FFUJ_02077,FFUJ_01116,FFUJ_08615,FFUJ_02046,FFUJ_03599,FFUJ_00214,FFUJ_14259,FFUJ_06522,FFUJ_06695,FFUJ_02656,FFUJ_11074,FFUJ_07858,FFUJ_09910,FFUJ_09201,FFUJ_14395,FFUJ_04577,FFUJ_00934,FFUJ_14648,FFU…	779	0.0526067	1.10921	0.00162307	0.0219943	1
20.03.02.03	antiporter	20	0.00890869	FFUJ_09247,FFUJ_11823,FFUJ_04697,FFUJ_11664,FFUJ_14582,FFUJ_06133,FFUJ_02264,FFUJ_12042,FFUJ_11841,FFUJ_04693,FFUJ_12386,FFUJ_04975,FFUJ_05535,FFUJ_10701,FFUJ_01784,FFUJ_06298,FFUJ_12276,FFUJ_09778,FFUJ_06818,FFUJ_12600	77	0.00519989	1.71324	0.00186482	0.0247648	1
01.01.09.04.02	degradation of phenylalanine	19	0.00846325	FFUJ_06115,FFUJ_08556,FFUJ_14259,FFUJ_14395,FFUJ_10688,FFUJ_06809,FFUJ_02058,FFUJ_11168,FFUJ_12962,FFUJ_04138,FFUJ_09435,FFUJ_05747,FFUJ_11921,FFUJ_10907,FFUJ_05273,FFUJ_13194,FFUJ_05512,FFUJ_10425,FFUJ_03448	72	0.00486224	1.74061	0.00196467	0.0255793	1
20.01.01	ion transport	63	0.0280624	FFUJ_11072,FFUJ_11805,FFUJ_06711,FFUJ_11624,FFUJ_09247,FFUJ_11369,FFUJ_01944,FFUJ_09118,FFUJ_06504,FFUJ_11788,FFUJ_06421,FFUJ_11189,FFUJ_08049,FFUJ_09699,FFUJ_07133,FFUJ_10165,FFUJ_13836,FFUJ_12321,FFUJ_05766,FFUJ_01144,FFUJ_00934,FFUJ_06921,FFUJ_09120,FFUJ_14624,FFUJ_11675,FFUJ_05331,FFUJ_03525,FFUJ_09235,FFUJ_03499,FFUJ_05917,FFUJ_07031,FFUJ_12042,FFUJ_06404,FFUJ_08851,FFUJ_06630,FFUJ_06045,FFU…	339	0.022893	1.2258	0.00271758	0.0347014	1
20.01.03.01	sugar transport	17	0.00757238	FFUJ_13713,FFUJ_14621,FFUJ_10927,FFUJ_11204,FFUJ_14330,FFUJ_05525,FFUJ_04588,FFUJ_11339,FFUJ_01226,FFUJ_00046,FFUJ_14604,FFUJ_14069,FFUJ_12681,FFUJ_12100,FFUJ_05534,FFUJ_10096,FFUJ_02297	64	0.00432199	1.75206	0.00307713	0.0385512	1
01.05.11.07	aromate catabolism	24	0.0106904	FFUJ_10195,FFUJ_14825,FFUJ_09233,FFUJ_12432,FFUJ_06114,FFUJ_02281,FFUJ_14023,FFUJ_10248,FFUJ_11806,FFUJ_14781,FFUJ_06743,FFUJ_14816,FFUJ_09121,FFUJ_11168,FFUJ_05269,FFUJ_14393,FFUJ_11141,FFUJ_12668,FFUJ_09762,FFUJ_12678,FFUJ_12034,FFUJ_03448,FFUJ_05265,FFUJ_09305	103	0.0069557	1.53693	0.00339124	0.0416997	1
01.06.06.07	diterpenes metabolism	4	0.00178174	FFUJ_14336,FFUJ_03998,FFUJ_04576,FFUJ_14846	6	0.000405186	4.39733	0.00360153	0.0434803	1
01.01.03.02	metabolism of glutamate	18	0.00801782	FFUJ_11794,FFUJ_06621,FFUJ_04035,FFUJ_00214,FFUJ_11074,FFUJ_09201,FFUJ_03887,FFUJ_11793,FFUJ_04036,FFUJ_06068,FFUJ_02155,FFUJ_11797,FFUJ_00239,FFUJ_07242,FFUJ_11086,FFUJ_11795,FFUJ_02669,FFUJ_01743	71	0.00479471	1.67222	0.00407783	0.0483514	1

## Sheet: h) wt.60GLN-wt.6GLN_up
S5h Table 'FunCat' analysis of genes up-regulated in the WT, cultivated under sufficient (60 mM Gln) compared to limiting (6 mM Gln) nitrogen conditions.
The comparison is done to p3_p185772_Fus_fujik_v21 containing 14452 annotated genes.
To correct for multiple comparisons in multiple hypothesis testing for the 845 taxonomical allowed FunCats, we calculated the Bonferroni correction as well as the False discovery rate (FDR) control with an experiment-wide significance level alpha of 0.05. The table is sorted by the P-value.
Category	Description	abs_SET	rel_SET	genes_SET	abs_GENOME	rel_GENOME	rel_SET.rel_GENOME	P-value	FDR	Bonferroni
99	UNCLASSIFIED PROTEINS	1134	0.518519	FFUJ_12413,FFUJ_09078,FFUJ_09918,FFUJ_03450,FFUJ_12836,FFUJ_14634,FFUJ_12487,FFUJ_03445,FFUJ_00296,FFUJ_07745,FFUJ_04531,FFUJ_12834,FFUJ_14800,FFUJ_00264,FFUJ_11771,FFUJ_09608,FFUJ_03904,FFUJ_05191,FFUJ_14358,FFUJ_03505,FFUJ_06557,FFUJ_05430,FFUJ_11522,FFUJ_12639,FFUJ_09135,FFUJ_14758,FFUJ_13208,FFUJ_09393,FFUJ_11394,FFUJ_12721,FFUJ_12473,FFUJ_12568,FFUJ_12942,FFUJ_09075,FFUJ_05067,FFUJ_13097,FFU…	6799	0.459144	1.12932	2.35269e-33	1.56219e-30	1.56219e-30
01	METABOLISM	800	0.365798	FFUJ_00007,FFUJ_00013,FFUJ_08131,FFUJ_00003,FFUJ_03472,FFUJ_00011,FFUJ_11815,FFUJ_10050,FFUJ_00005,FFUJ_00008,FFUJ_00012,FFUJ_10058,FFUJ_00010,FFUJ_05496,FFUJ_00009,FFUJ_00004,FFUJ_10836,FFUJ_06575,FFUJ_11632,FFUJ_14531,FFUJ_00006,FFUJ_10052,FFUJ_10257,FFUJ_10692,FFUJ_11523,FFUJ_11160,FFUJ_03389,FFUJ_05366,FFUJ_14632,FFUJ_03455,FFUJ_10054,FFUJ_14724,FFUJ_02563,FFUJ_10056,FFUJ_02119,FFUJ_10055,FFU…	4948	0.334144	1.09473	3.84264e-16	1.27576e-13	2.55151e-13
01.20	secondary metabolism	395	0.180613	FFUJ_00007,FFUJ_00013,FFUJ_00003,FFUJ_03472,FFUJ_00011,FFUJ_11815,FFUJ_10050,FFUJ_00005,FFUJ_00008,FFUJ_00012,FFUJ_10058,FFUJ_00010,FFUJ_05496,FFUJ_00009,FFUJ_00004,FFUJ_06575,FFUJ_00006,FFUJ_10052,FFUJ_10692,FFUJ_14632,FFUJ_10054,FFUJ_14724,FFUJ_10056,FFUJ_02119,FFUJ_10055,FFUJ_02118,FFUJ_10057,FFUJ_12471,FFUJ_06723,FFUJ_14530,FFUJ_01363,FFUJ_03616,FFUJ_10051,FFUJ_04528,FFUJ_12709,FFUJ_02209,FFU…	2126	0.143571	1.258	6.08129e-16	1.34599e-13	4.03798e-13
32.07	detoxification	123	0.0562414	FFUJ_05189,FFUJ_11815,FFUJ_00004,FFUJ_11415,FFUJ_02950,FFUJ_10056,FFUJ_02118,FFUJ_05432,FFUJ_14530,FFUJ_02508,FFUJ_11980,FFUJ_05351,FFUJ_14017,FFUJ_10053,FFUJ_00027,FFUJ_12637,FFUJ_02826,FFUJ_14804,FFUJ_12712,FFUJ_13787,FFUJ_11440,FFUJ_14863,FFUJ_05776,FFUJ_02076,FFUJ_11391,FFUJ_13911,FFUJ_01794,FFUJ_12183,FFUJ_14824,FFUJ_06432,FFUJ_13123,FFUJ_11736,FFUJ_11070,FFUJ_00204,FFUJ_10259,FFUJ_06605,FFU…	621	0.0419368	1.3411	4.71147e-07	7.82104e-05	0.000312842
01.05	C-compound and carbohydrate metabolism	314	0.143576	FFUJ_08131,FFUJ_00005,FFUJ_00008,FFUJ_00012,FFUJ_10836,FFUJ_11632,FFUJ_10052,FFUJ_11523,FFUJ_11160,FFUJ_03389,FFUJ_05366,FFUJ_03455,FFUJ_10054,FFUJ_14724,FFUJ_06723,FFUJ_05432,FFUJ_01363,FFUJ_03616,FFUJ_04528,FFUJ_02508,FFUJ_03648,FFUJ_11772,FFUJ_10978,FFUJ_03122,FFUJ_06402,FFUJ_09007,FFUJ_11103,FFUJ_13119,FFUJ_11220,FFUJ_10452,FFUJ_03677,FFUJ_11856,FFUJ_05283,FFUJ_06105,FFUJ_09195,FFUJ_11495,FFU…	1914	0.129254	1.1108	1.12744e-06	0.000149724	0.00074862
01.06	lipid, fatty acid and isoprenoid metabolism	177	0.0809328	FFUJ_00010,FFUJ_10257,FFUJ_02563,FFUJ_12709,FFUJ_05518,FFUJ_03122,FFUJ_12029,FFUJ_10452,FFUJ_05283,FFUJ_11113,FFUJ_06105,FFUJ_12637,FFUJ_11495,FFUJ_07696,FFUJ_09429,FFUJ_00495,FFUJ_08160,FFUJ_05529,FFUJ_14635,FFUJ_02116,FFUJ_12712,FFUJ_14053,FFUJ_09686,FFUJ_10962,FFUJ_06726,FFUJ_03955,FFUJ_03606,FFUJ_11325,FFUJ_13911,FFUJ_07817,FFUJ_12183,FFUJ_11326,FFUJ_07112,FFUJ_11567,FFUJ_11879,FFUJ_13123,FFU…	1001	0.0675986	1.19726	4.24179e-06	0.000469425	0.00281655
32.05	disease, virulence and defense	105	0.048011	FFUJ_00003,FFUJ_00004,FFUJ_11415,FFUJ_02950,FFUJ_02118,FFUJ_14530,FFUJ_01363,FFUJ_10978,FFUJ_07988,FFUJ_11980,FFUJ_09136,FFUJ_05084,FFUJ_10053,FFUJ_11113,FFUJ_12637,FFUJ_02826,FFUJ_12712,FFUJ_10299,FFUJ_05776,FFUJ_12636,FFUJ_08601,FFUJ_11391,FFUJ_10227,FFUJ_01794,FFUJ_14723,FFUJ_07171,FFUJ_14824,FFUJ_06432,FFUJ_12410,FFUJ_11736,FFUJ_09923,FFUJ_11554,FFUJ_02105,FFUJ_08182,FFUJ_10259,FFUJ_05234,FFU…	544	0.0367369	1.30689	1.06059e-05	0.00100604	0.0070423
01.06.05	fatty acid metabolism	46	0.0210334	FFUJ_00010,FFUJ_10257,FFUJ_10452,FFUJ_09429,FFUJ_08160,FFUJ_05529,FFUJ_14635,FFUJ_02116,FFUJ_10962,FFUJ_06726,FFUJ_07112,FFUJ_10256,FFUJ_01741,FFUJ_08124,FFUJ_02020,FFUJ_14614,FFUJ_06366,FFUJ_14119,FFUJ_12569,FFUJ_12051,FFUJ_01122,FFUJ_06730,FFUJ_11359,FFUJ_02670,FFUJ_08121,FFUJ_10640,FFUJ_13959,FFUJ_10225,FFUJ_13910,FFUJ_00925,FFUJ_12750,FFUJ_06519,FFUJ_08683,FFUJ_12683,FFUJ_13857,FFUJ_03239,FFU…	198	0.0133712	1.57304	4.05868e-05	0.0033687	0.0269496
01.01.09	metabolism of the cysteine - aromatic group	66	0.0301783	FFUJ_03616,FFUJ_10051,FFUJ_07988,FFUJ_03122,FFUJ_10270,FFUJ_14803,FFUJ_08764,FFUJ_02925,FFUJ_07332,FFUJ_00027,FFUJ_09218,FFUJ_02114,FFUJ_02109,FFUJ_11569,FFUJ_06432,FFUJ_08771,FFUJ_11549,FFUJ_00418,FFUJ_00972,FFUJ_09088,FFUJ_05840,FFUJ_09642,FFUJ_02453,FFUJ_13016,FFUJ_06009,FFUJ_08795,FFUJ_03466,FFUJ_05320,FFUJ_00322,FFUJ_07790,FFUJ_08362,FFUJ_11849,FFUJ_05841,FFUJ_14518,FFUJ_02107,FFUJ_06588,FFU…	325	0.0219476	1.37502	9.72316e-05	0.00717353	0.0645618
16.21	complex cofactor/cosubstrate/vitamine binding	106	0.0484682	FFUJ_00011,FFUJ_10257,FFUJ_07988,FFUJ_03122,FFUJ_05351,FFUJ_11103,FFUJ_07332,FFUJ_07696,FFUJ_02114,FFUJ_00105,FFUJ_02116,FFUJ_10148,FFUJ_10962,FFUJ_10838,FFUJ_08149,FFUJ_11907,FFUJ_11994,FFUJ_13911,FFUJ_12183,FFUJ_04055,FFUJ_01741,FFUJ_08124,FFUJ_11813,FFUJ_04516,FFUJ_00028,FFUJ_11549,FFUJ_10330,FFUJ_00972,FFUJ_06584,FFUJ_09088,FFUJ_09642,FFUJ_06048,FFUJ_02453,FFUJ_09087,FFUJ_03466,FFUJ_05320,FFU…	585	0.0395057	1.22687	0.000140421	0.00932398	0.0932398
01.01.09.02	metabolism of serine	19	0.0086877	FFUJ_07332,FFUJ_02109,FFUJ_00418,FFUJ_09088,FFUJ_05840,FFUJ_02453,FFUJ_06009,FFUJ_08795,FFUJ_00322,FFUJ_11849,FFUJ_14518,FFUJ_02107,FFUJ_00403,FFUJ_02680,FFUJ_11694,FFUJ_11042,FFUJ_13651,FFUJ_04124,FFUJ_05842	63	0.00425446	2.04202	0.000244214	0.0147416	0.162158
01.01	amino acid metabolism	132	0.0603567	FFUJ_00013,FFUJ_00003,FFUJ_00011,FFUJ_03616,FFUJ_10051,FFUJ_07988,FFUJ_03122,FFUJ_10270,FFUJ_14803,FFUJ_08764,FFUJ_02925,FFUJ_07332,FFUJ_00027,FFUJ_09218,FFUJ_09429,FFUJ_08432,FFUJ_02114,FFUJ_00105,FFUJ_00106,FFUJ_10855,FFUJ_03693,FFUJ_11907,FFUJ_11994,FFUJ_12183,FFUJ_02109,FFUJ_06130,FFUJ_11569,FFUJ_06432,FFUJ_10256,FFUJ_11908,FFUJ_08771,FFUJ_11549,FFUJ_00418,FFUJ_00972,FFUJ_14821,FFUJ_09088,FFU…	779	0.0526067	1.14732	0.000469948	0.0240035	0.312045
01.01.09.03	metabolism of cysteine	13	0.00594422	FFUJ_02114,FFUJ_02109,FFUJ_11549,FFUJ_00972,FFUJ_08795,FFUJ_03466,FFUJ_07790,FFUJ_11849,FFUJ_05978,FFUJ_02831,FFUJ_02523,FFUJ_12118,FFUJ_13651	37	0.00249865	2.37897	0.000451576	0.0240035	0.299846
01.01.11.03.02	degradation of valine	8	0.00365798	FFUJ_00011,FFUJ_11994,FFUJ_03614,FFUJ_05130,FFUJ_00033,FFUJ_04170,FFUJ_04378,FFUJ_12266	17	0.00114803	3.18631	0.000612704	0.0290597	0.406836
32.05.05	virulence, disease factors	44	0.0201189	FFUJ_01363,FFUJ_05084,FFUJ_11113,FFUJ_12712,FFUJ_12636,FFUJ_08601,FFUJ_10227,FFUJ_14723,FFUJ_06432,FFUJ_12410,FFUJ_11736,FFUJ_09923,FFUJ_11554,FFUJ_02105,FFUJ_08182,FFUJ_12892,FFUJ_10923,FFUJ_11058,FFUJ_08023,FFUJ_14073,FFUJ_06379,FFUJ_11670,FFUJ_04957,FFUJ_12496,FFUJ_12891,FFUJ_03995,FFUJ_10860,FFUJ_10343,FFUJ_08179,FFUJ_02254,FFUJ_00018,FFUJ_10581,FFUJ_12006,FFUJ_04297,FFUJ_00118,FFUJ_10308,FFU…	213	0.0143841	1.39869	0.000914451	0.0329171	0.607195
01.05.03	polysaccharide metabolism	58	0.0265203	FFUJ_10836,FFUJ_05366,FFUJ_03455,FFUJ_04528,FFUJ_10978,FFUJ_02205,FFUJ_12722,FFUJ_14071,FFUJ_10841,FFUJ_10643,FFUJ_05362,FFUJ_12850,FFUJ_11272,FFUJ_10227,FFUJ_11863,FFUJ_14326,FFUJ_10992,FFUJ_11983,FFUJ_09373,FFUJ_08182,FFUJ_07108,FFUJ_10081,FFUJ_12924,FFUJ_12892,FFUJ_04117,FFUJ_13796,FFUJ_07711,FFUJ_00029,FFUJ_08250,FFUJ_12364,FFUJ_13687,FFUJ_02081,FFUJ_12891,FFUJ_05131,FFUJ_10922,FFUJ_11101,FFU…	301	0.0203269	1.3047	0.000982947	0.0329171	0.652677
01.01.11.02	metabolism of isoleucine	13	0.00594422	FFUJ_00011,FFUJ_08432,FFUJ_11994,FFUJ_06130,FFUJ_11908,FFUJ_03614,FFUJ_05130,FFUJ_00403,FFUJ_11106,FFUJ_04170,FFUJ_04378,FFUJ_02159,FFUJ_12266	39	0.00263371	2.25697	0.000803517	0.0329171	0.533535
16.21.17	pyridoxal phosphate binding	20	0.00914495	FFUJ_00011,FFUJ_07332,FFUJ_02114,FFUJ_00105,FFUJ_11994,FFUJ_11549,FFUJ_00972,FFUJ_09088,FFUJ_09087,FFUJ_03466,FFUJ_05130,FFUJ_02831,FFUJ_02523,FFUJ_04519,FFUJ_00403,FFUJ_03123,FFUJ_04378,FFUJ_11328,FFUJ_08678,FFUJ_05842	74	0.0049973	1.82998	0.000825317	0.0329171	0.54801
01.01.11.02.02	degradation of isoleucine	7	0.00320073	FFUJ_00011,FFUJ_11994,FFUJ_03614,FFUJ_05130,FFUJ_04170,FFUJ_04378,FFUJ_12266	14	0.000945435	3.38546	0.000868676	0.0329171	0.576801
01.20.05	metabolism of acetic acid derivatives	20	0.00914495	FFUJ_10058,FFUJ_12709,FFUJ_02219,FFUJ_10962,FFUJ_09006,FFUJ_10256,FFUJ_08124,FFUJ_02105,FFUJ_12051,FFUJ_03607,FFUJ_05805,FFUJ_14073,FFUJ_13959,FFUJ_13857,FFUJ_08103,FFUJ_08102,FFUJ_00118,FFUJ_05989,FFUJ_12765,FFUJ_12129	75	0.00506483	1.80558	0.000991479	0.0329171	0.658342
16.21.05	FAD/FMN binding	38	0.0173754	FFUJ_10257,FFUJ_11103,FFUJ_07696,FFUJ_02116,FFUJ_10148,FFUJ_10838,FFUJ_08149,FFUJ_11907,FFUJ_12183,FFUJ_04055,FFUJ_01741,FFUJ_04516,FFUJ_06584,FFUJ_06048,FFUJ_06730,FFUJ_10170,FFUJ_06087,FFUJ_08828,FFUJ_14518,FFUJ_08397,FFUJ_00527,FFUJ_10818,FFUJ_06500,FFUJ_09992,FFUJ_12015,FFUJ_13910,FFUJ_06110,FFUJ_07954,FFUJ_06519,FFUJ_06900,FFUJ_11527,FFUJ_11861,FFUJ_05358,FFUJ_10996,FFUJ_03864,FFUJ_05775,FFU…	179	0.0120881	1.4374	0.0011697	0.0369847	0.776679
01.01.06.04	metabolism of threonine	8	0.00365798	FFUJ_07332,FFUJ_06009,FFUJ_02107,FFUJ_00403,FFUJ_02680,FFUJ_00237,FFUJ_13651,FFUJ_04124	19	0.00128309	2.85091	0.00150154	0.0453193	0.997026

## Sheet: i) areA.areB.6GLN-wt.6GLN_down
S5i Table 'FunCat' analysis of common genes down-regulated in the ∆AREA and ∆AREB deletion mutant, cultivated under limiting (6 mM Gln) nitrogen conditions.
The comparison is done to p3_p185772_Fus_fujik_v21 containing 14452 annotated genes.
To correct for multiple comparisons in multiple hypothesis testing for the 845 taxonomical allowed FunCats, we calculated the Bonferroni correction as well as the False discovery rate (FDR) control with an experiment-wide significance level alpha of 0.05. The table is sorted by the P-value.
Category	Description	abs_SET	rel_SET	genes_SET	abs_GENOME	rel_GENOME	rel_SET.rel_GENOME	P-value	FDR	Bonferroni
20.09.18	cellular import	74	0.128696	FFUJ_09118,FFUJ_09191,FFUJ_11805,FFUJ_08106,FFUJ_09905,FFUJ_06688,FFUJ_13713,FFUJ_14306,FFUJ_11723,FFUJ_01902,FFUJ_06434,FFUJ_11369,FFUJ_09117,FFUJ_14621,FFUJ_08308,FFUJ_14389,FFUJ_12650,FFUJ_11573,FFUJ_00202,FFUJ_02389,FFUJ_13022,FFUJ_11329,FFUJ_12124,FFUJ_04110,FFUJ_10376,FFUJ_11624,FFUJ_03747,FFUJ_12991,FFUJ_11839,FFUJ_03661,FFUJ_03563,FFUJ_12131,FFUJ_02247,FFUJ_12178,FFUJ_11132,FFUJ_14330,FFU…	630	0.0425273	3.02619	8.81371e-19	5.8523e-16	5.8523e-16
01.20	secondary metabolism	157	0.273043	FFUJ_09246,FFUJ_09248,FFUJ_14337,FFUJ_09252,FFUJ_09243,FFUJ_11941,FFUJ_10164,FFUJ_09249,FFUJ_12090,FFUJ_09245,FFUJ_09247,FFUJ_11805,FFUJ_08106,FFUJ_14690,FFUJ_11918,FFUJ_06689,FFUJ_00212,FFUJ_09174,FFUJ_11620,FFUJ_06688,FFUJ_14306,FFUJ_11919,FFUJ_14332,FFUJ_11723,FFUJ_11623,FFUJ_06829,FFUJ_06434,FFUJ_06115,FFUJ_09123,FFUJ_14305,FFUJ_12459,FFUJ_14621,FFUJ_03368,FFUJ_09138,FFUJ_14825,FFUJ_08217,FFU…	2129	0.143715	1.89989	3.69917e-18	1.22812e-15	2.45625e-15
20.03	transport facilities	89	0.154783	FFUJ_09246,FFUJ_09118,FFUJ_10164,FFUJ_09247,FFUJ_09191,FFUJ_11805,FFUJ_09905,FFUJ_13713,FFUJ_14306,FFUJ_11723,FFUJ_06711,FFUJ_09120,FFUJ_06829,FFUJ_06434,FFUJ_11369,FFUJ_12459,FFUJ_14621,FFUJ_06435,FFUJ_11337,FFUJ_08308,FFUJ_02087,FFUJ_03816,FFUJ_14389,FFUJ_11920,FFUJ_06818,FFUJ_11573,FFUJ_10740,FFUJ_00202,FFUJ_06133,FFUJ_13022,FFUJ_11329,FFUJ_12124,FFUJ_06520,FFUJ_10376,FFUJ_11624,FFUJ_09069,FFU…	955	0.064466	2.40099	5.93839e-16	1.31436e-13	3.94309e-13
20.01	transported compounds (substrates)	134	0.233043	FFUJ_09246,FFUJ_11622,FFUJ_09252,FFUJ_09118,FFUJ_10164,FFUJ_09247,FFUJ_09191,FFUJ_11805,FFUJ_08106,FFUJ_06689,FFUJ_09905,FFUJ_00212,FFUJ_06688,FFUJ_13713,FFUJ_14328,FFUJ_14306,FFUJ_14332,FFUJ_11723,FFUJ_01902,FFUJ_04027,FFUJ_06711,FFUJ_09120,FFUJ_06829,FFUJ_06434,FFUJ_06115,FFUJ_11369,FFUJ_12459,FFUJ_09117,FFUJ_14621,FFUJ_06435,FFUJ_11337,FFUJ_08308,FFUJ_03816,FFUJ_14135,FFUJ_14389,FFUJ_14667,FFU…	1838	0.124072	1.87829	6.33476e-15	1.05157e-12	4.20628e-12
20.09.18.07	non-vesicular cellular import	44	0.0765217	FFUJ_09118,FFUJ_09191,FFUJ_11805,FFUJ_08106,FFUJ_09905,FFUJ_06688,FFUJ_13713,FFUJ_01902,FFUJ_09117,FFUJ_14621,FFUJ_08308,FFUJ_14389,FFUJ_12650,FFUJ_11573,FFUJ_00202,FFUJ_02389,FFUJ_11329,FFUJ_04110,FFUJ_10376,FFUJ_11624,FFUJ_03661,FFUJ_03563,FFUJ_12131,FFUJ_11132,FFUJ_14330,FFUJ_00058,FFUJ_11224,FFUJ_02632,FFUJ_09196,FFUJ_13818,FFUJ_14065,FFUJ_06898,FFUJ_10609,FFUJ_01883,FFUJ_09333,FFUJ_14033,FFU…	354	0.0238963	3.20224	2.16894e-12	2.88035e-10	1.44018e-09
20.01.03	C-compound and carbohydrate transport	47	0.0817391	FFUJ_10164,FFUJ_09247,FFUJ_09905,FFUJ_06688,FFUJ_13713,FFUJ_14306,FFUJ_11723,FFUJ_06711,FFUJ_09120,FFUJ_06434,FFUJ_09117,FFUJ_14621,FFUJ_06435,FFUJ_11920,FFUJ_12650,FFUJ_11573,FFUJ_10740,FFUJ_00202,FFUJ_13022,FFUJ_11329,FFUJ_12124,FFUJ_10376,FFUJ_09069,FFUJ_03747,FFUJ_12991,FFUJ_11839,FFUJ_06111,FFUJ_03661,FFUJ_14330,FFUJ_03671,FFUJ_01809,FFUJ_14065,FFUJ_11084,FFUJ_08072,FFUJ_10609,FFUJ_06497,FFU…	399	0.026934	3.0348	2.63812e-12	2.91952e-10	1.75171e-09
20	CELLULAR TRANSPORT, TRANSPORT FACILITIES AND TRANSPORT ROUTES	144	0.250435	FFUJ_09246,FFUJ_11622,FFUJ_09252,FFUJ_09118,FFUJ_10164,FFUJ_09247,FFUJ_09191,FFUJ_11805,FFUJ_08106,FFUJ_06689,FFUJ_09905,FFUJ_00212,FFUJ_06688,FFUJ_13713,FFUJ_14328,FFUJ_14306,FFUJ_14332,FFUJ_11723,FFUJ_01902,FFUJ_04027,FFUJ_06711,FFUJ_09120,FFUJ_06829,FFUJ_06434,FFUJ_06115,FFUJ_11369,FFUJ_12459,FFUJ_09117,FFUJ_14621,FFUJ_06435,FFUJ_11337,FFUJ_08308,FFUJ_02087,FFUJ_03816,FFUJ_14135,FFUJ_14389,FFU…	2266	0.152963	1.63722	2.54983e-11	2.41869e-09	1.69309e-08
20.01.07	amino acid/amino acid derivatives transport	24	0.0417391	FFUJ_09118,FFUJ_09191,FFUJ_08106,FFUJ_14306,FFUJ_11723,FFUJ_01902,FFUJ_06434,FFUJ_08308,FFUJ_02389,FFUJ_13022,FFUJ_12124,FFUJ_04110,FFUJ_11624,FFUJ_10530,FFUJ_02249,FFUJ_03747,FFUJ_11839,FFUJ_11132,FFUJ_09694,FFUJ_12724,FFUJ_13970,FFUJ_10091,FFUJ_00914,FFUJ_07634	133	0.00897799	4.64905	1.25102e-10	1.03835e-08	8.30679e-08
20.09	transport routes	95	0.165217	FFUJ_09118,FFUJ_09247,FFUJ_09191,FFUJ_11805,FFUJ_08106,FFUJ_09905,FFUJ_06688,FFUJ_13713,FFUJ_14306,FFUJ_11723,FFUJ_01902,FFUJ_06829,FFUJ_06434,FFUJ_11369,FFUJ_12459,FFUJ_09117,FFUJ_14621,FFUJ_11337,FFUJ_08308,FFUJ_03816,FFUJ_14135,FFUJ_14389,FFUJ_06818,FFUJ_12650,FFUJ_11573,FFUJ_00202,FFUJ_06261,FFUJ_02389,FFUJ_06133,FFUJ_13022,FFUJ_11329,FFUJ_12124,FFUJ_04110,FFUJ_06520,FFUJ_10376,FFUJ_11624,FFU…	1396	0.0942352	1.75325	5.02912e-09	3.71037e-07	3.33934e-06
20.01.11	amine / polyamine transport	15	0.026087	FFUJ_09191,FFUJ_14306,FFUJ_11723,FFUJ_06434,FFUJ_06818,FFUJ_13022,FFUJ_12124,FFUJ_03747,FFUJ_11839,FFUJ_09694,FFUJ_06921,FFUJ_07035,FFUJ_12724,FFUJ_13970,FFUJ_00914	71	0.00479276	5.44299	4.24818e-08	2.82079e-06	2.82079e-05
20.01.25	vitamine/cofactor transport	18	0.0313043	FFUJ_08106,FFUJ_09905,FFUJ_14306,FFUJ_14389,FFUJ_04110,FFUJ_10376,FFUJ_03747,FFUJ_03563,FFUJ_12131,FFUJ_11132,FFUJ_00058,FFUJ_09196,FFUJ_13818,FFUJ_11084,FFUJ_06497,FFUJ_01883,FFUJ_13970,FFUJ_14033	116	0.00783043	3.99778	2.87433e-07	1.73505e-05	0.000190855
01	METABOLISM	241	0.41913	FFUJ_09246,FFUJ_09248,FFUJ_11622,FFUJ_14337,FFUJ_09252,FFUJ_09243,FFUJ_11941,FFUJ_10164,FFUJ_09249,FFUJ_12090,FFUJ_09245,FFUJ_09247,FFUJ_09191,FFUJ_11805,FFUJ_08106,FFUJ_14690,FFUJ_11918,FFUJ_06689,FFUJ_00212,FFUJ_09174,FFUJ_11620,FFUJ_06688,FFUJ_13713,FFUJ_14328,FFUJ_02317,FFUJ_14306,FFUJ_11794,FFUJ_11919,FFUJ_08866,FFUJ_14332,FFUJ_11723,FFUJ_11623,FFUJ_14684,FFUJ_04027,FFUJ_06829,FFUJ_06434,FFU…	4951	0.334211	1.25409	3.70728e-07	2.05136e-05	0.000246164
20.01.26	neurotransmitter transport	12	0.0208696	FFUJ_14306,FFUJ_11723,FFUJ_09120,FFUJ_06434,FFUJ_13022,FFUJ_12124,FFUJ_03747,FFUJ_11839,FFUJ_09694,FFUJ_09235,FFUJ_12724,FFUJ_13970	54	0.0036452	5.72522	5.38838e-07	2.75222e-05	0.000357788
32.07	detoxification	47	0.0817391	FFUJ_14337,FFUJ_09249,FFUJ_14684,FFUJ_04027,FFUJ_06829,FFUJ_06115,FFUJ_12459,FFUJ_14825,FFUJ_08217,FFUJ_14667,FFUJ_06818,FFUJ_06261,FFUJ_03686,FFUJ_11921,FFUJ_06133,FFUJ_04068,FFUJ_11837,FFUJ_06520,FFUJ_02281,FFUJ_12476,FFUJ_01882,FFUJ_10682,FFUJ_05516,FFUJ_03986,FFUJ_10688,FFUJ_11806,FFUJ_10907,FFUJ_04559,FFUJ_14023,FFUJ_09236,FFUJ_02269,FFUJ_07035,FFUJ_13003,FFUJ_03691,FFUJ_14317,FFUJ_06590,FFU…	621	0.0419198	1.94989	3.4e-06	0.000161257	0.0022576
20.01.13	lipid/fatty acid transport	19	0.0330435	FFUJ_09246,FFUJ_09252,FFUJ_08106,FFUJ_13713,FFUJ_14306,FFUJ_11723,FFUJ_06434,FFUJ_13022,FFUJ_12124,FFUJ_04110,FFUJ_03747,FFUJ_11839,FFUJ_08266,FFUJ_11132,FFUJ_14330,FFUJ_12724,FFUJ_13970,FFUJ_00785,FFUJ_06981	164	0.0110706	2.98479	1.20773e-05	0.00053462	0.00801929
32.07.01	detoxification involving cytochrome P450	14	0.0243478	FFUJ_14337,FFUJ_04027,FFUJ_06115,FFUJ_11921,FFUJ_11837,FFUJ_01882,FFUJ_10688,FFUJ_10907,FFUJ_06590,FFUJ_06429,FFUJ_14155,FFUJ_10183,FFUJ_14846,FFUJ_06809	99	0.00668287	3.64332	1.7981e-05	0.00074621	0.0119394
20.01.23	allantoin and allantoate transport	14	0.0243478	FFUJ_09191,FFUJ_09905,FFUJ_14389,FFUJ_10376,FFUJ_03563,FFUJ_12131,FFUJ_00058,FFUJ_11224,FFUJ_09196,FFUJ_13818,FFUJ_01883,FFUJ_09333,FFUJ_14033,FFUJ_14820	109	0.0073579	3.30907	5.38701e-05	0.0021041	0.0357698
20.03.02.02	symporter	11	0.0191304	FFUJ_06711,FFUJ_09120,FFUJ_14621,FFUJ_09694,FFUJ_09235,FFUJ_06921,FFUJ_02632,FFUJ_00914,FFUJ_00785,FFUJ_09973,FFUJ_06981	78	0.00526529	3.63331	0.000144438	0.00532814	0.0959066
20.03.02	carrier (electrochemical potential-driven transport)	16	0.0278261	FFUJ_09247,FFUJ_06711,FFUJ_09120,FFUJ_14621,FFUJ_06818,FFUJ_06133,FFUJ_09694,FFUJ_09235,FFUJ_06921,FFUJ_02632,FFUJ_06298,FFUJ_12042,FFUJ_00914,FFUJ_00785,FFUJ_09973,FFUJ_06981	153	0.0103281	2.69422	0.000196548	0.00686884	0.130508
01.20.17.03	metabolism of amines	8	0.013913	FFUJ_06689,FFUJ_00212,FFUJ_09174,FFUJ_03736,FFUJ_06712,FFUJ_02046,FFUJ_14102,FFUJ_00146	53	0.0035777	3.88883	0.00072701	0.0241367	0.482734
32.05.05	virulence, disease factors	18	0.0313043	FFUJ_11941,FFUJ_10164,FFUJ_14684,FFUJ_05445,FFUJ_06435,FFUJ_11920,FFUJ_00044,FFUJ_10740,FFUJ_07427,FFUJ_06260,FFUJ_09069,FFUJ_06553,FFUJ_06111,FFUJ_04028,FFUJ_04559,FFUJ_09197,FFUJ_07035,FFUJ_06590	213	0.0143783	2.1772	0.00108658	0.0343566	0.721489
01.06.06.05	sesquiterpenes metabolism	4	0.00695652	FFUJ_09248,FFUJ_11019,FFUJ_06590,FFUJ_10510	14	0.000945052	7.36099	0.00143132	0.0431997	0.950394

## Sheet: j) areA.areB.6GLN-wt.6GLN_up
S5j Table 'FunCat' analysis of common genes up-regulated in the ∆AREA and ∆AREB deletion mutant, cultivated under limiting (6 mM Gln) nitrogen conditions.
The comparison is done to p3_p185772_Fus_fujik_v21 containing 14452 annotated genes.
To correct for multiple comparisons in multiple hypothesis testing for the 845 taxonomical allowed FunCats, we calculated the Bonferroni correction as well as the False discovery rate (FDR) control with an experiment-wide significance level alpha of 0.05. The table is sorted by the P-value.
Category	Description	abs_SET	rel_SET	genes_SET	abs_GENOME	rel_GENOME	rel_SET.rel_GENOME	P-value	FDR	Bonferroni
99	UNCLASSIFIED PROTEINS	284	0.585567	FFUJ_10439,FFUJ_10438,FFUJ_02147,FFUJ_09399,FFUJ_14874,FFUJ_06468,FFUJ_12884,FFUJ_10757,FFUJ_12145,FFUJ_01603,FFUJ_02380,FFUJ_01929,FFUJ_10145,FFUJ_05097,FFUJ_06471,FFUJ_14706,FFUJ_06788,FFUJ_05154,FFUJ_01948,FFUJ_02386,FFUJ_00457,FFUJ_11066,FFUJ_11992,FFUJ_10960,FFUJ_10588,FFUJ_09098,FFUJ_05493,FFUJ_00086,FFUJ_05737,FFUJ_04850,FFUJ_02266,FFUJ_03821,FFUJ_14191,FFUJ_08816,FFUJ_04029,FFUJ_12500,FFU…	6809	0.459633	1.27399	1.93912e-10	1.28757e-07
01.01.11.02	metabolism of isoleucine	8	0.0164948	FFUJ_03614,FFUJ_11994,FFUJ_08432,FFUJ_05130,FFUJ_04170,FFUJ_06130,FFUJ_08237,FFUJ_10041	39	0.00263264	6.2655	2.49167e-05	0.00827234
01.01.11.02.02	degradation of isoleucine	5	0.0103093	FFUJ_03614,FFUJ_11994,FFUJ_05130,FFUJ_04170,FFUJ_10041	14	0.000945052	10.9087	4.95307e-05	0.0109628
01.01.11	metabolism of the pyruvate family (alanine, isoleucine, leucine, valine) and D-alanine	11	0.0226804	FFUJ_03614,FFUJ_07332,FFUJ_11994,FFUJ_08239,FFUJ_08432,FFUJ_05130,FFUJ_04170,FFUJ_06130,FFUJ_08237,FFUJ_10041,FFUJ_06900	87	0.00587282	3.86193	9.23508e-05	0.0134202
16.21.17	pyridoxal phosphate binding	10	0.0206186	FFUJ_10144,FFUJ_07332,FFUJ_11994,FFUJ_11549,FFUJ_01624,FFUJ_06548,FFUJ_05130,FFUJ_03591,FFUJ_10041,FFUJ_11076	74	0.00499527	4.12761	0.000108838	0.0134202
01.01.11.04.02	degradation of leucine	6	0.0123711	FFUJ_03614,FFUJ_11994,FFUJ_08239,FFUJ_05130,FFUJ_04170,FFUJ_10041	26	0.0017551	7.04869	0.000131954	0.0134202
01.01.11.03.02	degradation of valine	5	0.0103093	FFUJ_03614,FFUJ_11994,FFUJ_05130,FFUJ_04170,FFUJ_10041	17	0.00114756	8.98363	0.000141478	0.0134202
01.01.11.04	metabolism of leucine	7	0.014433	FFUJ_03614,FFUJ_11994,FFUJ_08239,FFUJ_05130,FFUJ_04170,FFUJ_06130,FFUJ_10041	41	0.00276765	5.21489	0.000271917	0.0203385
01.05.03.03.07	chitin catabolism	4	0.00824742	FFUJ_12892,FFUJ_12107,FFUJ_08481,FFUJ_05118	11	0.000742541	11.107	0.000275673	0.0203385
01.01.11.03	metabolism of valine	6	0.0123711	FFUJ_03614,FFUJ_11994,FFUJ_05130,FFUJ_04170,FFUJ_06130,FFUJ_10041	31	0.00209262	5.91181	0.000368923	0.0244965
34.11.10	response to biotic stimulus	5	0.0103093	FFUJ_12892,FFUJ_12107,FFUJ_08481,FFUJ_05118,FFUJ_12958	21	0.00141758	7.27246	0.000418897	0.0252861

[truncated: 3 more sheets: k) only.areA.6GLN-wt.6GLN_down, l) only.areA.6GLN-wt.6GLN_up, m) only.areB.6GLN-wt.6GLN_down]
